# Supplementary material for: Loss of Heterozygosity Drives Clonal Diversity of Phytophthora capsici in China
Source: PLoS One. 2013 Dec 12;8(12):e82691. doi: 10.1371/journal.pone.0082691 (PMC3861455; doi:10.1371/journal.pone.0082691)
Supplement: Table S2 — Summary genotype data for 276 isolates of Phytophthora capsici from China. (XLSX) [file pone.0082691.s004.xlsx]

## Sheet: 276 isolates
LT number	Mitochondrial haplotype	Year	Province	Specific Location	Mating type (after 2011)	Mating type (before 2012)	10_399503_DT_GG	11_419981_DT_CC	16_146633_DT_CC	2_764299_DT_AA	20_277620_DT_TT	21_850808_DT_GG	22_826381_DT_GG	24_755911_DT_AA	26_474538_DT_CC	29_571713_DT_TT	32_87587_DT_AA	37_296971_DT_GG	4_507540_DT_TT	42_295125_DT_GG	43_313485_DT_GG	5_78015_DT_AA	5_914078_DT_TT	8_415116_DT_GG	7_1135861_DT_TT	41_363483_DT_GG	17_164249_DT_CC	13_177577_DT_CC	30_517298_DT_CC	22_58618_DT_AA	34_147979_DT_CC	40_333183_DT_AA	27_18936_DT_GG	1_1552376_DT_GG	31_413194_DT_TT	14_963750_DT_GG	38_502017_DT_AA	36_160455_DT_TT	2_679567_DT_TT	7_136856_DT_CC	15_528446_DT_GG	33_105868_DT_AA	12_58279_DT_CC	27_139521_DT_AA	23_194537_DT_TT	SNP loci combination	Multi-locus genotype	Clonal lineage/Group
LT9299	Mt2	2007	Gansu	Qinyang	A0	A2	b	b	c	b	b	b	b	b	b	b	c	b	b	b	b	c	a	b	b	a	b	c	b	b	b	c	b	a	b	a	c	a	b	b	a	c	b	b	b	bbcbbbbbbbcbbbbcabbabcbbbcbabacabbacbbb	M35	CL1
LT11327	Mt2	2011	Gansu	Zhangye8	A2	A2	b	a	c	b	b	b	b	b	b	b	b	b	b	b	b	c	a	b	b	a	b	c	b	b	b	c	b	a	b	a	c	a	b	b	a	c	b	b	b	bacbbbbbbbbbbbbcabbabcbbbcbabacabbacbbb	M08	CL1
LT11312	Mt2	2011	Gansu	Zhangye7	A2	A2	b	b	b	b	b	b	b	b	b	b	b	b	a	c	b	c	a	b	a	a	b	c	c	b	b	c	b	a	b	a	c	a	b	b	b	c	b	b	b	bbbbbbbbbbbbacbcabaabccbbcbabacabbbcbbb	M14	CL1
LT11306	Mt2	2011	Gansu	Wuwei2	A2	A2	b	b	b	b	b	b	b	b	b	b	b	b	b	b	b	c	a	b	b	a	b	c	b	b	b	c	b	a	b	a	c	a	b	b	a	c	b	b	b	bbbbbbbbbbbbbbbcabbabcbbbcbabacabbacbbb	M15	CL1
LT9125	Mt2	2006	Anhui	Huainan	A2	A2	b	b	c	a	b	b	b	b	b	b	b	b	a	b	b	c	a	b	b	a	b	c	b	b	a	c	b	a	b	a	c	a	b	b	a	c	b	b	b	bbcabbbbbbbbabbcabbabcbbacbabacabbacbbb	M18	CL1
LT9291	Mt2	2011	Gansu	Zhangye5	A2	A2	b	b	c	b	b	a	b	b	b	b	b	b	b	b	b	c	a	b	b	a	b	c	b	b	b	c	b	a	b	a	c	a	b	b	a	c	b	b	b	bbcbbabbbbbbbbbcabbabcbbbcbabacabbacbbb	M25	CL1
LT9288	Mt2	2011	Gansu	Zhangye3	A2	A2	b	b	c	b	b	a	b	b	b	b	b	b	b	b	b	c	a	b	b	a	b	c	b	b	b	c	b	a	b	a	c	a	b	b	a	c	c	b	b	bbcbbabbbbbbbbbcabbabcbbbcbabacabbaccbb	M26	CL1
LT11315	Mt2	2011	Gansu	Zhangye5	A2	A2	b	b	c	b	b	b	b	b	b	b	b	b	a	b	b	c	a	b	b	a	b	c	b	b	b	c	b	a	b	a	c	a	b	b	a	c	b	b	b	bbcbbbbbbbbbabbcabbabcbbbcbabacabbacbbb	M28	CL1
LT11319	Mt2	2011	Gansu	Zhangye8	A2	A2	b	b	c	b	b	b	b	b	b	b	b	b	a	b	b	c	a	b	c	a	b	c	b	b	b	c	b	a	b	a	c	a	b	b	a	c	b	b	b	bbcbbbbbbbbbabbcabcabcbbbcbabacabbacbbb	M29	CL1
LT9286	Mt2	2007	Gansu	Zhangye1	A2	A2	b	b	c	b	b	b	b	b	b	b	b	b	b	b	a	c	a	b	b	a	b	c	b	b	b	c	b	a	b	a	c	a	b	b	a	c	c	b	c	bbcbbbbbbbbbbbacabbabcbbbcbabacabbaccbc	M30	CL1
LT9077	Mt2	2009	Tianjin	-	A2	A2	b	b	c	b	b	b	b	b	b	b	b	b	b	b	b	c	a	b	b	a	a	c	b	b	b	c	b	a	b	a	c	a	b	b	a	c	b	b	b	bbcbbbbbbbbbbbbcabbaacbbbcbabacabbacbbb	M31	CL1
LT9078	Mt2	2009	Tianjin	-	A2	A2	b	b	c	b	b	b	b	b	b	b	b	b	b	b	b	c	a	b	b	a	a	c	b	b	b	c	b	a	b	a	c	a	b	b	a	c	b	b	b	bbcbbbbbbbbbbbbcabbaacbbbcbabacabbacbbb	M31	CL1
LT9123	Mt2	2006	Anhui	Huainan	A2	A2	b	b	c	b	b	b	b	b	b	b	b	b	b	b	b	c	a	b	b	a	b	c	b	b	b	c	b	a	b	a	c	a	b	b	a	c	b	b	b	bbcbbbbbbbbbbbbcabbabcbbbcbabacabbacbbb	M32	CL1
LT9126	Mt2	2006	Anhui	Huainan	A2	A2	b	b	c	b	b	b	b	b	b	b	b	b	b	b	b	c	a	b	b	a	b	c	b	b	b	c	b	a	b	a	c	a	b	b	a	c	b	b	b	bbcbbbbbbbbbbbbcabbabcbbbcbabacabbacbbb	M32	CL1
LT11305	Mt2	2011	Gansu	Zhangye7	A2	A2	b	b	c	b	b	b	b	b	b	b	b	b	b	b	b	c	a	b	b	a	b	c	b	b	b	c	b	a	b	a	c	a	b	b	a	c	b	b	b	bbcbbbbbbbbbbbbcabbabcbbbcbabacabbacbbb	M32	CL1
LT11309	Mt2	2011	Gansu	Zhangye3	A2	A2	b	b	c	b	b	b	b	b	b	b	b	b	b	b	b	c	a	b	b	a	b	c	b	b	b	c	b	a	b	a	c	a	b	b	a	c	b	b	b	bbcbbbbbbbbbbbbcabbabcbbbcbabacabbacbbb	M32	CL1
LT11317	Mt2	2011	Gansu	Zhangye7	A2	A2	b	b	c	b	b	b	b	b	b	b	b	b	b	b	b	c	a	b	b	a	b	c	b	b	b	c	b	a	b	a	c	a	b	b	a	c	b	b	b	bbcbbbbbbbbbbbbcabbabcbbbcbabacabbacbbb	M32	CL1
LT11318	Mt2	2011	Gansu	Zhangye3	A2	A2	b	b	c	b	b	b	b	b	b	b	b	b	b	b	b	c	a	b	b	a	b	c	b	b	b	c	b	a	b	a	c	a	b	b	a	c	b	b	b	bbcbbbbbbbbbbbbcabbabcbbbcbabacabbacbbb	M32	CL1
LT11326	Mt2	2011	Gansu	Zhangye7	A2	A2	b	b	c	b	b	b	b	b	b	b	b	b	b	b	b	c	a	b	b	a	b	c	b	b	b	c	b	a	b	a	c	a	b	b	a	c	b	b	b	bbcbbbbbbbbbbbbcabbabcbbbcbabacabbacbbb	M32	CL1
LT11328	Mt2	2011	Gansu	Zhangye7	A2	A2	b	b	c	b	b	b	b	b	b	b	b	b	b	b	b	c	a	b	b	a	b	c	b	b	b	c	b	a	b	a	c	a	b	b	a	c	b	b	b	bbcbbbbbbbbbbbbcabbabcbbbcbabacabbacbbb	M32	CL1
LT9289	Mt2	2011	Gansu	Zhangye3	A2	A2	b	b	c	b	b	b	b	b	b	b	b	b	b	b	b	c	a	b	b	a	b	c	b	b	b	c	b	a	b	a	c	a	b	b	a	c	b	b	b	bbcbbbbbbbbbbbbcabbabcbbbcbabacabbacbbb	M32	CL1
LT9238	Mt2	2010	Henan	Jiaozuo	A2	A2	b	b	c	b	b	b	b	b	b	b	b	b	b	b	b	c	a	b	b	a	b	c	b	b	b	c	b	a	b	a	c	a	b	b	a	c	b	b	b	bbcbbbbbbbbbbbbcabbabcbbbcbabacabbacbbb	M32	CL1
LT9239	Mt2	2010	Henan	Jiaozuo	A2	A2	b	b	c	b	b	b	b	b	b	b	b	b	b	b	b	c	a	b	b	a	b	c	b	b	b	c	b	a	b	a	c	a	b	b	a	c	b	b	b	bbcbbbbbbbbbbbbcabbabcbbbcbabacabbacbbb	M32	CL1
LT9240	Mt2	2010	Henan	Jiaozuo	A2	A2	b	b	c	b	b	b	b	b	b	b	b	b	b	b	b	c	a	b	b	a	b	c	b	b	b	c	b	a	b	a	c	a	b	b	a	c	b	b	b	bbcbbbbbbbbbbbbcabbabcbbbcbabacabbacbbb	M32	CL1
LT9190	Mt2	2010	Shandong	Jiaozhou	A2	A2	b	b	c	b	b	b	b	b	b	b	b	b	b	b	b	c	a	b	b	a	b	c	b	b	b	c	b	a	b	a	c	a	b	b	a	c	b	b	b	bbcbbbbbbbbbbbbcabbabcbbbcbabacabbacbbb	M32	CL1
LT9079	Mt2	2009	Tianjin	-	A2	A2	b	b	c	b	b	b	b	b	b	b	b	b	b	b	b	c	a	b	b	a	b	c	b	b	b	c	b	a	b	a	c	a	b	b	a	c	b	b	b	bbcbbbbbbbbbbbbcabbabcbbbcbabacabbacbbb	M32	CL1
LT9080	Mt2	2009	Tianjin	-	A2	A2	b	b	c	b	b	b	b	b	b	b	b	b	b	b	b	c	a	b	b	a	b	c	b	b	b	c	b	a	b	a	c	a	b	b	a	c	b	b	b	bbcbbbbbbbbbbbbcabbabcbbbcbabacabbacbbb	M32	CL1
LT9090	Mt2	2009	Fujian	Minqing	A2	A2	b	b	c	b	b	b	b	b	b	b	b	b	b	b	b	c	a	b	b	a	b	c	b	b	b	c	b	a	b	a	c	a	b	b	a	c	c	b	b	bbcbbbbbbbbbbbbcabbabcbbbcbabacabbaccbb	M33	CL1
LT9280	Mt2	2010	Gansu	Jiuquan2	A2	A2	b	b	c	b	b	b	b	b	b	b	b	b	b	b	b	c	a	b	b	a	b	c	b	b	b	c	b	a	b	a	c	a	b	b	a	c	c	b	b	bbcbbbbbbbbbbbbcabbabcbbbcbabacabbaccbb	M33	CL1
LT11308	Mt2	2011	Gansu	Zhangye3	A2	A2	b	b	c	b	b	b	b	b	b	b	b	b	b	b	b	c	a	b	c	a	b	c	b	b	b	c	b	a	b	a	c	a	b	b	a	c	b	b	b	bbcbbbbbbbbbbbbcabcabcbbbcbabacabbacbbb	M34	CL1
LT9191	Mt2	2010	Shandong	Jiaozhou	A2	A2	b	b	c	b	b	b	b	c	b	b	b	b	b	b	b	c	a	b	b	a	b	c	b	b	b	c	b	a	b	a	c	a	b	b	a	c	b	b	b	bbcbbbbcbbbbbbbcabbabcbbbcbabacabbacbbb	M36	CL1
LT11316	Mt2	2011	Gansu	Zhangye3	A2	A2	b	b	c	b	c	a	b	b	b	b	b	b	b	b	b	c	a	b	b	a	b	c	b	b	b	c	b	a	b	a	c	a	b	b	a	c	b	b	b	bbcbcabbbbbbbbbcabbabcbbbcbabacabbacbbb	M37	CL1
LT9287	Mt2	2011	Gansu	Zhangye2	A2	A2	c	b	c	b	b	b	b	b	b	b	b	b	b	b	b	c	a	b	b	a	b	c	b	b	b	c	b	a	b	a	c	a	b	b	a	c	c	b	b	cbcbbbbbbbbbbbbcabbabcbbbcbabacabbaccbb	M81	CL1
LT9129	Mt1	2006	Anhui	Fuyang	A1	-	b	b	c	a	b	b	b	b	b	b	b	b	b	b	b	c	a	b	b	b	a	c	b	b	b	b	b	b	b	b	b	a	b	b	b	c	c	a	c	bbcabbbbbbbbbbbcabbbacbbbbbbbbbabbbccac	M19	CL2
LT11324	Mt1	2011	Gansu	Lanzhou5	A1	A1	b	a	b	a	b	b	b	b	b	b	b	b	a	a	b	c	a	b	c	b	b	c	b	b	b	b	b	b	b	b	b	a	b	b	b	c	c	a	c	bababbbbbbbbaabcabcbbcbbbbbbbbbabbbccac	M02	CL2
LT11311	Mt1	2011	Gansu	Wuwei5	A1	A1	b	a	b	a	b	b	b	b	b	b	b	b	a	b	b	c	a	b	c	b	b	c	b	b	b	b	b	b	b	b	b	a	b	b	b	c	c	a	c	bababbbbbbbbabbcabcbbcbbbbbbbbbabbbccac	M03	CL2
LT11330	Mt1	2011	Gansu	Jingyuan3	A1	A1	b	a	c	a	b	b	b	b	b	b	b	b	a	b	b	c	a	b	c	b	b	c	b	b	b	b	b	b	b	b	b	a	b	b	b	c	c	a	b	bacabbbbbbbbabbcabcbbcbbbbbbbbbabbbccab	M04	CL2
LT9298	Mt1	2011	Gansu	Wuwei5	A1	A1	b	a	c	a	b	b	b	b	b	b	b	b	b	b	b	c	a	b	b	b	b	c	b	b	b	b	b	b	b	b	b	a	b	b	b	c	c	a	c	bacabbbbbbbbbbbcabbbbcbbbbbbbbbabbbccac	M05	CL2
LT11323	Mt1	2011	Gansu	Wuwei5	A1	A1	b	b	b	a	b	b	b	b	b	b	b	b	a	b	b	c	a	b	c	b	b	c	b	b	b	b	b	b	b	b	b	a	b	b	b	c	c	a	c	bbbabbbbbbbbabbcabcbbcbbbbbbbbbabbbccac	M09	CL2
LT11307	Mt1	2010	Gansu	Wuwei2	A1	A1	b	b	c	a	b	b	b	b	a	b	b	b	b	b	b	c	a	b	b	b	b	c	b	b	b	b	b	b	b	b	b	a	b	b	b	c	c	a	c	bbcabbbbabbbbbbcabbbbcbbbbbbbbbabbbccac	M17	CL2
LT11331	Mt1	2010	Gansu	Wuwei6	A1	A1	b	b	c	a	b	b	b	b	a	b	b	b	b	b	b	c	a	b	b	b	b	c	b	b	b	b	b	b	b	b	b	a	b	b	b	c	c	a	c	bbcabbbbabbbbbbcabbbbcbbbbbbbbbabbbccac	M17	CL2
LT9294	Mt1	2010	Gansu	Wuwei2	A1	A1	b	b	c	a	b	b	b	b	a	b	b	b	b	b	b	c	a	b	b	b	b	c	b	b	b	b	b	b	b	b	b	a	b	b	b	c	c	a	c	bbcabbbbabbbbbbcabbbbcbbbbbbbbbabbbccac	M17	CL2
LT9137	Mt1	2010	Jiangsu	Nanjing	A1	A1	b	b	c	a	b	b	b	b	b	b	b	b	b	b	b	c	a	b	b	b	a	c	b	b	b	b	b	b	b	b	b	a	b	b	b	c	c	a	c	bbcabbbbbbbbbbbcabbbacbbbbbbbbbabbbccac	M19	CL2
LT9127	Mt1	2006	Anhui	Lixin	A1	A1	b	b	c	a	b	b	b	b	b	b	b	b	b	b	b	c	a	b	b	b	b	c	b	b	b	b	b	b	a	a	b	a	b	b	b	c	c	a	c	bbcabbbbbbbbbbbcabbbbcbbbbbbaababbbccac	M20	CL2
LT11322	Mt1	2011	Gansu	Tianshui7	A1	A1	b	b	c	a	b	b	b	b	b	b	b	b	b	b	b	c	a	b	b	b	b	c	b	b	b	b	b	b	b	b	b	a	a	b	b	c	c	a	c	bbcabbbbbbbbbbbcabbbbcbbbbbbbbbaabbccac	M21	CL2
LT9300	Mt1	2010	Gansu	Tianshui1	A1	A1	b	b	c	a	b	b	b	b	b	b	b	b	b	b	b	c	a	b	b	b	b	c	b	b	b	b	b	b	b	b	b	a	a	b	b	c	c	a	c	bbcabbbbbbbbbbbcabbbbcbbbbbbbbbaabbccac	M21	CL2
LT9301	Mt1	2010	Gansu	Tianshui2	A1	A1	b	b	c	a	b	b	b	b	b	b	b	b	b	b	b	c	a	b	b	b	b	c	b	b	b	b	b	b	b	b	b	a	a	b	b	c	c	a	c	bbcabbbbbbbbbbbcabbbbcbbbbbbbbbaabbccac	M21	CL2
LT9302	Mt1	2010	Gansu	Tianshui3	A1	A1	b	b	c	a	b	b	b	b	b	b	b	b	b	b	b	c	a	b	b	b	b	c	b	b	b	b	b	b	b	b	b	a	a	b	b	c	c	a	c	bbcabbbbbbbbbbbcabbbbcbbbbbbbbbaabbccac	M21	CL2
LT9274	Mt1	2011	Qinhai	Xining	A1	A1	b	b	c	a	b	b	b	b	b	b	b	b	b	b	b	c	a	b	b	b	b	c	b	b	b	b	b	b	b	b	b	a	a	b	b	c	c	a	c	bbcabbbbbbbbbbbcabbbbcbbbbbbbbbaabbccac	M21	CL2
LT9276	Mt1	2011	Qinhai	Ledu	A1	A1	b	b	c	a	b	b	b	b	b	b	b	b	b	b	b	c	a	b	b	b	b	c	b	b	b	b	b	b	b	b	b	a	a	b	b	c	c	a	c	bbcabbbbbbbbbbbcabbbbcbbbbbbbbbaabbccac	M21	CL2
LT9121	Mt1	2006	Anhui	Hefei	A1	A1	b	b	c	a	b	b	b	b	b	b	b	b	b	b	b	c	a	b	b	b	b	c	b	b	b	b	b	b	b	b	b	a	b	b	b	c	c	a	c	bbcabbbbbbbbbbbcabbbbcbbbbbbbbbabbbccac	M23	CL2
LT9122	Mt1	2006	Anhui	Hefei	A1	A1	b	b	c	a	b	b	b	b	b	b	b	b	b	b	b	c	a	b	b	b	b	c	b	b	b	b	b	b	b	b	b	a	b	b	b	c	c	a	c	bbcabbbbbbbbbbbcabbbbcbbbbbbbbbabbbccac	M23	CL2
LT9124	Mt1	2006	Anhui	Huainan	A1	A1	b	b	c	a	b	b	b	b	b	b	b	b	b	b	b	c	a	b	b	b	b	c	b	b	b	b	b	b	b	b	b	a	b	b	b	c	c	a	c	bbcabbbbbbbbbbbcabbbbcbbbbbbbbbabbbccac	M23	CL2
LT9114	Mt1	2007	Beijing	Shunyi	A1	A1	b	b	c	a	b	b	b	b	b	b	b	b	b	b	b	c	a	b	b	b	b	c	b	b	b	b	b	b	b	b	b	a	b	b	b	c	c	a	c	bbcabbbbbbbbbbbcabbbbcbbbbbbbbbabbbccac	M23	CL2
LT9115	Mt1	2007	Beijing	Shunyi	A1	A1	b	b	c	a	b	b	b	b	b	b	b	b	b	b	b	c	a	b	b	b	b	c	b	b	b	b	b	b	b	b	b	a	b	b	b	c	c	a	c	bbcabbbbbbbbbbbcabbbbcbbbbbbbbbabbbccac	M23	CL2
LT9116	Mt1	2007	Beijing	Shunyi	A1	A1	b	b	c	a	b	b	b	b	b	b	b	b	b	b	b	c	a	b	b	b	b	c	b	b	b	b	b	b	b	b	b	a	b	b	b	c	c	a	c	bbcabbbbbbbbbbbcabbbbcbbbbbbbbbabbbccac	M23	CL2
LT11310	Mt1	2010	Gansu	Lanzhou6	A1	A1	b	b	c	a	b	b	b	b	b	b	b	b	b	b	b	c	a	b	b	b	b	c	b	b	b	b	b	b	b	b	b	a	b	b	b	c	c	a	c	bbcabbbbbbbbbbbcabbbbcbbbbbbbbbabbbccac	M23	CL2
LT11329	Mt1	2011	Gansu	Tianshui8	A1	A1	b	b	c	a	b	b	b	b	b	b	b	b	b	b	b	c	a	b	b	b	b	c	b	b	b	b	b	b	b	b	b	a	b	b	b	c	c	a	c	bbcabbbbbbbbbbbcabbbbcbbbbbbbbbabbbccac	M23	CL2
LT9282	Mt1	2007	Gansu	Lanzhou2	A1	A1	b	b	c	a	b	b	b	b	b	b	b	b	b	b	b	c	a	b	b	b	b	c	b	b	b	b	b	b	b	b	b	a	b	b	b	c	c	a	c	bbcabbbbbbbbbbbcabbbbcbbbbbbbbbabbbccac	M23	CL2
LT9284	Mt1	2010	Gansu	Lanzhou4	A1	A1	b	b	c	a	b	b	b	b	b	b	b	b	b	b	b	c	a	b	b	b	b	c	b	b	b	b	b	b	b	b	b	a	b	b	b	c	c	a	c	bbcabbbbbbbbbbbcabbbbcbbbbbbbbbabbbccac	M23	CL2
LT9292	Mt1	2011	Gansu	Zhangye6	A1	A1	b	b	c	a	b	b	b	b	b	b	b	b	b	b	b	c	a	b	b	b	b	c	b	b	b	b	b	b	b	b	b	a	b	b	b	c	c	a	c	bbcabbbbbbbbbbbcabbbbcbbbbbbbbbabbbccac	M23	CL2
LT9293	Mt1	2007	Gansu	Wuwei1	A1	A1	b	b	c	a	b	b	b	b	b	b	b	b	b	b	b	c	a	b	b	b	b	c	b	b	b	b	b	b	b	b	b	a	b	b	b	c	c	a	c	bbcabbbbbbbbbbbcabbbbcbbbbbbbbbabbbccac	M23	CL2
LT9295	Mt1	2010	Gansu	Wuwei3	A1	A1	b	b	c	a	b	b	b	b	b	b	b	b	b	b	b	c	a	b	b	b	b	c	b	b	b	b	b	b	b	b	b	a	b	b	b	c	c	a	c	bbcabbbbbbbbbbbcabbbbcbbbbbbbbbabbbccac	M23	CL2
LT9296	Mt1	2010	Gansu	Wuwei4	A1	A1	b	b	c	a	b	b	b	b	b	b	b	b	b	b	b	c	a	b	b	b	b	c	b	b	b	b	b	b	b	b	b	a	b	b	b	c	c	a	c	bbcabbbbbbbbbbbcabbbbcbbbbbbbbbabbbccac	M23	CL2
LT9297	Mt1	2011	Gansu	Wuwei5	A1	A1	b	b	c	a	b	b	b	b	b	b	b	b	b	b	b	c	a	b	b	b	b	c	b	b	b	b	b	b	b	b	b	a	b	b	b	c	c	a	c	bbcabbbbbbbbbbbcabbbbcbbbbbbbbbabbbccac	M23	CL2
LT9305	Mt1	2011	Gansu	Tianshui6	A1	A1	b	b	c	a	b	b	b	b	b	b	b	b	b	b	b	c	a	b	b	b	b	c	b	b	b	b	b	b	b	b	b	a	b	b	b	c	c	a	c	bbcabbbbbbbbbbbcabbbbcbbbbbbbbbabbbccac	M23	CL2
LT9107	Mt3	2007	Hebei	Dingxi1	A1	A1	b	b	c	a	b	b	b	b	b	b	b	b	b	b	b	c	a	b	b	b	b	c	b	b	b	b	b	b	b	b	b	a	b	b	b	c	c	a	c	bbcabbbbbbbbbbbcabbbbcbbbbbbbbbabbbccac	M23	CL2
LT9109	Mt1	2007	Hebei	Dingxi2	A1	A1	b	b	c	a	b	b	b	b	b	b	b	b	b	b	b	c	a	b	b	b	b	c	b	b	b	b	b	b	b	b	b	a	b	b	b	c	c	a	c	bbcabbbbbbbbbbbcabbbbcbbbbbbbbbabbbccac	M23	CL2
LT9110	Mt1	2007	Hebei	Dingxi2	A1	A1	b	b	c	a	b	b	b	b	b	b	b	b	b	b	b	c	a	b	b	b	b	c	b	b	b	b	b	b	b	b	b	a	b	b	b	c	c	a	c	bbcabbbbbbbbbbbcabbbbcbbbbbbbbbabbbccac	M23	CL2
LT9111	Mt1	2007	Hebei	Dingzhou	A1	A1	b	b	c	a	b	b	b	b	b	b	b	b	b	b	b	c	a	b	b	b	b	c	b	b	b	b	b	b	b	b	b	a	b	b	b	c	c	a	c	bbcabbbbbbbbbbbcabbbbcbbbbbbbbbabbbccac	M23	CL2
LT9241	Mt1	2010	Henan	Xinxiang	A1	A1	b	b	c	a	b	b	b	b	b	b	b	b	b	b	b	c	a	b	b	b	b	c	b	b	b	b	b	b	b	b	b	a	b	b	b	c	c	a	c	bbcabbbbbbbbbbbcabbbbcbbbbbbbbbabbbccac	M23	CL2
LT9243	Mt1	2010	Henan	Zhoukou	A1	A1	b	b	c	a	b	b	b	b	b	b	b	b	b	b	b	c	a	b	b	b	b	c	b	b	b	b	b	b	b	b	b	a	b	b	b	c	c	a	c	bbcabbbbbbbbbbbcabbbbcbbbbbbbbbabbbccac	M23	CL2
LT9244	Mt1	2010	Henan	Zhoukou	A1	A1	b	b	c	a	b	b	b	b	b	b	b	b	b	b	b	c	a	b	b	b	b	c	b	b	b	b	b	b	b	b	b	a	b	b	b	c	c	a	c	bbcabbbbbbbbbbbcabbbbcbbbbbbbbbabbbccac	M23	CL2
LT9100	Mt1	2007	Inner Mongolia	Bayannur	A1	A1	b	b	c	a	b	b	b	b	b	b	b	b	b	b	b	c	a	b	b	b	b	c	b	b	b	b	b	b	b	b	b	a	b	b	b	c	c	a	c	bbcabbbbbbbbbbbcabbbbcbbbbbbbbbabbbccac	M23	CL2
LT9101	Mt1	2007	Inner Mongolia	Bayannur	A1	A1	b	b	c	a	b	b	b	b	b	b	b	b	b	b	b	c	a	b	b	b	b	c	b	b	b	b	b	b	b	b	b	a	b	b	b	c	c	a	c	bbcabbbbbbbbbbbcabbbbcbbbbbbbbbabbbccac	M23	CL2
LT9102	Mt1	2007	Inner Mongolia	Bayannur	A1	A1	b	b	c	a	b	b	b	b	b	b	b	b	b	b	b	c	a	b	b	b	b	c	b	b	b	b	b	b	b	b	b	a	b	b	b	c	c	a	c	bbcabbbbbbbbbbbcabbbbcbbbbbbbbbabbbccac	M23	CL2
LT9103	Mt1	2007	Inner Mongolia	Bayannur	A1	A1	b	b	c	a	b	b	b	b	b	b	b	b	b	b	b	c	a	b	b	b	b	c	b	b	b	b	b	b	b	b	b	a	b	b	b	c	c	a	c	bbcabbbbbbbbbbbcabbbbcbbbbbbbbbabbbccac	M23	CL2
LT9138	Mt1	2010	Jiangsu	Yancheng	A1	A1	b	b	c	a	b	b	b	b	b	b	b	b	b	b	b	c	a	b	b	b	b	c	b	b	b	b	b	b	b	b	b	a	b	b	b	c	c	a	c	bbcabbbbbbbbbbbcabbbbcbbbbbbbbbabbbccac	M23	CL2
LT9140	Mt1	2010	Jiangsu	Yancheng	A1	A1	b	b	c	a	b	b	b	b	b	b	b	b	b	b	b	c	a	b	b	b	b	c	b	b	b	b	b	b	b	b	b	a	b	b	b	c	c	a	c	bbcabbbbbbbbbbbcabbbbcbbbbbbbbbabbbccac	M23	CL2
LT9269	Mt1	2011	Liaoning	Fushun	A1	A1	b	b	c	a	b	b	b	b	b	b	b	b	b	b	b	c	a	b	b	b	b	c	b	b	b	b	b	b	b	b	b	a	b	b	b	c	c	a	c	bbcabbbbbbbbbbbcabbbbcbbbbbbbbbabbbccac	M23	CL2
LT9187	Mt1	2010	Shandong	Liaocheng	A1	A1	b	b	c	a	b	b	b	b	b	b	b	b	b	b	b	c	a	b	b	b	b	c	b	b	b	b	b	b	b	b	b	a	b	b	b	c	c	a	c	bbcabbbbbbbbbbbcabbbbcbbbbbbbbbabbbccac	M23	CL2
LT9188	Mt1	2010	Shandong	Liaocheng	A1	A1	b	b	c	a	b	b	b	b	b	b	b	b	b	b	b	c	a	b	b	b	b	c	b	b	b	b	b	b	b	b	b	a	b	b	b	c	c	a	c	bbcabbbbbbbbbbbcabbbbcbbbbbbbbbabbbccac	M23	CL2
LT9189	Mt1	2010	Shandong	Liaocheng	A1	A1	b	b	c	a	b	b	b	b	b	b	b	b	b	b	b	c	a	b	b	b	b	c	b	b	b	b	b	b	b	b	b	a	b	b	b	c	c	a	c	bbcabbbbbbbbbbbcabbbbcbbbbbbbbbabbbccac	M23	CL2
LT9234	Mt1	2011	Tibet	-	A1	A1	b	b	c	a	b	b	b	b	b	b	b	b	b	b	b	c	a	b	b	b	b	c	b	b	b	b	b	b	b	b	b	a	b	b	b	c	c	a	c	bbcabbbbbbbbbbbcabbbbcbbbbbbbbbabbbccac	M23	CL2
LT9112	Mt1	2007	Hebei	Dingzhou	A1	A1	b	c	c	a	b	b	b	b	b	b	b	b	b	b	b	c	a	b	b	b	b	c	b	b	b	b	b	b	b	b	b	a	b	b	b	c	c	a	c	bccabbbbbbbbbbbcabbbbcbbbbbbbbbabbbccac	M56	CL2
LT9113	Mt1	2007	Hebei	Dingzhou	A1	A1	b	c	c	a	b	b	b	b	b	b	b	b	b	b	b	c	a	b	b	b	b	c	b	b	b	b	b	b	b	b	b	a	b	b	b	c	c	a	c	bccabbbbbbbbbbbcabbbbcbbbbbbbbbabbbccac	M56	CL2
LT11320	Mt1	2011	Gansu	Zhangye4	A1	A1	c	b	c	a	b	b	b	b	b	b	b	b	b	b	b	c	a	b	b	b	b	c	b	b	b	b	b	b	b	b	b	a	b	b	b	c	c	a	c	cbcabbbbbbbbbbbcabbbbcbbbbbbbbbabbbccac	M79	CL2
LT9290	Mt1	2011	Gansu	Zhangye4	A1	A1	c	b	c	a	b	b	b	b	b	b	b	b	b	b	b	c	a	b	b	b	b	c	b	b	b	b	b	b	b	b	b	a	b	b	b	c	c	a	c	cbcabbbbbbbbbbbcabbbbcbbbbbbbbbabbbccac	M79	CL2
LT9242	Mt1	2010	Henan	Zhoukou	A1	A1	c	b	c	a	b	b	b	b	b	b	b	b	b	b	b	c	a	b	b	b	b	c	b	b	b	b	b	b	b	b	b	a	b	b	b	c	c	a	c	cbcabbbbbbbbbbbcabbbbcbbbbbbbbbabbbccac	M79	CL2
LT9128	Mt1	2006	Anhui	Fuyang	A1	A2	b	b	c	a	b	b	b	b	b	b	b	b	b	b	b	c	a	b	b	b	a	c	b	b	b	b	b	b	b	b	b	a	b	b	b	c	c	a	c	bbcabbbbbbbbbbbcabbbacbbbbbbbbbabbbccac	M19	CL2
LT9235	Mt1	2011	Tibet	-	A1	A2	b	b	c	a	b	b	b	b	b	b	b	b	b	b	b	c	a	b	b	b	b	c	b	b	b	b	b	b	b	b	b	a	b	b	b	c	c	a	a	bbcabbbbbbbbbbbcabbbbcbbbbbbbbbabbbccaa	M22	CL2
LT11314	Mt1	2011	Gansu	Dingxi	A2	A1	b	b	c	a	b	b	b	b	b	b	b	b	b	b	b	c	a	b	b	b	b	c	b	b	b	b	b	b	b	b	b	a	b	b	b	c	c	a	c	bbcabbbbbbbbbbbcabbbbcbbbbbbbbbabbbccac	M23	CL2
LT9081	Mt2	2007	Fujian	Fuzhou	A1	A1	c	b	b	a	b	b	b	b	b	b	b	a	c	b	b	c	b	b	b	b	a	c	b	b	b	b	b	a	b	b	c	a	b	b	b	c	b	a	b	cbbabbbbbbbacbbcbbbbacbbbbbabbcabbbcbab	M61	CL3
LT9082	Mt2	2007	Fujian	Fuzhou	A1	A1	c	b	b	b	b	b	b	b	b	b	b	a	c	b	b	c	b	b	b	b	a	c	b	b	b	c	b	a	b	b	c	a	b	b	b	c	b	a	b	cbbbbbbbbbbacbbcbbbbacbbbcbabbcabbbcbab	M67	CL3
LT9084	Mt2	2007	Fujian	Fuzhou	A1	A1A2	c	c	b	b	b	c	b	b	b	b	b	a	c	b	b	c	b	b	b	b	a	c	b	b	b	b	b	a	b	b	c	a	b	b	b	c	b	a	b	ccbbbcbbbbbacbbcbbbbacbbbbbabbcabbbcbab	M87	CL3
LT10796	Mt2	2012	Guangdong	Qingyuan	A2	-	c	b	b	b	b	b	b	b	b	b	b	a	b	b	b	c	b	b	b	b	a	c	b	b	b	b	b	a	b	b	c	a	b	b	b	c	b	a	b	cbbbbbbbbbbabbbcbbbbacbbbbbabbcabbbcbab	M63	CL3
LT10797	Mt2	2012	Guangdong	Qingyuan	A2	-	c	b	b	b	b	c	b	b	b	b	b	a	b	b	b	c	b	b	b	b	a	c	b	b	b	b	b	a	b	b	c	a	b	b	b	c	b	a	b	cbbbbcbbbbbabbbcbbbbacbbbbbabbcabbbcbab	M69	CL3
LT10799	Mt2	2012	Guangdong	Qingyuan	A2	-	c	b	b	b	b	c	b	b	b	b	b	a	b	b	b	c	b	b	b	b	a	c	b	b	b	b	b	a	b	b	c	a	b	b	b	c	b	a	b	cbbbbcbbbbbabbbcbbbbacbbbbbabbcabbbcbab	M69	CL3
LT10800	Mt2	2012	Guangdong	Qingyuan	A2	-	c	b	b	b	b	c	b	b	b	b	b	a	b	b	b	c	b	b	b	b	a	c	b	b	b	b	b	a	b	b	c	a	b	b	b	c	b	a	b	cbbbbcbbbbbabbbcbbbbacbbbbbabbcabbbcbab	M69	CL3
LT10802	Mt2	2012	Guangdong	Qingyuan	A2	-	c	b	b	b	b	c	b	b	b	b	b	a	b	b	b	c	b	b	b	b	a	c	b	b	b	b	b	a	b	b	c	a	b	b	b	c	b	a	b	cbbbbcbbbbbabbbcbbbbacbbbbbabbcabbbcbab	M69	CL3
LT9091	Mt2	2009	Fujian	Longyan	A2	A2	c	b	b	b	b	b	b	b	b	b	b	a	c	b	b	c	b	b	a	b	a	c	b	b	b	b	b	a	b	b	c	a	b	b	b	c	b	a	b	cbbbbbbbbbbacbbcbbabacbbbbbabbcabbbcbab	M64	CL3
LT9073	Mt2	2009	Hubei	Wuhan2	A2	A2	c	b	b	b	b	b	b	b	b	b	b	a	c	b	b	c	b	b	b	b	a	c	b	b	b	b	b	a	b	a	c	a	b	b	b	c	b	a	b	cbbbbbbbbbbacbbcbbbbacbbbbbabacabbbcbab	M65	CL3
LT9131	Mt2	2006	Anhui	Wuhu	A2	A2	c	b	b	b	b	b	b	b	b	b	b	a	c	b	b	c	b	b	b	b	a	c	b	b	b	b	b	a	b	b	c	a	b	b	b	c	b	a	b	cbbbbbbbbbbacbbcbbbbacbbbbbabbcabbbcbab	M66	CL3
LT9097	Mt2	2010	Fujian	-	A2	A2	c	b	b	b	b	b	b	b	b	b	b	a	c	b	b	c	b	b	b	b	a	c	b	b	b	b	b	a	b	b	c	a	b	b	b	c	b	a	b	cbbbbbbbbbbacbbcbbbbacbbbbbabbcabbbcbab	M66	CL3
LT9098	Mt2	2010	Fujian	Fuzhou	A2	A2	c	b	b	b	b	b	b	b	b	b	b	a	c	b	b	c	b	b	b	b	a	c	b	b	b	b	b	a	b	b	c	a	b	b	b	c	b	a	b	cbbbbbbbbbbacbbcbbbbacbbbbbabbcabbbcbab	M66	CL3
LT9099	Mt2	2010	Fujian	Fuzhou	A2	A2	c	b	b	b	b	b	b	b	b	b	b	a	c	b	b	c	b	b	b	b	a	c	b	b	b	b	b	a	b	b	c	a	b	b	b	c	b	a	b	cbbbbbbbbbbacbbcbbbbacbbbbbabbcabbbcbab	M66	CL3
LT9072	Mt2	2009	Hubei	Wuhan2	A2	A2	c	b	b	b	b	b	b	b	b	b	b	a	c	b	b	c	b	b	b	b	a	c	b	b	b	b	b	a	b	b	c	a	b	b	b	c	b	a	b	cbbbbbbbbbbacbbcbbbbacbbbbbabbcabbbcbab	M66	CL3
LT9202	Mt2	2011	Hainan	Zuntan	A2	A2	c	b	b	b	b	b	b	b	b	b	c	a	c	b	c	c	b	b	b	a	a	c	b	b	b	b	b	a	b	b	c	a	b	b	b	c	b	a	c	cbbbbbbbbbcacbccbbbaacbbbbbabbcabbbcbac	M68	CL3
LT9087	Mt2	2009	Fujian	Nanping	A2	A2	c	b	b	b	b	c	b	b	b	b	b	a	b	b	b	c	b	b	b	b	a	c	b	b	b	b	b	a	b	b	c	a	b	b	b	c	b	a	b	cbbbbcbbbbbabbbcbbbbacbbbbbabbcabbbcbab	M69	CL3
LT9086	Mt2	2009	Fujian	Fuzhou	A2	A2	c	b	b	b	b	c	b	b	b	b	b	a	c	b	b	c	b	b	b	b	a	c	b	b	b	b	b	a	b	b	c	a	b	b	b	c	b	a	b	cbbbbcbbbbbacbbcbbbbacbbbbbabbcabbbcbab	M70	CL3
LT9212	Mt2	2010	Guangdong	Dongguan	A2	A2	c	b	b	b	b	c	b	b	b	b	b	a	c	b	b	c	b	b	b	b	a	c	b	b	b	c	b	a	b	b	c	a	b	b	b	c	b	a	b	cbbbbcbbbbbacbbcbbbbacbbbcbabbcabbbcbab	M71	CL3
LT9217	Mt2	2011	Guangdong	Xuweng	A2	A2	c	b	b	b	c	c	b	b	b	b	b	a	c	b	b	c	b	b	b	b	a	c	b	b	b	c	b	a	b	b	c	a	b	c	b	c	b	a	a	cbbbccbbbbbacbbcbbbbacbbbcbabbcabcbcbaa	M76	CL3
LT9214	Mt2	2011	Guangdong	Zhanjiang	A2	A2	c	b	b	b	c	c	b	b	b	b	b	a	c	b	b	c	c	b	b	b	a	c	b	b	b	c	b	a	b	b	c	a	b	c	b	c	b	a	a	cbbbccbbbbbacbbccbbbacbbbcbabbcabcbcbaa	M77	CL3
LT9085	Mt2	2009	Fujian	Fuzhou	A2	A2	c	c	b	b	b	b	b	b	b	b	b	a	c	b	b	c	b	b	b	b	a	c	b	b	b	b	b	a	b	b	c	a	b	b	b	c	b	a	b	ccbbbbbbbbbacbbcbbbbacbbbbbabbcabbbcbab	M84	CL3
LT9304	Mt1	2010	Gansu	Tianshui5	A1	A1	b	c	b	a	b	b	b	b	b	b	b	b	a	b	b	c	a	b	b	b	b	c	b	c	a	b	a	b	b	b	c	a	a	b	b	c	c	b	b	bcbabbbbbbbbabbcabbbbcbcababbbcaabbccbb	M40	CL4
LT9104	Mt1	2009	Inner Mongolia	Tongliao	A1	A2	b	c	b	b	b	b	b	b	b	b	b	b	a	b	b	c	a	b	b	b	b	c	b	c	a	b	a	b	b	b	c	a	a	b	b	c	c	b	b	bcbbbbbbbbbbabbcabbbbcbcababbbcaabbccbb	M49	CL4
LT10805	Mt1	2012	Guangdong	Qingyuan	A2	-	b	b	b	b	b	b	b	b	b	b	b	b	a	b	b	c	a	b	b	b	b	c	b	c	a	b	a	b	b	b	c	a	a	b	b	c	c	b	b	bbbbbbbbbbbbabbcabbbbcbcababbbcaabbccbb	M12	CL4
LT10784	Mt1	2012	Guangdong	Qingyuan	A2	-	b	c	b	b	b	b	b	b	b	b	b	b	a	b	b	c	a	b	b	a	a	c	b	c	a	b	a	b	b	b	c	a	a	b	b	c	c	b	b	bcbbbbbbbbbbabbcabbaacbcababbbcaabbccbb	M44	CL4
LT10778	Mt1	2012	Guangdong	Qingyuan	A2	-	b	c	b	b	b	b	b	b	b	b	b	b	a	b	b	c	a	b	b	b	b	c	b	c	a	b	a	a	b	b	c	a	a	b	b	c	c	b	b	bcbbbbbbbbbbabbcabbbbcbcabaabbcaabbccbb	M46	CL4
LT10787	Mt1	2012	Guangdong	Qingyuan	A2	-	b	c	b	b	b	b	b	b	b	b	b	b	a	b	b	c	a	b	b	b	b	c	b	c	a	b	a	b	b	b	c	a	a	b	b	c	c	a	b	bcbbbbbbbbbbabbcabbbbcbcababbbcaabbccab	M48	CL4
LT10777	Mt1	2012	Guangdong	Qingyuan	A2	-	b	c	b	b	b	b	b	b	b	b	b	b	a	b	b	c	a	b	b	b	b	c	b	c	a	b	a	b	b	b	c	a	a	b	b	c	c	b	b	bcbbbbbbbbbbabbcabbbbcbcababbbcaabbccbb	M49	CL4
LT10779	Mt1	2012	Guangdong	Qingyuan	A2	-	b	c	b	b	b	b	b	b	b	b	b	b	a	b	b	c	a	b	b	b	b	c	b	c	a	b	a	b	b	b	c	a	a	b	b	c	c	b	b	bcbbbbbbbbbbabbcabbbbcbcababbbcaabbccbb	M49	CL4
LT10781	Mt1	2012	Guangdong	Qingyuan	A2	-	b	c	b	b	b	b	b	b	b	b	b	b	a	b	b	c	a	b	b	b	b	c	b	c	a	b	a	b	b	b	c	a	a	b	b	c	c	b	b	bcbbbbbbbbbbabbcabbbbcbcababbbcaabbccbb	M49	CL4
LT10782	Mt1	2012	Guangdong	Qingyuan	A2	-	b	c	b	b	b	b	b	b	b	b	b	b	a	b	b	c	a	b	b	b	b	c	b	c	a	b	a	b	b	b	c	a	a	b	b	c	c	b	b	bcbbbbbbbbbbabbcabbbbcbcababbbcaabbccbb	M49	CL4
LT10785	Mt1	2012	Guangdong	Qingyuan	A2	-	b	c	b	b	b	b	b	b	b	b	b	b	a	b	b	c	a	b	b	b	b	c	b	c	a	b	a	b	b	b	c	a	a	b	b	c	c	b	b	bcbbbbbbbbbbabbcabbbbcbcababbbcaabbccbb	M49	CL4
LT10786	Mt1	2012	Guangdong	Qingyuan	A2	-	b	c	b	b	b	b	b	b	b	b	b	b	a	b	b	c	a	b	b	b	b	c	b	c	a	b	a	b	b	b	c	a	a	b	b	c	c	b	b	bcbbbbbbbbbbabbcabbbbcbcababbbcaabbccbb	M49	CL4
LT10788	Mt1	2012	Guangdong	Qingyuan	A2	-	b	c	b	b	b	b	b	b	b	b	b	b	a	b	b	c	a	b	b	b	b	c	b	c	a	b	a	b	b	b	c	a	a	b	b	c	c	b	b	bcbbbbbbbbbbabbcabbbbcbcababbbcaabbccbb	M49	CL4
LT10789	Mt1	2012	Guangdong	Qingyuan	A2	-	b	c	b	b	b	b	b	b	b	b	b	b	a	b	b	c	a	b	b	b	b	c	b	c	a	b	a	b	b	b	c	a	a	b	b	c	c	b	b	bcbbbbbbbbbbabbcabbbbcbcababbbcaabbccbb	M49	CL4
LT10794	Mt1	2012	Guangdong	Qingyuan	A2	-	b	c	b	b	b	b	b	b	b	b	b	b	a	b	b	c	a	b	b	b	b	c	b	c	a	b	a	b	b	b	c	a	a	b	b	c	c	b	b	bcbbbbbbbbbbabbcabbbbcbcababbbcaabbccbb	M49	CL4
LT10798	Mt1	2012	Guangdong	Qingyuan	A2	-	b	c	b	b	b	b	b	b	b	b	b	b	a	b	b	c	a	b	b	b	b	c	b	c	a	b	a	b	b	b	c	a	a	b	b	c	c	b	b	bcbbbbbbbbbbabbcabbbbcbcababbbcaabbccbb	M49	CL4
LT10803	Mt1	2012	Guangdong	Qingyuan	A2	-	b	c	b	b	b	b	b	b	b	b	b	b	a	b	b	c	a	b	b	b	b	c	b	c	a	b	a	b	b	b	c	a	a	b	b	c	c	b	b	bcbbbbbbbbbbabbcabbbbcbcababbbcaabbccbb	M49	CL4
LT10804	Mt1	2012	Guangdong	Qingyuan	A2	-	b	c	b	b	b	b	b	b	b	b	b	b	a	b	b	c	a	b	b	b	b	c	b	c	a	b	a	b	b	b	c	a	a	b	b	c	c	b	b	bcbbbbbbbbbbabbcabbbbcbcababbbcaabbccbb	M49	CL4
LT10806	Mt1	2012	Guangdong	Qingyuan	A2	-	b	c	b	b	b	b	b	b	b	b	b	b	a	b	b	c	a	b	b	b	b	c	b	c	a	b	a	b	b	b	c	a	a	b	b	c	c	b	b	bcbbbbbbbbbbabbcabbbbcbcababbbcaabbccbb	M49	CL4
LT9275	Mt1	2011	Qinhai	Datong	A2	-	b	c	b	b	b	b	b	b	b	b	b	b	a	b	b	c	a	b	b	b	b	c	b	c	a	b	a	b	b	b	c	a	a	b	b	c	c	b	b	bcbbbbbbbbbbabbcabbbbcbcababbbcaabbccbb	M49	CL4
LT11325	Mt1	2011	Gansu	Jingyuan1	A2	A2	b	b	b	b	b	b	b	b	b	b	b	b	a	a	b	c	a	b	b	b	b	c	b	c	a	b	a	b	b	b	c	a	a	b	b	c	c	b	b	bbbbbbbbbbbbaabcabbbbcbcababbbcaabbccbb	M11	CL4
LT11321	Mt1	2011	Gansu	Dingxi	A2	A2	b	b	b	b	b	b	b	b	b	b	b	b	a	b	b	c	a	b	c	b	b	c	b	c	a	b	a	b	b	b	c	a	a	b	b	c	c	b	b	bbbbbbbbbbbbabbcabcbbcbcababbbcaabbccbb	M13	CL4
LT9170	Mt1	2009	Yunnan	Xundian	A2	A2	b	c	b	b	b	b	b	b	b	b	b	b	a	b	b	c	a	b	b	a	a	c	b	c	a	b	a	b	b	b	c	a	a	b	b	c	c	b	b	bcbbbbbbbbbbabbcabbaacbcababbbcaabbccbb	M44	CL4
LT9070	Mt1	2009	Hubei	Wuhan1	A2	A2	b	c	b	b	b	b	b	b	b	b	b	b	a	b	b	c	a	b	b	b	a	c	b	c	a	b	a	b	b	b	c	a	a	b	b	c	c	b	b	bcbbbbbbbbbbabbcabbbacbcababbbcaabbccbb	M45	CL4
LT9285	Mt1	2011	Gansu	Lanzhou5	A2	A2	b	c	b	b	b	b	b	b	b	b	b	b	a	b	b	c	a	b	b	b	b	c	b	c	a	b	a	a	b	b	c	a	a	b	b	c	c	b	b	bcbbbbbbbbbbabbcabbbbcbcabaabbcaabbccbb	M46	CL4
LT9146	Mt1	2007	Shanxi	Yangling	A2	A2	b	c	b	b	b	b	b	b	b	b	b	b	a	b	b	c	a	b	b	b	b	c	b	c	a	b	a	a	b	b	c	a	a	b	b	c	c	b	b	bcbbbbbbbbbbabbcabbbbcbcabaabbcaabbccbb	M46	CL4
LT9207	Mt1	2010	Hunan	Shuangfeng	A2	A2	b	c	b	b	b	b	b	b	b	b	b	b	a	b	b	c	a	b	b	b	b	c	b	c	a	b	a	b	a	b	c	a	a	b	b	c	c	b	b	bcbbbbbbbbbbabbcabbbbcbcabababcaabbccbb	M47	CL4
LT9088	Mt1	2009	Fujian	Nanping	A2	A2	b	c	b	b	b	b	b	b	b	b	b	b	a	b	b	c	a	b	b	b	b	c	b	c	a	b	a	b	b	b	c	a	a	b	b	c	c	b	b	bcbbbbbbbbbbabbcabbbbcbcababbbcaabbccbb	M49	CL4
LT9092	Mt1	2009	Fujian	Zhangzhou	A2	A2	b	c	b	b	b	b	b	b	b	b	b	b	a	b	b	c	a	b	b	b	b	c	b	c	a	b	a	b	b	b	c	a	a	b	b	c	c	b	b	bcbbbbbbbbbbabbcabbbbcbcababbbcaabbccbb	M49	CL4
LT9093	Mt1	2010	Fujian	Ningde	A2	A2	b	c	b	b	b	b	b	b	b	b	b	b	a	b	b	c	a	b	b	b	b	c	b	c	a	b	a	b	b	b	c	a	a	b	b	c	c	b	b	bcbbbbbbbbbbabbcabbbbcbcababbbcaabbccbb	M49	CL4
LT9094	Mt1	2010	Fujian	-	A2	A2	b	c	b	b	b	b	b	b	b	b	b	b	a	b	b	c	a	b	b	b	b	c	b	c	a	b	a	b	b	b	c	a	a	b	b	c	c	b	b	bcbbbbbbbbbbabbcabbbbcbcababbbcaabbccbb	M49	CL4
LT9095	Mt1	2010	Fujian	-	A2	A2	b	c	b	b	b	b	b	b	b	b	b	b	a	b	b	c	a	b	b	b	b	c	b	c	a	b	a	b	b	b	c	a	a	b	b	c	c	b	b	bcbbbbbbbbbbabbcabbbbcbcababbbcaabbccbb	M49	CL4
LT9096	Mt1	2010	Fujian	-	A2	A2	b	c	b	b	b	b	b	b	b	b	b	b	a	b	b	c	a	b	b	b	b	c	b	c	a	b	a	b	b	b	c	a	a	b	b	c	c	b	b	bcbbbbbbbbbbabbcabbbbcbcababbbcaabbccbb	M49	CL4
LT11313	Mt1	2011	Gansu	Lanzhou4	A2	A2	b	c	b	b	b	b	b	b	b	b	b	b	a	b	b	c	a	b	b	b	b	c	b	c	a	b	a	b	b	b	c	a	a	b	b	c	c	b	b	bcbbbbbbbbbbabbcabbbbcbcababbbcaabbccbb	M49	CL4
LT9277	Mt1	2011	Gansu	Jingyuan1	A2	A2	b	c	b	b	b	b	b	b	b	b	b	b	a	b	b	c	a	b	b	b	b	c	b	c	a	b	a	b	b	b	c	a	a	b	b	c	c	b	b	bcbbbbbbbbbbabbcabbbbcbcababbbcaabbccbb	M49	CL4
LT9278	Mt1	2011	Gansu	Jingyuan2	A2	A2	b	c	b	b	b	b	b	b	b	b	b	b	a	b	b	c	a	b	b	b	b	c	b	c	a	b	a	b	b	b	c	a	a	b	b	c	c	b	b	bcbbbbbbbbbbabbcabbbbcbcababbbcaabbccbb	M49	CL4
LT9281	Mt1	2007	Gansu	Lanzhou1	A2	A2	b	c	b	b	b	b	b	b	b	b	b	b	a	b	b	c	a	b	b	b	b	c	b	c	a	b	a	b	b	b	c	a	a	b	b	c	c	b	b	bcbbbbbbbbbbabbcabbbbcbcababbbcaabbccbb	M49	CL4
LT9283	Mt1	2009	Gansu	Lanzhou3	A2	A2	b	c	b	b	b	b	b	b	b	b	b	b	a	b	b	c	a	b	b	b	b	c	b	c	a	b	a	b	b	b	c	a	a	b	b	c	c	b	b	bcbbbbbbbbbbabbcabbbbcbcababbbcaabbccbb	M49	CL4
LT9303	Mt1	2010	Gansu	Tianshui4	A2	A2	b	c	b	b	b	b	b	b	b	b	b	b	a	b	b	c	a	b	b	b	b	c	b	c	a	b	a	b	b	b	c	a	a	b	b	c	c	b	b	bcbbbbbbbbbbabbcabbbbcbcababbbcaabbccbb	M49	CL4
LT9306	Mt1	2011	Gansu	Tianshui7	A2	A2	b	c	b	b	b	b	b	b	b	b	b	b	a	b	b	c	a	b	b	b	b	c	b	c	a	b	a	b	b	b	c	a	a	b	b	c	c	b	b	bcbbbbbbbbbbabbcabbbbcbcababbbcaabbccbb	M49	CL4
LT9215	Mt1	2011	Guangdong	Zhanjiang	A2	A2	b	c	b	b	b	b	b	b	b	b	b	b	a	b	b	c	a	b	b	b	b	c	b	c	a	b	a	b	b	b	c	a	a	b	b	c	c	b	b	bcbbbbbbbbbbabbcabbbbcbcababbbcaabbccbb	M49	CL4
LT9216	Mt1	2011	Guangdong	Zhanjiang	A2	A2	b	c	b	b	b	b	b	b	b	b	b	b	a	b	b	c	a	b	b	b	b	c	b	c	a	b	a	b	b	b	c	a	a	b	b	c	c	b	b	bcbbbbbbbbbbabbcabbbbcbcababbbcaabbccbb	M49	CL4
LT9223	Mt1	2010	Guangxi	Guilin	A2	A2	b	c	b	b	b	b	b	b	b	b	b	b	a	b	b	c	a	b	b	b	b	c	b	c	a	b	a	b	b	b	c	a	a	b	b	c	c	b	b	bcbbbbbbbbbbabbcabbbbcbcababbbcaabbccbb	M49	CL4
LT9224	Mt1	2010	Guangxi	Guilin	A2	A2	b	c	b	b	b	b	b	b	b	b	b	b	a	b	b	c	a	b	b	b	b	c	b	c	a	b	a	b	b	b	c	a	a	b	b	c	c	b	b	bcbbbbbbbbbbabbcabbbbcbcababbbcaabbccbb	M49	CL4
LT9225	Mt1	2010	Guangxi	Guilin	A2	A2	b	c	b	b	b	b	b	b	b	b	b	b	a	b	b	c	a	b	b	b	b	c	b	c	a	b	a	b	b	b	c	a	a	b	b	c	c	b	b	bcbbbbbbbbbbabbcabbbbcbcababbbcaabbccbb	M49	CL4
LT9226	Mt1	2010	Guangxi	Guilin	A2	A2	b	c	b	b	b	b	b	b	b	b	b	b	a	b	b	c	a	b	b	b	b	c	b	c	a	b	a	b	b	b	c	a	a	b	b	c	c	b	b	bcbbbbbbbbbbabbcabbbbcbcababbbcaabbccbb	M49	CL4
LT9227	Mt1	2010	Guangxi	Guilin	A2	A2	b	c	b	b	b	b	b	b	b	b	b	b	a	b	b	c	a	b	b	b	b	c	b	c	a	b	a	b	b	b	c	a	a	b	b	c	c	b	b	bcbbbbbbbbbbabbcabbbbcbcababbbcaabbccbb	M49	CL4
LT9229	Mt1	2010	Guangxi	Liuzhou	A2	A2	b	c	b	b	b	b	b	b	b	b	b	b	a	b	b	c	a	b	b	b	b	c	b	c	a	b	a	b	b	b	c	a	a	b	b	c	c	b	b	bcbbbbbbbbbbabbcabbbbcbcababbbcaabbccbb	M49	CL4
LT9230	Mt1	2010	Guangxi	Liuzhou	A2	A2	b	c	b	b	b	b	b	b	b	b	b	b	a	b	b	c	a	b	b	b	b	c	b	c	a	b	a	b	b	b	c	a	a	b	b	c	c	b	b	bcbbbbbbbbbbabbcabbbbcbcababbbcaabbccbb	M49	CL4
LT9231	Mt1	2010	Guangxi	Nanning	A2	A2	b	c	b	b	b	b	b	b	b	b	b	b	a	b	b	c	a	b	b	b	b	c	b	c	a	b	a	b	b	b	c	a	a	b	b	c	c	b	b	bcbbbbbbbbbbabbcabbbbcbcababbbcaabbccbb	M49	CL4
LT9232	Mt1	2010	Guangxi	Nanning	A2	A2	b	c	b	b	b	b	b	b	b	b	b	b	a	b	b	c	a	b	b	b	b	c	b	c	a	b	a	b	b	b	c	a	a	b	b	c	c	b	b	bcbbbbbbbbbbabbcabbbbcbcababbbcaabbccbb	M49	CL4
LT9253	Mt1	2010	Guizhou	Zunyi	A2	A2	b	c	b	b	b	b	b	b	b	b	b	b	a	b	b	c	a	b	b	b	b	c	b	c	a	b	a	b	b	b	c	a	a	b	b	c	c	b	b	bcbbbbbbbbbbabbcabbbbcbcababbbcaabbccbb	M49	CL4
LT9254	Mt1	2010	Guizhou	Zunyi	A2	A2	b	c	b	b	b	b	b	b	b	b	b	b	a	b	b	c	a	b	b	b	b	c	b	c	a	b	a	b	b	b	c	a	a	b	b	c	c	b	b	bcbbbbbbbbbbabbcabbbbcbcababbbcaabbccbb	M49	CL4
LT9255	Mt1	2010	Guizhou	Zunyi	A2	A2	b	c	b	b	b	b	b	b	b	b	b	b	a	b	b	c	a	b	b	b	b	c	b	c	a	b	a	b	b	b	c	a	a	b	b	c	c	b	b	bcbbbbbbbbbbabbcabbbbcbcababbbcaabbccbb	M49	CL4
LT9256	Mt1	2010	Guizhou	Zunyi	A2	A2	b	c	b	b	b	b	b	b	b	b	b	b	a	b	b	c	a	b	b	b	b	c	b	c	a	b	a	b	b	b	c	a	a	b	b	c	c	b	b	bcbbbbbbbbbbabbcabbbbcbcababbbcaabbccbb	M49	CL4
LT9257	Mt1	2010	Guizhou	Suiyang	A2	A2	b	c	b	b	b	b	b	b	b	b	b	b	a	b	b	c	a	b	b	b	b	c	b	c	a	b	a	b	b	b	c	a	a	b	b	c	c	b	b	bcbbbbbbbbbbabbcabbbbcbcababbbcaabbccbb	M49	CL4
LT9258	Mt1	2010	Guizhou	Kaiyang	A2	A2	b	c	b	b	b	b	b	b	b	b	b	b	a	b	b	c	a	b	b	b	b	c	b	c	a	b	a	b	b	b	c	a	a	b	b	c	c	b	b	bcbbbbbbbbbbabbcabbbbcbcababbbcaabbccbb	M49	CL4
LT9259	Mt1	2010	Guizhou	Kaiyang	A2	A2	b	c	b	b	b	b	b	b	b	b	b	b	a	b	b	c	a	b	b	b	b	c	b	c	a	b	a	b	b	b	c	a	a	b	b	c	c	b	b	bcbbbbbbbbbbabbcabbbbcbcababbbcaabbccbb	M49	CL4
LT9261	Mt1	2010	Guizhou	Liupanshui	A2	A2	b	c	b	b	b	b	b	b	b	b	b	b	a	b	b	c	a	b	b	b	b	c	b	c	a	b	a	b	b	b	c	a	a	b	b	c	c	b	b	bcbbbbbbbbbbabbcabbbbcbcababbbcaabbccbb	M49	CL4
LT9262	Mt1	2010	Guizhou	Guiyang	A2	A2	b	c	b	b	b	b	b	b	b	b	b	b	a	b	b	c	a	b	b	b	b	c	b	c	a	b	a	b	b	b	c	a	a	b	b	c	c	b	b	bcbbbbbbbbbbabbcabbbbcbcababbbcaabbccbb	M49	CL4
LT9071	Mt1	2009	Hubei	Wuhan1	A2	A2	b	c	b	b	b	b	b	b	b	b	b	b	a	b	b	c	a	b	b	b	b	c	b	c	a	b	a	b	b	b	c	a	a	b	b	c	c	b	b	bcbbbbbbbbbbabbcabbbbcbcababbbcaabbccbb	M49	CL4
LT9074	Mt1	2010	Hubei	Wuhan3	A2	A2	b	c	b	b	b	b	b	b	b	b	b	b	a	b	b	c	a	b	b	b	b	c	b	c	a	b	a	b	b	b	c	a	a	b	b	c	c	b	b	bcbbbbbbbbbbabbcabbbbcbcababbbcaabbccbb	M49	CL4
LT9075	Mt1	2010	Hubei	Wuhan3	A2	A2	b	c	b	b	b	b	b	b	b	b	b	b	a	b	b	c	a	b	b	b	b	c	b	c	a	b	a	b	b	b	c	a	a	b	b	c	c	b	b	bcbbbbbbbbbbabbcabbbbcbcababbbcaabbccbb	M49	CL4
LT9076	Mt1	2010	Hubei	Wuhan3	A2	A2	b	c	b	b	b	b	b	b	b	b	b	b	a	b	b	c	a	b	b	b	b	c	b	c	a	b	a	b	b	b	c	a	a	b	b	c	c	b	b	bcbbbbbbbbbbabbcabbbbcbcababbbcaabbccbb	M49	CL4
LT9203	Mt1	2010	Hunan	Yongzhou	A2	A2	b	c	b	b	b	b	b	b	b	b	b	b	a	b	b	c	a	b	b	b	b	c	b	c	a	b	a	b	b	b	c	a	a	b	b	c	c	b	b	bcbbbbbbbbbbabbcabbbbcbcababbbcaabbccbb	M49	CL4
LT9204	Mt1	2010	Hunan	Yongzhou	A2	A2	b	c	b	b	b	b	b	b	b	b	b	b	a	b	b	c	a	b	b	b	b	c	b	c	a	b	a	b	b	b	c	a	a	b	b	c	c	b	b	bcbbbbbbbbbbabbcabbbbcbcababbbcaabbccbb	M49	CL4
LT9205	Mt1	2010	Hunan	Yongzhou	A2	A2	b	c	b	b	b	b	b	b	b	b	b	b	a	b	b	c	a	b	b	b	b	c	b	c	a	b	a	b	b	b	c	a	a	b	b	c	c	b	b	bcbbbbbbbbbbabbcabbbbcbcababbbcaabbccbb	M49	CL4
LT9208	Mt1	2010	Hunan	Yueyang	A2	A2	b	c	b	b	b	b	b	b	b	b	b	b	a	b	b	c	a	b	b	b	b	c	b	c	a	b	a	b	b	b	c	a	a	b	b	c	c	b	b	bcbbbbbbbbbbabbcabbbbcbcababbbcaabbccbb	M49	CL4
LT9209	Mt1	2010	Hunan	Yueyang	A2	A2	b	c	b	b	b	b	b	b	b	b	b	b	a	b	b	c	a	b	b	b	b	c	b	c	a	b	a	b	b	b	c	a	a	b	b	c	c	b	b	bcbbbbbbbbbbabbcabbbbcbcababbbcaabbccbb	M49	CL4
LT9210	Mt1	2010	Hunan	Hengyang	A2	A2	b	c	b	b	b	b	b	b	b	b	b	b	a	b	b	c	a	b	b	b	b	c	b	c	a	b	a	b	b	b	c	a	a	b	b	c	c	b	b	bcbbbbbbbbbbabbcabbbbcbcababbbcaabbccbb	M49	CL4
LT9105	Mt1	2009	Inner Mongolia	Tongliao	A2	A2	b	c	b	b	b	b	b	b	b	b	b	b	a	b	b	c	a	b	b	b	b	c	b	c	a	b	a	b	b	b	c	a	a	b	b	c	c	b	b	bcbbbbbbbbbbabbcabbbbcbcababbbcaabbccbb	M49	CL4
LT9139	Mt1	2010	Jiangsu	Yancheng	A2	A2	b	c	b	b	b	b	b	b	b	b	b	b	a	b	b	c	a	b	b	b	b	c	b	c	a	b	a	b	b	b	c	a	a	b	b	c	c	b	b	bcbbbbbbbbbbabbcabbbbcbcababbbcaabbccbb	M49	CL4
LT9134	Mt1	2010	Jiangxi	Leping	A2	A2	b	c	b	b	b	b	b	b	b	b	b	b	a	b	b	c	a	b	b	b	b	c	b	c	a	b	a	b	b	b	c	a	a	b	b	c	c	b	b	bcbbbbbbbbbbabbcabbbbcbcababbbcaabbccbb	M49	CL4
LT9148	Mt1	2007	Shanxi	Yangling	A2	A2	b	c	b	b	b	b	b	b	b	b	b	b	a	b	b	c	a	b	b	b	b	c	b	c	a	b	a	b	b	b	c	a	a	b	b	c	c	b	b	bcbbbbbbbbbbabbcabbbbcbcababbbcaabbccbb	M49	CL4
LT9150	Mt1	2007	Shanxi	Yangling	A2	A2	b	c	b	b	b	b	b	b	b	b	b	b	a	b	b	c	a	b	b	b	b	c	b	c	a	b	a	b	b	b	c	a	a	b	b	c	c	b	b	bcbbbbbbbbbbabbcabbbbcbcababbbcaabbccbb	M49	CL4
LT9151	Mt1	2007	Shanxi	Yangling	A2	A2	b	c	b	b	b	b	b	b	b	b	b	b	a	b	b	c	a	b	b	b	b	c	b	c	a	b	a	b	b	b	c	a	a	b	b	c	c	b	b	bcbbbbbbbbbbabbcabbbbcbcababbbcaabbccbb	M49	CL4
LT9152	Mt1	2007	Shanxi	Yangling	A2	A2	b	c	b	b	b	b	b	b	b	b	b	b	a	b	b	c	a	b	b	b	b	c	b	c	a	b	a	b	b	b	c	a	a	b	b	c	c	b	b	bcbbbbbbbbbbabbcabbbbcbcababbbcaabbccbb	M49	CL4
LT9174	Mt1	2010	Sichuan	Ziyang	A2	A2	b	c	b	b	b	b	b	b	b	b	b	b	a	b	b	c	a	b	b	b	b	c	b	c	a	b	a	b	b	b	c	a	a	b	b	c	c	b	b	bcbbbbbbbbbbabbcabbbbcbcababbbcaabbccbb	M49	CL4
LT9175	Mt1	2010	Sichuan	Ziyang	A2	A2	b	c	b	b	b	b	b	b	b	b	b	b	a	b	b	c	a	b	b	b	b	c	b	c	a	b	a	b	b	b	c	a	a	b	b	c	c	b	b	bcbbbbbbbbbbabbcabbbbcbcababbbcaabbccbb	M49	CL4
LT9176	Mt1	2010	Sichuan	Chengdu	A2	A2	b	c	b	b	b	b	b	b	b	b	b	b	a	b	b	c	a	b	b	b	b	c	b	c	a	b	a	b	b	b	c	a	a	b	b	c	c	b	b	bcbbbbbbbbbbabbcabbbbcbcababbbcaabbccbb	M49	CL4
LT9177	Mt1	2010	Sichuan	Chengdu	A2	A2	b	c	b	b	b	b	b	b	b	b	b	b	a	b	b	c	a	b	b	b	b	c	b	c	a	b	a	b	b	b	c	a	a	b	b	c	c	b	b	bcbbbbbbbbbbabbcabbbbcbcababbbcaabbccbb	M49	CL4
LT9178	Mt1	2010	Sichuan	Deyang	A2	A2	b	c	b	b	b	b	b	b	b	b	b	b	a	b	b	c	a	b	b	b	b	c	b	c	a	b	a	b	b	b	c	a	a	b	b	c	c	b	b	bcbbbbbbbbbbabbcabbbbcbcababbbcaabbccbb	M49	CL4
LT9179	Mt1	2010	Sichuan	Deyang	A2	A2	b	c	b	b	b	b	b	b	b	b	b	b	a	b	b	c	a	b	b	b	b	c	b	c	a	b	a	b	b	b	c	a	a	b	b	c	c	b	b	bcbbbbbbbbbbabbcabbbbcbcababbbcaabbccbb	M49	CL4
LT9180	Mt1	2010	Sichuan	Deyang	A2	A2	b	c	b	b	b	b	b	b	b	b	b	b	a	b	b	c	a	b	b	b	b	c	b	c	a	b	a	b	b	b	c	a	a	b	b	c	c	b	b	bcbbbbbbbbbbabbcabbbbcbcababbbcaabbccbb	M49	CL4
LT9181	Mt1	2010	Sichuan	Mianyang	A2	A2	b	c	b	b	b	b	b	b	b	b	b	b	a	b	b	c	a	b	b	b	b	c	b	c	a	b	a	b	b	b	c	a	a	b	b	c	c	b	b	bcbbbbbbbbbbabbcabbbbcbcababbbcaabbccbb	M49	CL4
LT9182	Mt1	2010	Sichuan	Mianyang	A2	A2	b	c	b	b	b	b	b	b	b	b	b	b	a	b	b	c	a	b	b	b	b	c	b	c	a	b	a	b	b	b	c	a	a	b	b	c	c	b	b	bcbbbbbbbbbbabbcabbbbcbcababbbcaabbccbb	M49	CL4
LT9233	Mt1	2011	Tibet	-	A2	A2	b	c	b	b	b	b	b	b	b	b	b	b	a	b	b	c	a	b	b	b	b	c	b	c	a	b	a	b	b	b	c	a	a	b	b	c	c	b	b	bcbbbbbbbbbbabbcabbbbcbcababbbcaabbccbb	M49	CL4
LT9218	Mt1	2009	Xinjiang	-	A2	A2	b	c	b	b	b	b	b	b	b	b	b	b	a	b	b	c	a	b	b	b	b	c	b	c	a	b	a	b	b	b	c	a	a	b	b	c	c	b	b	bcbbbbbbbbbbabbcabbbbcbcababbbcaabbccbb	M49	CL4
LT9219	Mt1	2009	Xinjiang	-	A2	A2	b	c	b	b	b	b	b	b	b	b	b	b	a	b	b	c	a	b	b	b	b	c	b	c	a	b	a	b	b	b	c	a	a	b	b	c	c	b	b	bcbbbbbbbbbbabbcabbbbcbcababbbcaabbccbb	M49	CL4
LT9222	Mt1	2010	Xinjiang	Alaer	A2	A2	b	c	b	b	b	b	b	b	b	b	b	b	a	b	b	c	a	b	b	b	b	c	b	c	a	b	a	b	b	b	c	a	a	b	b	c	c	b	b	bcbbbbbbbbbbabbcabbbbcbcababbbcaabbccbb	M49	CL4
LT9153	Mt1	2009	Yunnan	Chenggong	A2	A2	b	c	b	b	b	b	b	b	b	b	b	b	a	b	b	c	a	b	b	b	b	c	b	c	a	b	a	b	b	b	c	a	a	b	b	c	c	b	b	bcbbbbbbbbbbabbcabbbbcbcababbbcaabbccbb	M49	CL4
LT9154	Mt1	2009	Yunnan	Xishan	A2	A2	b	c	b	b	b	b	b	b	b	b	b	b	a	b	b	c	a	b	b	b	b	c	b	c	a	b	a	b	b	b	c	a	a	b	b	c	c	b	b	bcbbbbbbbbbbabbcabbbbcbcababbbcaabbccbb	M49	CL4
LT9155	Mt1	2009	Yunnan	Xishan	A2	A2	b	c	b	b	b	b	b	b	b	b	b	b	a	b	b	c	a	b	b	b	b	c	b	c	a	b	a	b	b	b	c	a	a	b	b	c	c	b	b	bcbbbbbbbbbbabbcabbbbcbcababbbcaabbccbb	M49	CL4
LT9156	Mt1	2010	Yunnan	Lijiang	A2	A2	b	c	b	b	b	b	b	b	b	b	b	b	a	b	b	c	a	b	b	b	b	c	b	c	a	b	a	b	b	b	c	a	a	b	b	c	c	b	b	bcbbbbbbbbbbabbcabbbbcbcababbbcaabbccbb	M49	CL4
LT9157	Mt1	2010	Yunnan	Lijiang	A2	A2	b	c	b	b	b	b	b	b	b	b	b	b	a	b	b	c	a	b	b	b	b	c	b	c	a	b	a	b	b	b	c	a	a	b	b	c	c	b	b	bcbbbbbbbbbbabbcabbbbcbcababbbcaabbccbb	M49	CL4
LT9158	Mt1	2010	Yunnan	Kunming2	A2	A2	b	c	b	b	b	b	b	b	b	b	b	b	a	b	b	c	a	b	b	b	b	c	b	c	a	b	a	b	b	b	c	a	a	b	b	c	c	b	b	bcbbbbbbbbbbabbcabbbbcbcababbbcaabbccbb	M49	CL4
LT9159	Mt1	2010	Yunnan	Kunming3	A2	A2	b	c	b	b	b	b	b	b	b	b	b	b	a	b	b	c	a	b	b	b	b	c	b	c	a	b	a	b	b	b	c	a	a	b	b	c	c	b	b	bcbbbbbbbbbbabbcabbbbcbcababbbcaabbccbb	M49	CL4
LT9160	Mt1	2010	Yunnan	Kunming3	A2	A2	b	c	b	b	b	b	b	b	b	b	b	b	a	b	b	c	a	b	b	b	b	c	b	c	a	b	a	b	b	b	c	a	a	b	b	c	c	b	b	bcbbbbbbbbbbabbcabbbbcbcababbbcaabbccbb	M49	CL4
LT9161	Mt1	2010	Yunnan	Kunming4	A2	A2	b	c	b	b	b	b	b	b	b	b	b	b	a	b	b	c	a	b	b	b	b	c	b	c	a	b	a	b	b	b	c	a	a	b	b	c	c	b	b	bcbbbbbbbbbbabbcabbbbcbcababbbcaabbccbb	M49	CL4
LT9162	Mt1	2010	Yunnan	Dali	A2	A2	b	c	b	b	b	b	b	b	b	b	b	b	a	b	b	c	a	b	b	b	b	c	b	c	a	b	a	b	b	b	c	a	a	b	b	c	c	b	b	bcbbbbbbbbbbabbcabbbbcbcababbbcaabbccbb	M49	CL4
LT9163	Mt1	2010	Yunnan	Dali	A2	A2	b	c	b	b	b	b	b	b	b	b	b	b	a	b	b	c	a	b	b	b	b	c	b	c	a	b	a	b	b	b	c	a	a	b	b	c	c	b	b	bcbbbbbbbbbbabbcabbbbcbcababbbcaabbccbb	M49	CL4
LT9164	Mt1	2010	Yunnan	Yuxi	A2	A2	b	c	b	b	b	b	b	b	b	b	b	b	a	b	b	c	a	b	b	b	b	c	b	c	a	b	a	b	b	b	c	a	a	b	b	c	c	b	b	bcbbbbbbbbbbabbcabbbbcbcababbbcaabbccbb	M49	CL4
LT9165	Mt1	2010	Yunnan	Yuxi	A2	A2	b	c	b	b	b	b	b	b	b	b	b	b	a	b	b	c	a	b	b	b	b	c	b	c	a	b	a	b	b	b	c	a	a	b	b	c	c	b	b	bcbbbbbbbbbbabbcabbbbcbcababbbcaabbccbb	M49	CL4
LT9166	Mt1	2010	Yunnan	Yuxi	A2	A2	b	c	b	b	b	b	b	b	b	b	b	b	a	b	b	c	a	b	b	b	b	c	b	c	a	b	a	b	b	b	c	a	a	b	b	c	c	b	b	bcbbbbbbbbbbabbcabbbbcbcababbbcaabbccbb	M49	CL4
LT9167	Mt1	2009	Yunnan	Yiliang	A2	A2	b	c	b	b	b	b	b	b	b	b	b	b	a	b	b	c	a	b	b	b	b	c	b	c	a	b	a	b	b	b	c	a	a	b	b	c	c	b	b	bcbbbbbbbbbbabbcabbbbcbcababbbcaabbccbb	M49	CL4
LT9171	Mt1	2009	Yunnan	Songming	A2	A2	b	c	b	b	b	b	b	b	b	b	b	b	a	b	b	c	a	b	b	b	b	c	b	c	a	b	a	b	b	b	c	a	a	b	b	c	c	b	b	bcbbbbbbbbbbabbcabbbbcbcababbbcaabbccbb	M49	CL4
LT9172	Mt1	2009	Yunnan	Panlong	A2	A2	b	c	b	b	b	b	b	b	b	b	b	b	a	b	b	c	a	b	b	b	b	c	b	c	a	b	a	b	b	b	c	a	a	b	b	c	c	b	b	bcbbbbbbbbbbabbcabbbbcbcababbbcaabbccbb	M49	CL4
LT9173	Mt1	2009	Yunnan	Chengjiang	A2	A2	b	c	b	b	b	b	b	b	b	b	b	b	a	b	b	c	a	b	b	b	b	c	b	c	a	b	a	b	b	b	c	a	a	b	b	c	c	b	b	bcbbbbbbbbbbabbcabbbbcbcababbbcaabbccbb	M49	CL4
LT9264	Mt1	2010	Zhejiang	-	A2	A2	b	c	b	b	b	b	b	b	b	b	b	b	a	b	b	c	a	b	b	b	b	c	b	c	a	b	a	b	b	b	c	a	a	b	b	c	c	b	b	bcbbbbbbbbbbabbcabbbbcbcababbbcaabbccbb	M49	CL4
LT9265	Mt1	2010	Zhejiang	-	A2	A2	b	c	b	b	b	b	b	b	b	b	b	b	a	b	b	c	a	b	b	b	b	c	b	c	a	b	a	b	b	b	c	a	a	b	b	c	c	b	b	bcbbbbbbbbbbabbcabbbbcbcababbbcaabbccbb	M49	CL4
LT9169	Mt1	2009	Yunnan	Kunming1	A2	A2	b	c	b	b	b	b	b	b	b	b	b	b	a	b	b	c	a	b	b	b	b	c	b	c	a	b	a	b	b	b	c	a	a	c	b	c	c	b	b	bcbbbbbbbbbbabbcabbbbcbcababbbcaacbccbb	M50	CL4
LT9213	Mt1	2010	Guangdong	Baiyun	A2	A2	b	c	b	b	b	b	b	b	b	b	b	b	a	b	b	c	a	b	b	b	b	c	b	c	a	c	a	b	b	b	c	a	a	b	b	c	c	b	b	bcbbbbbbbbbbabbcabbbbcbcacabbbcaabbccbb	M51	CL4
LT9149	Mt1	2007	Shanxi	Yangling	A2	A2	c	c	b	b	b	b	b	b	b	b	b	b	a	b	b	c	a	b	b	b	b	c	b	c	a	b	a	b	b	b	c	a	a	b	b	c	c	b	b	ccbbbbbbbbbbabbcabbbbcbcababbbcaabbccbb	M85	CL4
LT9221	Mt2	2010	Xinjiang	Alaer	A0	A1	c	c	c	a	b	b	b	a	b	b	c	b	b	b	a	c	a	a	b	a	a	c	b	b	b	b	b	b	b	b	b	a	a	b	a	c	c	a	b	cccabbbabbcbbbacaabaacbbbbbbbbbaabaccab	M88	Non-clonal
LT10792	Mt1	2012	Guangdong	Qingyuan	A1	-	b	b	b	b	c	b	b	b	b	b	b	b	b	b	b	b	b	b	b	b	b	b	b	c	b	b	b	a	b	b	c	b	a	b	b	b	c	b	b	bbbbcbbbbbbbbbbbbbbbbbbcbbbabbcbabbbcbb	M16	Non-clonal
LT9118	Mt1	2007	Beijing	Pinggu	A1	A1	a	c	c	a	c	b	b	b	b	a	b	b	b	c	b	c	a	c	b	a	b	c	b	b	b	c	b	b	c	b	c	a	a	b	b	c	c	a	c	accacbbbbabbbcbcacbabcbbbcbbcbcaabbccac	M01	Non-clonal
LT9220	Mt2	2010	Xinjiang	Alaer	A1	A1	c	c	c	a	b	b	b	a	b	b	c	b	b	b	a	c	a	a	b	a	a	c	b	b	b	b	b	b	b	b	b	a	a	b	a	c	c	a	b	cccabbbabbcbbbacaabaacbbbbbbbbbaabaccab	M88	Non-clonal
LT9279	Mt2	2007	Gansu	Jiuquan1	A2	A2	b	b	c	a	c	b	b	b	b	c	c	b	a	a	b	c	a	b	b	a	a	c	b	b	a	c	b	a	a	a	c	a	b	b	a	c	c	b	b	bbcacbbbbccbaabcabbaacbbacbaaacabbaccbb	M24	Non-clonal
LT9132	Mt2	2010	Jiangxi	Gaoan	A2	A2	c	b	c	b	c	b	b	b	b	c	b	b	b	b	b	b	b	b	b	b	a	c	b	b	b	c	b	b	b	b	c	a	b	b	b	b	c	a	b	cbcbcbbbbcbbbbbbbbbbacbbbcbbbbcabbbbcab	M83	Non-clonal
LT9135	Mt1	2010	Jiangsu	Nanjing	A0	-	b	c	b	b	b	b	a	b	c	b	b	b	a	b	b	c	a	b	b	a	a	c	b	c	a	b	a	a	b	b	c	a	a	c	b	c	c	b	b	bcbbbbabcbbbabbcabbaacbcabaabbcaacbccbb	M42	Non-clonal
LT9145	Mt1	2007	Shanxi	Yangling	A1	A2	b	c	b	a	b	b	b	b	b	b	b	a	a	b	c	c	a	b	a	b	b	c	c	c	a	b	a	b	b	b	c	a	a	b	b	c	c	b	b	bcbabbbbbbbaabccababbcccababbbcaabbccbb	M39	Non-clonal
LT9136	Mt1	2010	Jiangsu	Nanjing	A1	A2	b	c	b	b	b	b	b	b	c	b	c	b	a	b	b	c	a	b	b	b	b	c	b	c	a	b	a	b	b	b	c	a	a	b	b	c	c	b	b	bcbbbbbbcbcbabbcabbbbcbcababbbcaabbccbb	M53	Non-clonal
LT9211	Mt1	2010	Hunan	Ningxiang	A2	A2	b	c	b	a	c	b	b	b	b	b	b	b	a	a	b	c	a	b	b	a	a	c	b	c	a	b	a	b	b	b	c	a	a	b	a	c	c	b	b	bcbacbbbbbbbaabcabbaacbcababbbcaabaccbb	M41	Non-clonal
LT9183	Mt1	2010	Sichuan	Mianyang	A2	A2	b	c	b	b	b	b	b	b	a	b	b	b	a	b	b	c	a	a	b	b	b	c	b	c	a	b	a	b	b	b	c	a	a	b	b	c	c	b	b	bcbbbbbbabbbabbcaabbbcbcababbbcaabbccbb	M43	Non-clonal
LT9168	Mt1	2009	Yunnan	Yiliang	A2	A2	b	c	b	b	b	b	b	b	b	c	b	b	a	b	b	c	a	b	b	a	a	c	b	c	a	c	a	b	b	b	c	a	a	b	b	c	c	b	b	bcbbbbbbbcbbabbcabbaacbcacabbbcaabbccbb	M52	Non-clonal
LT9236	Mt2	2011	Tibet	Linzhi	A2	A2	c	b	b	b	b	b	b	a	b	b	b	b	a	b	a	c	a	b	b	a	b	c	b	b	a	b	a	b	b	b	c	a	b	b	b	c	c	b	b	cbbbbbbabbbbabacabbabcbbababbbcabbbccbb	M62	Non-clonal
LT9237	Mt2	2011	Tibet	Linzhi	A2	A2	c	b	b	b	b	b	b	a	b	b	b	b	a	b	a	c	a	b	b	a	b	c	b	b	a	b	a	b	b	b	c	a	b	b	b	c	c	b	b	cbbbbbbabbbbabacabbabcbbababbbcabbbccbb	M62	Non-clonal
LT9228	Mt1	2010	Guangxi	Guilin	A2	A2	c	c	b	b	b	c	b	a	b	b	b	b	a	b	b	c	a	b	b	b	b	c	b	c	a	b	a	b	b	b	c	a	a	c	b	c	c	b	b	ccbbbcbabbbbabbcabbbbcbcababbbcaacbccbb	M86	Non-clonal
LT9195	Mt1	2010	Hainan	Haikou	A1	-	b	c	c	b	c	b	c	a	c	b	c	a	b	b	c	c	a	a	a	a	a	c	b	a	a	b	b	a	a	b	c	a	b	b	b	a	c	a	b	bccbcbcacbcabbccaaaaacbaabbaabcabbbacab	M58	Non-clonal
LT9133	Mt1	2010	Jiangxi	Gaoan	A1	-	b	c	c	b	c	b	c	a	c	b	c	a	b	b	c	c	a	a	a	a	a	c	b	a	a	b	b	a	a	b	c	a	b	b	b	a	c	a	b	bccbcbcacbcabbccaaaaacbaabbaabcabbbacab	M58	Non-clonal
LT9144	Mt1	2010	Jilin	Changchun	A1	A1	b	a	c	a	c	b	b	b	a	a	b	c	b	b	b	c	b	a	b	a	b	a	b	c	a	c	b	a	b	a	b	b	a	b	c	a	c	b	b	bacacbbbaabcbbbcbabababcacbababbabcacbb	M06	Non-clonal
LT9142	Mt1	2010	Jilin	Changchun	A1	A1	b	a	c	a	c	b	b	b	a	a	b	c	b	b	b	c	b	a	b	a	b	a	b	c	a	c	b	b	b	a	b	b	a	b	c	a	c	b	b	bacacbbbaabcbbbcbabababcacbbbabbabcacbb	M07	Non-clonal
LT9106	Mt1	2007	Hebei	Dingxi1	A1	A1	b	b	c	b	b	a	b	c	b	b	b	c	b	b	b	c	b	b	c	b	b	c	b	b	b	b	a	b	a	a	b	a	c	c	c	b	c	a	b	bbcbbabcbbbcbbbcbbcbbcbbbbabaabacccbcab	M27	Non-clonal
LT9196	Mt1	2010	Hainan	Haikou	A1	A1	b	c	c	b	c	b	c	a	c	b	c	a	b	b	c	c	a	a	a	a	a	c	b	a	a	b	b	a	a	b	c	a	b	b	b	a	c	a	b	bccbcbcacbcabbccaaaaacbaabbaabcabbbacab	M58	Non-clonal
LT9198	Mt1	2010	Hainan	Haikou	A1	A1	b	c	c	b	c	b	c	a	c	b	c	a	b	b	c	c	a	a	a	a	a	c	b	a	a	b	b	a	a	b	c	a	c	b	b	a	c	a	b	bccbcbcacbcabbccaaaaacbaabbaabcacbbacab	M59	Non-clonal
LT9251	Mt1	2010	Heilongjiang	Yongmin	A1	A1	c	b	b	b	c	a	a	a	b	a	a	a	a	c	c	c	a	b	b	b	a	a	b	b	a	b	b	a	a	a	a	a	c	b	a	b	c	a	c	cbbbcaaabaaaacccabbbaabbabbaaaaacbabcac	M72	Non-clonal
LT9252	Mt1	2010	Heilongjiang	Yongmin	A1	A1	c	b	b	b	c	a	a	a	b	a	a	a	a	c	c	c	a	b	b	b	a	a	b	b	a	b	b	a	a	a	a	a	c	b	a	b	c	a	c	cbbbcaaabaaaacccabbbaabbabbaaaaacbabcac	M72	Non-clonal
LT9248	Mt1	2010	Heilongjiang	Hongli	A1	A1	c	b	c	b	c	a	b	b	c	a	c	b	c	c	b	b	a	b	c	b	b	b	a	c	a	b	a	a	b	a	b	b	b	b	b	a	c	b	b	cbcbcabbcacbccbbabcbbbacabaababbbbbacbb	M82	Non-clonal
LT9267	Mt1	2011	Liaoning	Fushun	A1	A1	c	c	c	a	c	a	b	b	c	b	c	a	b	a	c	c	b	a	b	a	a	b	b	c	a	b	b	a	b	b	b	a	a	b	a	b	c	b	a	cccacabbcbcabaccbabaabbcabbabbbaababcba	M90	Non-clonal
LT9266	Mt1	2011	Liaoning	Fushun	A1	A1	c	c	c	a	c	a	b	b	c	b	c	a	b	a	c	c	b	a	b	a	a	b	b	c	a	b	b	a	b	b	b	a	a	b	a	b	c	b	c	cccacabbcbcabaccbabaabbcabbabbbaababcbc	M91	Non-clonal
LT9270	Mt1	2011	Liaoning	Dandong	A1	A1	c	c	c	a	c	a	b	b	c	b	c	a	b	a	c	c	b	a	b	a	a	b	b	c	a	b	b	a	b	b	b	a	a	b	a	b	c	b	c	cccacabbcbcabaccbabaabbcabbabbbaababcbc	M91	Non-clonal
LT9272	Mt1	2011	Liaoning	Benxi	A1	A1	c	c	c	a	c	a	b	b	c	b	c	a	b	a	c	c	b	a	b	a	a	b	b	c	a	b	b	a	b	b	c	a	a	b	a	b	c	b	c	cccacabbcbcabaccbabaabbcabbabbcaababcbc	M92	Non-clonal
LT9193	Mt1	2010	Hainan	Haikou	A1	A2	c	c	c	b	c	c	c	a	c	b	c	a	b	b	c	c	a	a	a	a	a	c	b	a	a	b	b	a	a	b	c	a	b	b	b	a	c	a	b	cccbcccacbcabbccaaaaacbaabbaabcabbbacab	M95	Non-clonal
LT9249	Mt1	2010	Heilongjiang	Hongli	A2	-	c	b	c	a	b	a	c	c	b	b	a	c	b	b	c	b	a	b	a	b	a	a	a	c	b	b	a	a	b	a	a	b	b	b	c	b	c	b	c	cbcabaccbbacbbcbababaaacbbaabaabbbcbcbc	M78	Non-clonal
LT9250	Mt1	2010	Heilongjiang	Yongmin	A2	-	c	c	c	b	c	b	a	b	a	a	b	b	a	b	b	b	a	c	b	b	a	b	a	b	a	c	a	a	b	a	b	a	b	b	c	b	c	a	b	cccbcbabaabbabbbacbbababacaabababbcbcab	M94	Non-clonal
LT9245	Mt1	2010	Heilongjiang	Hongli	A2	A2	b	b	b	a	c	a	b	b	c	b	a	b	c	b	c	b	a	b	b	b	a	b	b	b	b	b	a	b	b	a	b	b	b	b	c	b	c	b	b	bbbacabbcbabcbcbabbbabbbbbabbabbbbcbcbb	M10	Non-clonal
LT9192	Mt2	2010	Shandong	Weifang	A2	A2	b	b	c	c	c	a	a	b	c	b	c	b	c	b	c	c	a	b	b	c	a	c	a	b	b	a	b	a	b	a	b	b	b	c	a	a	c	b	c	bbcccaabcbcbcbccabbcacabbabababbbcaacbc	M38	Non-clonal
LT9201	Mt1	2011	Hainan	Zuntan	A2	A2	b	c	b	b	c	c	a	a	c	c	c	b	a	c	b	c	a	a	a	b	b	c	b	c	a	a	a	b	a	b	c	b	a	b	c	b	c	b	b	bcbbccaacccbacbcaaabbcbcaaababcbabcbcbb	M54	Non-clonal
LT9199	Mt1	2010	Hainan	Zuntan	A2	A2	b	c	b	b	c	c	a	a	c	c	c	b	a	c	b	c	b	a	a	b	b	c	b	c	a	a	a	b	a	b	c	b	a	b	b	b	c	b	b	bcbbccaacccbacbcbaabbcbcaaababcbabbbcbb	M55	Non-clonal
LT9200	Mt1	2011	Hainan	Zuntan	A2	A2	b	c	b	b	c	c	a	a	c	c	c	b	a	c	b	c	b	a	a	b	b	c	b	c	a	a	a	b	a	b	c	b	a	b	b	b	c	b	b	bcbbccaacccbacbcbaabbcbcaaababcbabbbcbb	M55	Non-clonal
LT9117	Mt1	2007	Beijing	Pinggu	A2	A2	b	c	c	b	c	a	c	c	b	b	c	b	a	c	a	c	a	a	a	a	a	c	c	b	b	b	a	a	c	c	b	a	b	c	a	c	c	a	b	bccbcaccbbcbacacaaaaaccbbbaaccbabcaccab	M57	Non-clonal
LT9119	Mt1	2007	Beijing	Pinggu	A2	A2	b	c	c	b	c	a	c	c	b	b	c	b	a	c	a	c	a	a	a	a	a	c	c	b	b	b	a	a	c	c	b	a	b	c	a	c	c	a	b	bccbcaccbbcbacacaaaaaccbbbaaccbabcaccab	M57	Non-clonal
LT9120	Mt1	2007	Beijing	Pinggu	A2	A2	b	c	c	b	c	a	c	c	b	b	c	b	a	c	a	c	a	a	a	a	a	c	c	b	b	b	a	a	c	c	b	a	b	c	a	c	c	a	b	bccbcaccbbcbacacaaaaaccbbbaaccbabcaccab	M57	Non-clonal
LT9247	Mt1	2010	Heilongjiang	Hongli	A2	A2	c	b	b	a	b	a	c	c	b	b	a	c	b	b	c	b	a	b	a	b	a	a	a	c	b	b	a	a	b	a	a	b	b	b	c	b	c	b	c	cbbabaccbbacbbcbababaaacbbaabaabbbcbcbc	M60	Non-clonal
LT9206	Mt1	2010	Hunan	Shuangfeng	A2	A2	c	b	b	b	c	c	a	a	b	b	a	a	b	b	b	b	b	b	b	b	b	b	a	c	a	a	a	a	b	b	c	b	a	b	b	b	c	b	b	cbbbccaabbaabbbbbbbbbbacaaaabbcbabbbcbb	M73	Non-clonal
LT9263	Mt1	2010	Guizhou	Dafang	A2	A2	c	b	b	b	c	c	a	a	b	b	a	b	b	b	b	b	b	b	b	b	b	b	a	c	a	b	a	a	b	b	c	b	a	b	b	b	c	b	b	cbbbccaabbabbbbbbbbbbbacabaabbcbabbbcbb	M74	Non-clonal
LT9260	Mt1	2010	Guizhou	Liupanshui	A2	A2	c	b	b	b	c	c	a	a	b	b	a	b	b	b	b	b	b	b	b	b	b	b	a	c	a	b	a	a	c	c	c	b	a	b	b	b	c	b	b	cbbbccaabbabbbbbbbbbbbacabaacccbabbbcbb	M75	Non-clonal
LT9268	Mt1	2011	Liaoning	Fushun	A2	A2	c	b	c	b	b	b	a	b	c	c	c	b	a	c	b	c	a	c	a	a	c	b	b	c	a	b	a	a	a	a	c	a	a	b	b	a	b	a	b	cbcbbbabcccbacbcacaacbbcabaaaacaabbabab	M80	Non-clonal
LT9271	Mt1	2011	Liaoning	Yingkou	A2	A2	c	b	c	b	b	b	a	b	c	c	c	b	a	c	b	c	a	c	a	a	c	b	b	c	a	b	a	a	a	a	c	a	a	b	b	a	b	a	b	cbcbbbabcccbacbcacaacbbcabaaaacaabbabab	M80	Non-clonal
LT9273	Mt1	2011	Liaoning	Hulu Island	A2	A2	c	b	c	b	b	b	a	b	c	c	c	b	a	c	b	c	a	c	a	a	c	b	b	c	a	b	a	a	a	a	c	a	a	b	b	a	b	a	b	cbcbbbabcccbacbcacaacbbcabaaaacaabbabab	M80	Non-clonal
LT9143	Mt1	2010	Jilin	Changchun	A2	A2	c	c	c	a	b	b	b	b	a	b	b	a	a	c	b	c	b	a	a	a	a	c	a	c	a	b	a	a	b	b	a	a	a	c	a	b	c	a	c	cccabbbbabbaacbcbaaaacacabaabbaaacabcac	M89	Non-clonal
LT9184	Mt1	2009	Shandong	Dezhou	A2	A2	c	c	c	b	b	a	a	c	a	b	b	b	c	a	b	c	a	c	c	a	a	c	a	c	c	b	b	b	c	c	c	a	b	b	c	c	c	a	c	cccbbaacabbbcabcaccaacaccbbbcccabbcccac	M93	Non-clonal
