# Supplementary material for: Loss of Heterozygosity Drives Clonal Diversity of Phytophthora capsici in China
Source: PLoS One. 2013 Dec 12;8(12):e82691. doi: 10.1371/journal.pone.0082691 (PMC3861455; doi:10.1371/journal.pone.0082691)
Supplement: Table S4 — Summary data for 20568 SNP sites in 18 strains of Phytophthora capsici. (XLSX) [file pone.0082691.s006.xlsx]

## Sheet: Sheet1
SNP marker	Linkage group and order	101bp window	Gene context (C=coding, I=intron, 3' or 5')	Reference_AA	Alternate_AA	Gene Model	Argentina(LT6535)	Peru(LT2135)	China(LT9397)	China(LT9288)	China(LT9400)	France(LT7395)	France(LT7704)	France(LT7701)	Mexico(LT6745)	USA_TN(LT263)	USA_MI(LT51)	USA_MI(LT62)	USA_MI(LT72)	USA_CT(LT6503)	USA_SC(LT9417)	USA_SC(LT9418)	USA_WI(LT9415)	USA_LI(LT6149)	%Heterozygosity
43_20676	1.0001	yes	C	Silent	0	estExt2_fgenesh1_pm.C_PHYCAscaffold_430002	Ho	Ho	Ho	Ho	Ho	Ho	Ho	Ho	Ho	Ho	Ho	Ho	Ho	Ho	Ho	Ho	Ho	Ho	0
43_23794	1.0002	yes	3	0	0	e_gw1.43.142.1	He	Ho	Ho	Ho	Ho	He	Ho	Ho	He	Ho	Ho	He	Ho	Ho	Ho	Ho	Ho	Ho	22
43_30112	1.0003		3	0	0	fgenesh1_pg.PHYCAscaffold_43_#_3	He	Ho	Ho	Ho	Ho	Ho	Ho	Ho	Ho	He	Ho	He	Ho	Ho	Ho	Ho	Ho	Ho	17
43_30169	1.0004		C	Silent	0	fgenesh1_pg.PHYCAscaffold_43_#_3	Ho	He	Ho	Ho	He	Ho	Ho	Ho	He	He	Ho	Ho	He	Ho	Ho	Ho	Ho	Ho	28
43_41658	1.0005	yes					He	Ho	Ho	Ho	Ho	Ho	Ho	Ho	Ho	He	Ho	Ho	Ho	He	Ho	Ho	He	Ho	22
43_50444	1.0006		3	C	G	e_gw1.43.134.1	Ho	Ho	Ho	He	Ho	Ho	Ho	He	Ho	He	He	Ho	Ho	He	Ho	Ho	Ho	Ho	28
43_50459	1.0007		C	R	W	e_gw1.43.134.1	Ho	Ho	Ho	He	He	Ho	Ho	Ho	Ho	He	He	Ho	He	He	Ho	Ho	He	Ho	39
43_50514	1.0008	yes	C	Silent	0	e_gw1.43.134.1	He	Ho	Ho	He	Ho	Ho	Ho	He	Ho	He	He	Ho	Ho	He	Ho	Ho	Ho	Ho	33
43_52610	1.0009		I	0	0	e_gw1.43.132.1	Ho	Ho	Ho	Ho	Ho	He	Ho	Ho	He	He	He	Ho	Ho	Ho	Ho	Ho	Ho	Ho	22
43_52619	1.001		I	0	0	e_gw1.43.132.1	Ho	Ho	Ho	Ho	Ho	He	Ho	Ho	Ho	He	He	Ho	Ho	Ho	Ho	Ho	Ho	Ho	17
43_52625	1.0011		I	0	0	e_gw1.43.132.1	Ho	Ho	Ho	Ho	Ho	Ho	Ho	Ho	Ho	He	Ho	Ho	Ho	He	He	Ho	Ho	Ho	17
43_54748	1.0012	yes					Ho	Ho	Ho	Ho	Ho	He	Ho	He	He	He	He	Ho	Ho	He	Ho	Ho	Ho	Ho	33
43_64299	1.0013						Ho	Ho	Ho	Ho	Ho	He	He	Ho	Ho	He	He	Ho	Ho	He	Ho	Ho	He	Ho	33
43_64317	1.0014						Ho	Ho	Ho	Ho	Ho	Ho	He	Ho	Ho	He	He	Ho	He	Ho	Ho	Ho	Ho	Ho	22
43_96439	1.0015		3	D	A	e_gw1.43.420.1	Ho	Ho	Ho	Ho	Ho	Ho	Ho	Ho	Ho	Ho	He	Ho	Ho	Ho	Ho	Ho	Ho	Ho	6
43_99052	1.0016		C	S	F	e_gw1.43.420.1	Ho	Ho	Ho	Ho	Ho	Ho	Ho	Ho	Ho	Ho	He	Ho	Ho	Ho	Ho	Ho	Ho	Ho	6
43_100575	1.0017						Ho	Ho	Ho	He	Ho	Ho	Ho	Ho	Ho	He	Ho	Ho	Ho	Ho	Ho	Ho	Ho	Ho	11
43_100576	1.0018						Ho	Ho	Ho	Ho	Ho	Ho	Ho	Ho	Ho	He	Ho	Ho	Ho	Ho	Ho	Ho	Ho	Ho	6
43_100618	1.0019						Ho	Ho	Ho	He	Ho	Ho	Ho	Ho	Ho	He	Ho	Ho	Ho	Ho	Ho	Ho	Ho	Ho	11
43_103634	1.002		C	A	T	e_gw1.43.106.1	Ho	Ho	Ho	Ho	Ho	Ho	Ho	Ho	Ho	He	Ho	Ho	Ho	He	Ho	Ho	Ho	Ho	11
43_107337	1.0021						Ho	Ho	Ho	Ho	Ho	Ho	Ho	He	Ho	Ho	He	Ho	Ho	Ho	Ho	Ho	Ho	Ho	11
43_108358	1.0022						Ho	Ho	Ho	He	Ho	Ho	Ho	He	Ho	He	He	Ho	Ho	Ho	Ho	Ho	Ho	Ho	22
43_108413	1.0023						Ho	Ho	Ho	Ho	Ho	Ho	Ho	Ho	Ho	Ho	He	Ho	Ho	Ho	Ho	Ho	Ho	Ho	6
43_108414	1.0024						Ho	Ho	Ho	Ho	Ho	Ho	Ho	Ho	Ho	Ho	He	Ho	Ho	Ho	Ho	Ho	Ho	Ho	6
43_108420	1.0025						Ho	Ho	Ho	Ho	Ho	Ho	Ho	Ho	Ho	He	Ho	Ho	Ho	Ho	Ho	Ho	Ho	Ho	6
43_108478	1.0026						Ho	Ho	Ho	Ho	Ho	He	Ho	He	He	Ho	He	Ho	He	He	Ho	Ho	Ho	Ho	33
43_108481	1.0027						Ho	Ho	Ho	Ho	Ho	Ho	Ho	He	He	Ho	He	Ho	He	He	Ho	Ho	Ho	Ho	28
43_112306	1.0028		C	T	I	estExt2_Genewise1.C_PHYCAscaffold_430075	Ho	Ho	Ho	Ho	Ho	Ho	Ho	Ho	Ho	He	Ho	Ho	Ho	Ho	Ho	Ho	Ho	Ho	6
43_112341	1.0029		C	Silent	0	estExt2_Genewise1.C_PHYCAscaffold_430075	He	Ho	Ho	Ho	Ho	He	Ho	He	Ho	He	Ho	Ho	He	Ho	Ho	Ho	Ho	Ho	28
43_112347	1.003		C	Silent	0	estExt2_Genewise1.C_PHYCAscaffold_430075	Ho	Ho	Ho	Ho	He	He	Ho	He	Ho	He	Ho	Ho	He	He	Ho	Ho	Ho	Ho	33
43_113471	1.0031						Ho	Ho	Ho	Ho	Ho	He	Ho	Ho	He	He	He	Ho	Ho	Ho	Ho	Ho	He	Ho	28
43_113473	1.0032						Ho	Ho	Ho	He	Ho	Ho	Ho	Ho	Ho	He	He	Ho	Ho	He	Ho	Ho	Ho	Ho	22
43_114458	1.0033		I	0	0	estExt2_Genewise1Plus.C_PHYCAscaffold_430075	Ho	Ho	Ho	He	Ho	Ho	Ho	Ho	Ho	He	He	Ho	Ho	He	He	Ho	Ho	Ho	28
43_114491	1.0034		I	0	0	estExt2_Genewise1Plus.C_PHYCAscaffold_430075	Ho	Ho	Ho	Ho	Ho	He	Ho	Ho	Ho	Ho	He	Ho	He	Ho	Ho	Ho	He	Ho	22
43_114515	1.0035		I	0	0	estExt2_Genewise1Plus.C_PHYCAscaffold_430075	Ho	Ho	Ho	Ho	Ho	He	Ho	Ho	He	Ho	He	Ho	He	He	Ho	Ho	He	Ho	33
43_114533	1.0036		I	0	0	estExt2_Genewise1Plus.C_PHYCAscaffold_430075	Ho	Ho	Ho	Ho	Ho	Ho	Ho	Ho	Ho	He	Ho	Ho	Ho	Ho	Ho	Ho	Ho	Ho	6
43_114537	1.0037		I	0	0	estExt2_Genewise1Plus.C_PHYCAscaffold_430075	Ho	Ho	Ho	Ho	Ho	He	Ho	Ho	Ho	Ho	He	Ho	He	He	He	Ho	He	Ho	33
43_116470	1.0038		C	Silent	0	estExt2_fgenesh1_pm.C_PHYCAscaffold_430023	Ho	Ho	Ho	Ho	Ho	Ho	Ho	Ho	Ho	He	Ho	Ho	Ho	Ho	Ho	Ho	Ho	Ho	6
43_116472	1.0039		C	S	P	estExt2_fgenesh1_pm.C_PHYCAscaffold_430023	Ho	Ho	Ho	Ho	Ho	Ho	Ho	Ho	Ho	He	Ho	Ho	Ho	Ho	Ho	Ho	Ho	Ho	6
43_117302	1.004						Ho	Ho	Ho	Ho	Ho	He	Ho	Ho	He	Ho	He	Ho	He	Ho	Ho	Ho	He	Ho	28
43_117443	1.0041						Ho	Ho	Ho	He	Ho	He	Ho	Ho	He	Ho	He	Ho	He	Ho	Ho	Ho	Ho	Ho	28
43_117446	1.0042						Ho	Ho	Ho	He	Ho	He	Ho	Ho	He	Ho	He	Ho	He	Ho	Ho	Ho	Ho	Ho	28
43_117467	1.0043						Ho	Ho	Ho	Ho	Ho	He	Ho	Ho	He	Ho	He	Ho	He	Ho	Ho	Ho	Ho	Ho	22
43_117500	1.0044						Ho	Ho	Ho	He	Ho	He	Ho	Ho	He	Ho	He	Ho	He	Ho	Ho	Ho	Ho	Ho	28
43_118079	1.0045	yes	I	0	0	gw1.43.37.1	Ho	Ho	Ho	Ho	Ho	He	Ho	Ho	He	Ho	He	Ho	Ho	Ho	Ho	Ho	Ho	Ho	17
43_118140	1.0046		C	E	K	gw1.43.37.1	Ho	He	Ho	Ho	Ho	Ho	Ho	Ho	Ho	He	He	Ho	Ho	He	Ho	Ho	Ho	Ho	22
43_118160	1.0047		C	Silent	0	gw1.43.37.1	Ho	He	Ho	Ho	Ho	Ho	Ho	Ho	Ho	He	He	Ho	Ho	He	Ho	Ho	Ho	Ho	22
43_118174	1.0048		C	V	A	gw1.43.37.1	Ho	He	Ho	Ho	Ho	Ho	Ho	Ho	He	He	Ho	Ho	Ho	Ho	Ho	Ho	Ho	Ho	17
43_118184	1.0049		C	Silent	0	gw1.43.37.1	Ho	He	Ho	Ho	Ho	Ho	Ho	Ho	He	He	Ho	Ho	Ho	Ho	Ho	Ho	Ho	Ho	17
43_119659	1.005						Ho	He	Ho	He	Ho	Ho	Ho	Ho	Ho	He	Ho	Ho	Ho	He	Ho	Ho	Ho	Ho	22
43_119664	1.0051						He	Ho	Ho	He	Ho	Ho	Ho	Ho	He	Ho	He	Ho	He	He	Ho	Ho	He	Ho	39
43_119700	1.0052	yes					He	He	Ho	Ho	Ho	Ho	Ho	Ho	He	He	He	Ho	Ho	Ho	Ho	Ho	Ho	Ho	28
43_130245	1.0053						Ho	Ho	Ho	He	He	Ho	Ho	Ho	He	Ho	He	Ho	Ho	He	Ho	Ho	Ho	Ho	28
43_130257	1.0054						Ho	Ho	Ho	Ho	Ho	Ho	Ho	Ho	He	Ho	He	Ho	Ho	He	Ho	Ho	Ho	He	22
43_130260	1.0055						Ho	Ho	Ho	Ho	Ho	Ho	Ho	Ho	He	Ho	He	Ho	Ho	He	Ho	Ho	Ho	Ho	17
43_143839	1.0056	yes	I	0	0	fgenesh1_pg.PHYCAscaffold_43_#_29	Ho	Ho	Ho	He	Ho	He	Ho	Ho	He	Ho	He	Ho	Ho	He	Ho	Ho	Ho	Ho	28
43_144428	1.0057		C	Silent	0	fgenesh1_pg.PHYCAscaffold_43_#_29	Ho	Ho	Ho	Ho	Ho	He	Ho	Ho	He	Ho	He	Ho	He	He	Ho	Ho	Ho	Ho	28
43_144437	1.0058		I	0	0	fgenesh1_pg.PHYCAscaffold_43_#_29	Ho	He	Ho	Ho	Ho	Ho	Ho	Ho	Ho	He	He	Ho	Ho	Ho	Ho	Ho	Ho	Ho	17
43_145759	1.0059						Ho	Ho	Ho	Ho	Ho	Ho	Ho	Ho	Ho	He	Ho	Ho	Ho	He	Ho	Ho	Ho	He	17
43_145810	1.006						Ho	Ho	Ho	Ho	Ho	Ho	Ho	Ho	Ho	Ho	He	Ho	He	Ho	He	Ho	Ho	Ho	17
43_145861	1.0061						Ho	Ho	Ho	Ho	Ho	Ho	Ho	Ho	Ho	He	Ho	Ho	Ho	Ho	Ho	Ho	Ho	He	11
43_145874	1.0062						Ho	Ho	Ho	Ho	He	Ho	Ho	Ho	He	Ho	He	Ho	Ho	Ho	Ho	Ho	Ho	Ho	17
43_147351	1.0063		C	Silent	0	estExt2_fgenesh1_pm.C_PHYCAscaffold_430030	Ho	He	Ho	He	He	Ho	Ho	He	He	Ho	He	Ho	Ho	Ho	Ho	Ho	Ho	Ho	33
43_147360	1.0064		C	Silent	0	estExt2_fgenesh1_pm.C_PHYCAscaffold_430030	Ho	Ho	Ho	Ho	Ho	Ho	Ho	Ho	Ho	He	Ho	Ho	Ho	Ho	Ho	Ho	Ho	He	11
43_147447	1.0065	yes	C	Silent	0	estExt2_fgenesh1_pm.C_PHYCAscaffold_430030	Ho	Ho	Ho	Ho	Ho	Ho	Ho	Ho	He	He	Ho	Ho	Ho	Ho	Ho	Ho	Ho	He	17
43_149711	1.0066		C	R	H	e_gw1.43.30.1	Ho	Ho	Ho	Ho	Ho	Ho	Ho	Ho	Ho	He	Ho	Ho	Ho	He	Ho	Ho	Ho	He	17
43_149731	1.0067		I	0	0	e_gw1.43.30.1	He	He	He	Ho	He	Ho	Ho	He	Ho	He	Ho	Ho	Ho	He	Ho	Ho	He	He	50
43_149736	1.0068		I	0	0	e_gw1.43.30.1	Ho	Ho	Ho	Ho	Ho	Ho	Ho	Ho	Ho	He	Ho	Ho	Ho	He	Ho	Ho	Ho	He	17
43_152294	1.0069		C	Silent	0	e_gw1.43.207.1	He	Ho	Ho	Ho	Ho	Ho	Ho	Ho	Ho	He	Ho	Ho	Ho	He	He	Ho	He	He	33
43_153418	1.007	yes	C	Silent	0	e_gw1.43.207.1	Ho	He	Ho	Ho	He	Ho	Ho	He	He	He	Ho	Ho	He	Ho	Ho	Ho	Ho	Ho	33
43_153478	1.0071		C	Silent	0	e_gw1.43.207.1	Ho	He	Ho	Ho	Ho	Ho	Ho	He	He	He	Ho	Ho	He	Ho	Ho	Ho	Ho	Ho	28
43_153497	1.0072		C	T	S	e_gw1.43.207.1	Ho	Ho	Ho	He	Ho	Ho	Ho	He	He	He	Ho	Ho	Ho	Ho	Ho	Ho	Ho	Ho	22
43_158844	1.0073						Ho	He	Ho	He	He	Ho	Ho	Ho	Ho	He	He	Ho	Ho	Ho	Ho	Ho	Ho	Ho	28
43_160425	1.0074						Ho	Ho	Ho	Ho	He	Ho	Ho	He	He	He	He	Ho	He	Ho	He	Ho	Ho	He	44
43_160927	1.0075						Ho	Ho	Ho	Ho	Ho	Ho	Ho	Ho	Ho	He	He	Ho	He	Ho	Ho	Ho	Ho	Ho	17
43_164717	1.0076	yes	3	0	0	fgenesh2_kg.PHYCAscaffold_43_#_40_#_gi|189084088|gb|BT031604.1|	Ho	Ho	He	Ho	He	Ho	Ho	Ho	Ho	He	Ho	Ho	Ho	Ho	Ho	Ho	Ho	He	22
43_164795	1.0077		C	Silent	0	fgenesh2_kg.PHYCAscaffold_43_#_40_#_gi|189084088|gb|BT031604.1|	He	Ho	Ho	Ho	Ho	Ho	Ho	He	Ho	He	Ho	Ho	Ho	Ho	Ho	Ho	Ho	Ho	17
43_166893	1.0078						Ho	Ho	Ho	Ho	He	Ho	He	Ho	Ho	He	Ho	Ho	He	Ho	Ho	Ho	Ho	He	28
43_166894	1.0079						Ho	Ho	Ho	Ho	He	Ho	He	Ho	Ho	He	Ho	Ho	He	Ho	Ho	Ho	Ho	He	28
43_166905	1.008						Ho	Ho	He	Ho	Ho	Ho	Ho	Ho	Ho	He	Ho	Ho	He	Ho	Ho	Ho	Ho	He	22
43_169878	1.0081		C	Silent	0	estExt2_Genewise1Plus.C_PHYCAscaffold_430122	Ho	Ho	Ho	Ho	Ho	Ho	Ho	Ho	Ho	He	He	Ho	Ho	Ho	Ho	Ho	Ho	Ho	11
43_170524	1.0082						Ho	Ho	He	He	He	He	Ho	Ho	He	He	Ho	Ho	He	Ho	Ho	Ho	Ho	Ho	39
43_170536	1.0083						He	Ho	Ho	He	He	Ho	Ho	He	He	He	Ho	Ho	He	Ho	He	Ho	Ho	Ho	44
43_174687	1.0084		C	Silent	0	fgenesh1_pg.PHYCAscaffold_43_#_38	Ho	Ho	Ho	Ho	He	Ho	Ho	Ho	Ho	He	He	Ho	He	Ho	Ho	Ho	Ho	Ho	22
43_174702	1.0085		C	Silent	0	fgenesh1_pg.PHYCAscaffold_43_#_38	Ho	Ho	Ho	Ho	Ho	Ho	Ho	Ho	Ho	He	He	Ho	He	He	Ho	Ho	Ho	Ho	22
43_174713	1.0086		C	A	V	fgenesh1_pg.PHYCAscaffold_43_#_38	Ho	He	Ho	Ho	He	He	Ho	Ho	Ho	He	He	Ho	Ho	Ho	Ho	Ho	Ho	Ho	28
43_176289	1.0087	yes	C	Silent	0	fgenesh2_kg.PHYCAscaffold_43_#_43_#_4101945:63	Ho	He	He	Ho	Ho	Ho	Ho	He	Ho	He	Ho	Ho	Ho	Ho	Ho	Ho	Ho	Ho	22
43_176985	1.0088						He	He	He	Ho	Ho	Ho	Ho	He	Ho	He	Ho	Ho	Ho	He	Ho	Ho	Ho	Ho	33
43_179611	1.0089	yes					He	Ho	Ho	He	Ho	Ho	Ho	Ho	He	He	He	Ho	Ho	Ho	He	Ho	Ho	He	39
43_179665	1.009						Ho	Ho	Ho	Ho	Ho	Ho	Ho	Ho	He	He	He	Ho	He	Ho	Ho	Ho	Ho	He	28
43_184626	1.0091	yes					Ho	Ho	Ho	He	Ho	Ho	Ho	Ho	Ho	He	Ho	Ho	Ho	Ho	Ho	Ho	Ho	Ho	11
43_184735	1.0092						Ho	Ho	Ho	Ho	Ho	Ho	He	He	Ho	Ho	He	Ho	Ho	He	Ho	Ho	Ho	Ho	22
43_190101	1.0093		C	Silent	0	e_gw1.43.423.1	Ho	He	He	He	He	Ho	Ho	Ho	He	Ho	He	Ho	He	Ho	Ho	He	Ho	Ho	44
43_190140	1.0094		C	Silent	0	e_gw1.43.423.1	Ho	Ho	He	Ho	Ho	Ho	Ho	Ho	Ho	He	He	Ho	He	Ho	Ho	Ho	Ho	Ho	22
43_190158	1.0095		C	Silent	0	e_gw1.43.423.1	Ho	He	Ho	Ho	Ho	He	Ho	He	Ho	He	He	Ho	Ho	Ho	He	Ho	Ho	He	39
43_194078	1.0096		I	0	0	estExt2_Genewise1Plus.C_PHYCAscaffold_430135	Ho	He	Ho	Ho	Ho	He	Ho	Ho	Ho	He	He	Ho	Ho	Ho	Ho	Ho	Ho	Ho	22
43_194091	1.0097		I	0	0	estExt2_Genewise1Plus.C_PHYCAscaffold_430135	Ho	Ho	He	He	Ho	Ho	He	He	Ho	He	He	Ho	Ho	Ho	He	He	Ho	Ho	44
43_194157	1.0098		C	Silent	0	estExt2_Genewise1Plus.C_PHYCAscaffold_430135	Ho	Ho	Ho	Ho	Ho	Ho	He	He	Ho	He	Ho	Ho	Ho	Ho	He	Ho	Ho	Ho	22
43_194178	1.0099		C	Silent	0	estExt2_Genewise1Plus.C_PHYCAscaffold_430135	He	Ho	Ho	Ho	Ho	He	Ho	Ho	He	He	Ho	Ho	Ho	Ho	Ho	Ho	Ho	Ho	22
43_203737	1.01						He	He	He	Ho	He	Ho	He	He	Ho	Ho	He	Ho	Ho	Ho	Ho	Ho	Ho	Ho	39
43_203755	1.0101						He	He	He	Ho	He	Ho	He	He	Ho	Ho	He	Ho	Ho	He	He	Ho	Ho	Ho	50
43_203853	1.0102						Ho	Ho	Ho	Ho	Ho	Ho	He	Ho	Ho	Ho	He	Ho	Ho	He	Ho	Ho	Ho	Ho	17
43_213260	1.0103		C	Silent	0	estExt2_fgenesh1_pm.C_PHYCAscaffold_430046	Ho	Ho	Ho	Ho	Ho	Ho	He	Ho	Ho	He	Ho	Ho	He	Ho	He	Ho	Ho	Ho	22
43_215905	1.0104		I	0	0	fgenesh1_pg.PHYCAscaffold_43_#_49	Ho	Ho	Ho	Ho	Ho	Ho	He	Ho	Ho	He	He	Ho	He	He	Ho	He	Ho	Ho	33
43_216021	1.0105		I	0	0	fgenesh1_pg.PHYCAscaffold_43_#_49	Ho	Ho	Ho	Ho	Ho	Ho	Ho	Ho	Ho	Ho	He	Ho	Ho	Ho	Ho	Ho	Ho	Ho	6
43_217614	1.0106	yes	I	0	0	fgenesh1_pg.PHYCAscaffold_43_#_49	Ho	Ho	Ho	Ho	He	Ho	He	Ho	Ho	He	Ho	Ho	Ho	Ho	He	Ho	Ho	Ho	22
43_217696	1.0107		I	0	0	fgenesh1_pg.PHYCAscaffold_43_#_49	Ho	Ho	He	He	He	Ho	He	Ho	Ho	He	Ho	Ho	Ho	He	Ho	He	Ho	Ho	39
43_217720	1.0108		C	W	R	fgenesh1_pg.PHYCAscaffold_43_#_49	Ho	Ho	He	Ho	Ho	Ho	He	He	Ho	He	Ho	Ho	Ho	He	Ho	He	Ho	Ho	33
43_217726	1.0109		C	C	R	fgenesh1_pg.PHYCAscaffold_43_#_49	Ho	Ho	He	He	He	Ho	He	He	Ho	He	Ho	Ho	Ho	He	Ho	He	Ho	Ho	44
43_219343	1.011						Ho	Ho	Ho	Ho	Ho	He	Ho	Ho	Ho	He	He	Ho	He	Ho	He	Ho	Ho	Ho	28
43_219359	1.0111						He	Ho	Ho	Ho	Ho	He	Ho	He	Ho	Ho	He	Ho	He	He	Ho	Ho	Ho	Ho	33
43_219361	1.0112						Ho	Ho	Ho	Ho	Ho	Ho	Ho	He	Ho	He	Ho	Ho	Ho	He	He	He	Ho	Ho	28
43_219379	1.0113						Ho	Ho	Ho	Ho	Ho	Ho	Ho	He	Ho	He	Ho	Ho	Ho	He	He	He	Ho	Ho	28
43_219481	1.0114						Ho	Ho	Ho	Ho	Ho	Ho	He	He	Ho	He	Ho	Ho	Ho	Ho	Ho	He	Ho	Ho	22
43_225357	1.0115						Ho	Ho	He	Ho	Ho	Ho	Ho	Ho	Ho	Ho	He	Ho	Ho	Ho	Ho	He	Ho	Ho	17
43_225378	1.0116						Ho	Ho	Ho	He	Ho	Ho	Ho	Ho	Ho	Ho	He	Ho	Ho	Ho	Ho	Ho	Ho	Ho	11
43_225403	1.0117						Ho	Ho	Ho	Ho	Ho	Ho	He	Ho	Ho	Ho	He	Ho	Ho	Ho	Ho	Ho	Ho	Ho	11
43_225422	1.0118						Ho	Ho	Ho	Ho	Ho	Ho	Ho	Ho	Ho	Ho	He	Ho	Ho	He	Ho	He	Ho	Ho	17
43_226617	1.0119		C	T	A	estExt2_Genewise1Plus.C_PHYCAscaffold_430158	Ho	Ho	Ho	Ho	Ho	Ho	Ho	He	Ho	He	Ho	Ho	Ho	He	Ho	Ho	Ho	Ho	17
43_226630	1.012		C	Silent	0	estExt2_Genewise1Plus.C_PHYCAscaffold_430158	Ho	Ho	Ho	Ho	Ho	Ho	Ho	He	He	Ho	He	Ho	Ho	He	Ho	Ho	Ho	Ho	22
43_226658	1.0121		C	V	A	estExt2_Genewise1Plus.C_PHYCAscaffold_430158	Ho	Ho	He	Ho	Ho	He	Ho	He	Ho	He	Ho	Ho	Ho	He	Ho	Ho	Ho	Ho	28
43_232231	1.0122	yes					Ho	He	He	He	Ho	Ho	He	He	Ho	He	Ho	Ho	Ho	He	Ho	Ho	Ho	Ho	39
43_241367	1.0123		C	Silent	0	estExt2_Genewise1.C_PHYCAscaffold_430183	Ho	Ho	He	Ho	He	Ho	He	Ho	Ho	Ho	He	Ho	He	Ho	Ho	Ho	Ho	He	33
43_241406	1.0124		C	Silent	0	estExt2_Genewise1.C_PHYCAscaffold_430183	Ho	Ho	Ho	Ho	He	Ho	Ho	Ho	Ho	He	He	Ho	He	Ho	Ho	He	Ho	He	33
43_241709	1.0125		C	Silent	0	estExt2_Genewise1.C_PHYCAscaffold_430183	He	Ho	Ho	Ho	Ho	Ho	Ho	He	Ho	Ho	He	Ho	He	Ho	Ho	Ho	Ho	Ho	22
43_243113	1.0126		C	Silent	0	estExt2_Genewise1.C_PHYCAscaffold_430183	Ho	He	Ho	Ho	Ho	Ho	Ho	Ho	Ho	He	He	Ho	Ho	He	He	He	Ho	He	39
43_243131	1.0127		C	Silent	0	estExt2_Genewise1.C_PHYCAscaffold_430183	He	Ho	Ho	Ho	Ho	Ho	Ho	He	Ho	He	Ho	Ho	Ho	Ho	Ho	He	Ho	Ho	22
43_245468	1.0128		C	Silent	0	estExt2_Genewise1.C_PHYCAscaffold_430183	Ho	Ho	Ho	Ho	Ho	Ho	Ho	Ho	Ho	He	He	Ho	Ho	Ho	He	He	Ho	Ho	22
43_245477	1.0129		C	Silent	0	estExt2_Genewise1.C_PHYCAscaffold_430183	Ho	Ho	Ho	Ho	Ho	Ho	Ho	Ho	Ho	He	He	Ho	He	Ho	He	He	Ho	Ho	28
43_249973	1.013		C	Silent	0	estExt2_Genewise1Plus.C_PHYCAscaffold_430181	He	Ho	Ho	Ho	Ho	Ho	Ho	He	He	He	He	Ho	Ho	Ho	He	He	Ho	Ho	39
43_252876	1.0131		I	0	0	estExt2_fgenesh1_pg.C_PHYCAscaffold_430052	Ho	Ho	Ho	Ho	Ho	Ho	Ho	Ho	Ho	He	Ho	Ho	Ho	Ho	Ho	Ho	Ho	Ho	6
43_252877	1.0132		I	0	0	estExt2_fgenesh1_pg.C_PHYCAscaffold_430052	Ho	Ho	Ho	Ho	Ho	Ho	Ho	Ho	Ho	He	Ho	Ho	Ho	Ho	Ho	Ho	Ho	Ho	6
43_256121	1.0133	yes	I	0	0	estExt2_fgenesh1_pg.C_PHYCAscaffold_430052	He	Ho	Ho	He	Ho	He	Ho	He	Ho	He	Ho	Ho	Ho	He	Ho	He	Ho	Ho	39
43_256618	1.0134						Ho	Ho	Ho	Ho	Ho	He	Ho	Ho	Ho	Ho	He	Ho	Ho	Ho	Ho	Ho	Ho	Ho	11
43_258117	1.0135						Ho	Ho	Ho	Ho	Ho	Ho	Ho	He	He	He	Ho	Ho	Ho	He	Ho	Ho	Ho	Ho	22
43_258126	1.0136						Ho	Ho	Ho	Ho	Ho	Ho	Ho	Ho	Ho	He	He	Ho	Ho	Ho	Ho	Ho	Ho	He	17
43_258149	1.0137						Ho	He	Ho	Ho	Ho	Ho	Ho	Ho	Ho	He	He	Ho	He	Ho	Ho	Ho	Ho	He	28
43_258156	1.0138						Ho	He	Ho	Ho	Ho	Ho	Ho	Ho	Ho	He	He	Ho	He	Ho	Ho	He	Ho	He	33
43_259695	1.0139		C	S	F	estExt2_fgenesh1_pg.C_PHYCAscaffold_430053	Ho	Ho	Ho	Ho	Ho	Ho	He	He	He	He	Ho	Ho	Ho	He	Ho	Ho	Ho	Ho	28
43_269374	1.014		C	Silent	0	estExt2_Genewise1.C_PHYCAscaffold_430202	Ho	Ho	Ho	Ho	Ho	Ho	Ho	Ho	Ho	He	He	Ho	He	Ho	Ho	Ho	Ho	Ho	17
43_269377	1.0141		C	Silent	0	estExt2_Genewise1.C_PHYCAscaffold_430202	He	Ho	Ho	Ho	Ho	Ho	Ho	He	Ho	He	Ho	Ho	Ho	Ho	Ho	Ho	Ho	Ho	17
43_269389	1.0142		C	Silent	0	estExt2_Genewise1.C_PHYCAscaffold_430202	Ho	Ho	Ho	Ho	Ho	Ho	Ho	Ho	Ho	He	He	Ho	Ho	Ho	Ho	Ho	Ho	Ho	11
43_269410	1.0143		C	Silent	0	estExt2_Genewise1.C_PHYCAscaffold_430202	Ho	He	Ho	Ho	Ho	He	Ho	Ho	Ho	He	He	Ho	Ho	Ho	Ho	Ho	Ho	He	28
43_269836	1.0144		3	0	0	estExt2_Genewise1.C_PHYCAscaffold_430202	Ho	Ho	Ho	Ho	Ho	Ho	Ho	Ho	Ho	He	He	Ho	He	Ho	Ho	Ho	Ho	Ho	17
43_269837	1.0145		3	0	0	estExt2_Genewise1.C_PHYCAscaffold_430202	Ho	He	Ho	Ho	Ho	He	He	Ho	Ho	He	Ho	Ho	Ho	Ho	Ho	He	Ho	He	33
43_269855	1.0146		3	0	0	estExt2_Genewise1.C_PHYCAscaffold_430202	Ho	Ho	Ho	Ho	Ho	Ho	Ho	Ho	He	He	He	Ho	He	Ho	Ho	He	Ho	Ho	28
43_271505	1.0147						Ho	He	Ho	He	Ho	He	He	Ho	Ho	He	Ho	Ho	Ho	Ho	Ho	Ho	Ho	He	33
43_274241	1.0148	yes					He	Ho	Ho	Ho	Ho	He	He	He	Ho	He	Ho	Ho	Ho	Ho	Ho	Ho	Ho	Ho	28
43_274864	1.0149						Ho	He	Ho	Ho	He	Ho	Ho	Ho	Ho	He	He	Ho	Ho	He	He	Ho	Ho	He	39
43_274876	1.015						Ho	Ho	Ho	Ho	Ho	Ho	He	Ho	Ho	He	He	Ho	Ho	Ho	He	Ho	Ho	He	28
43_275713	1.0151	yes	I	0	0	fgenesh1_pg.PHYCAscaffold_43_#_64	Ho	Ho	Ho	Ho	Ho	Ho	He	He	Ho	He	Ho	Ho	Ho	Ho	Ho	Ho	Ho	Ho	17
43_278023	1.0152						He	He	Ho	Ho	Ho	He	Ho	He	Ho	He	He	Ho	Ho	He	He	He	Ho	He	56
43_280306	1.0153		3	0	0	fgenesh2_kg.PHYCAscaffold_43_#_80_#_Contig962.1	He	Ho	Ho	Ho	Ho	He	Ho	Ho	Ho	Ho	He	Ho	Ho	Ho	Ho	Ho	Ho	Ho	17
43_280316	1.0154		3	0	0	fgenesh2_kg.PHYCAscaffold_43_#_80_#_Contig962.1	Ho	Ho	Ho	Ho	Ho	Ho	Ho	Ho	Ho	He	He	Ho	Ho	Ho	Ho	Ho	Ho	Ho	11
43_280338	1.0155		3	0	0	fgenesh2_kg.PHYCAscaffold_43_#_80_#_Contig962.1	He	Ho	Ho	Ho	Ho	He	Ho	Ho	Ho	He	Ho	Ho	Ho	Ho	Ho	Ho	Ho	Ho	17
43_280351	1.0156		3	0	0	fgenesh2_kg.PHYCAscaffold_43_#_80_#_Contig962.1	Ho	Ho	Ho	Ho	Ho	He	Ho	Ho	Ho	He	Ho	Ho	Ho	Ho	Ho	Ho	Ho	Ho	11
43_282567	1.0157						Ho	He	Ho	He	He	He	He	Ho	He	Ho	He	Ho	He	Ho	He	He	Ho	He	61
43_284690	1.0158		C	Silent	0	fgenesh1_pg.PHYCAscaffold_43_#_66	Ho	Ho	Ho	Ho	Ho	Ho	Ho	Ho	Ho	He	He	Ho	He	Ho	Ho	Ho	Ho	Ho	17
43_284691	1.0159		C	Silent	0	fgenesh1_pg.PHYCAscaffold_43_#_66	Ho	Ho	Ho	Ho	Ho	Ho	Ho	Ho	Ho	He	He	Ho	He	Ho	Ho	Ho	Ho	Ho	17
43_289467	1.016		C	A	V	fgenesh1_pg.PHYCAscaffold_43_#_68	He	Ho	Ho	Ho	Ho	Ho	Ho	He	He	Ho	He	Ho	Ho	He	Ho	Ho	Ho	Ho	28
43_290134	1.0161		C	Silent	0	fgenesh1_pg.PHYCAscaffold_43_#_68	Ho	Ho	Ho	Ho	Ho	Ho	Ho	Ho	He	Ho	He	Ho	Ho	Ho	Ho	Ho	Ho	Ho	11
43_292896	1.0162		C	V	I	fgenesh2_kg.PHYCAscaffold_43_#_86_#_Contig560.1	Ho	Ho	Ho	Ho	Ho	He	Ho	Ho	He	Ho	He	Ho	Ho	Ho	Ho	He	Ho	Ho	22
43_297396	1.0163		3	0	0	fgenesh1_pm.PHYCAscaffold_43_#_68	He	He	He	Ho	He	He	Ho	He	He	He	Ho	Ho	He	Ho	Ho	Ho	Ho	He	56
43_297408	1.0164		C	Silent	0	fgenesh1_pm.PHYCAscaffold_43_#_68	Ho	Ho	He	Ho	He	He	He	Ho	Ho	He	Ho	Ho	Ho	Ho	Ho	Ho	Ho	He	33
43_300370	1.0165	yes	3	0	0	gw1.43.380.1	Ho	Ho	Ho	He	Ho	Ho	He	Ho	He	Ho	He	Ho	Ho	He	Ho	Ho	Ho	Ho	28
43_301279	1.0166		I	0	0	estExt2_Genewise1Plus.C_PHYCAscaffold_430230	Ho	He	Ho	Ho	Ho	Ho	Ho	Ho	He	Ho	He	Ho	Ho	He	He	Ho	Ho	Ho	28
43_301282	1.0167		I	0	0	estExt2_Genewise1Plus.C_PHYCAscaffold_430230	Ho	He	Ho	Ho	Ho	Ho	Ho	Ho	He	Ho	He	Ho	Ho	Ho	He	Ho	Ho	Ho	22
43_301302	1.0168		I	0	0	estExt2_Genewise1Plus.C_PHYCAscaffold_430230	Ho	He	Ho	Ho	Ho	He	Ho	Ho	He	Ho	He	Ho	Ho	Ho	He	He	Ho	Ho	33
43_301307	1.0169		I	0	0	estExt2_Genewise1Plus.C_PHYCAscaffold_430230	Ho	He	Ho	Ho	Ho	He	Ho	Ho	He	Ho	He	Ho	Ho	Ho	He	He	Ho	Ho	33
43_301330	1.017	yes	I	0	0	estExt2_Genewise1Plus.C_PHYCAscaffold_430230	Ho	He	He	He	He	Ho	Ho	Ho	He	Ho	He	Ho	Ho	He	He	He	Ho	Ho	50
43_302190	1.0171		C	Silent	0	estExt2_Genewise1Plus.C_PHYCAscaffold_430230	Ho	Ho	Ho	Ho	Ho	He	Ho	Ho	He	Ho	He	Ho	Ho	Ho	Ho	He	Ho	Ho	22
43_302204	1.0172		C	V	I	estExt2_Genewise1Plus.C_PHYCAscaffold_430230	Ho	Ho	Ho	Ho	Ho	He	Ho	Ho	He	Ho	He	Ho	Ho	Ho	Ho	He	Ho	Ho	22
43_306339	1.0173		C	Silent	0	fgenesh2_kg.PHYCAscaffold_43_#_93_#_gi|189084860|gb|BT032391.1|	Ho	Ho	Ho	Ho	Ho	Ho	Ho	Ho	Ho	He	He	Ho	He	Ho	Ho	Ho	Ho	Ho	17
43_306393	1.0174		C	Silent	0	fgenesh2_kg.PHYCAscaffold_43_#_93_#_gi|189084860|gb|BT032391.1|	Ho	Ho	Ho	Ho	Ho	He	He	Ho	Ho	He	Ho	Ho	Ho	Ho	Ho	He	Ho	Ho	22
43_308231	1.0175		C	Silent	0	estExt2_Genewise1Plus.C_PHYCAscaffold_430232	Ho	Ho	Ho	Ho	Ho	Ho	Ho	Ho	Ho	He	He	Ho	Ho	Ho	Ho	Ho	Ho	Ho	11
43_311129	1.0176		C	Silent	0	estExt2_Genewise1Plus.C_PHYCAscaffold_430233	He	Ho	Ho	Ho	He	He	Ho	He	He	He	Ho	Ho	Ho	Ho	Ho	Ho	Ho	Ho	33
43_311848	1.0177						Ho	Ho	Ho	Ho	Ho	Ho	Ho	Ho	Ho	He	He	Ho	Ho	Ho	Ho	Ho	Ho	Ho	11
43_311857	1.0178						Ho	He	He	Ho	He	Ho	He	He	He	Ho	He	Ho	Ho	Ho	Ho	Ho	Ho	Ho	39
43_311863	1.0179						He	Ho	He	Ho	He	He	Ho	Ho	Ho	He	Ho	Ho	Ho	Ho	Ho	Ho	Ho	Ho	28
43_313387	1.018	yes	I	0	0	estExt2_fgenesh1_pg.C_PHYCAscaffold_430071	Ho	Ho	Ho	He	He	He	He	Ho	He	Ho	He	Ho	Ho	Ho	He	He	Ho	Ho	44
43_313433	1.0181		C	E	K	estExt2_fgenesh1_pg.C_PHYCAscaffold_430071	Ho	Ho	Ho	He	He	Ho	Ho	Ho	He	Ho	He	Ho	He	Ho	He	Ho	Ho	Ho	33
43_313439	1.0182		C	K	E	estExt2_fgenesh1_pg.C_PHYCAscaffold_430071	Ho	Ho	He	He	He	Ho	Ho	Ho	Ho	Ho	He	Ho	He	Ho	He	Ho	Ho	Ho	33
43_313446	1.0183		C	Silent	0	estExt2_fgenesh1_pg.C_PHYCAscaffold_430071	Ho	Ho	Ho	Ho	He	Ho	Ho	Ho	Ho	Ho	He	Ho	Ho	Ho	Ho	Ho	Ho	Ho	11
43_313454	1.0184		C	A	T	estExt2_fgenesh1_pg.C_PHYCAscaffold_430071	Ho	Ho	Ho	He	Ho	He	Ho	He	He	Ho	He	Ho	Ho	Ho	He	Ho	Ho	Ho	33
43_313456	1.0185		C	G	E	estExt2_fgenesh1_pg.C_PHYCAscaffold_430071	Ho	Ho	Ho	He	Ho	He	Ho	He	He	Ho	He	Ho	He	Ho	He	Ho	Ho	Ho	39
43_313485	1.0186	yes	C	Silent	0	estExt2_fgenesh1_pg.C_PHYCAscaffold_430071	He	He	Ho	Ho	He	He	Ho	He	He	Ho	He	Ho	He	Ho	Ho	Ho	Ho	Ho	44
43_315140	1.0187						Ho	Ho	Ho	Ho	He	Ho	Ho	Ho	Ho	He	Ho	Ho	Ho	Ho	Ho	Ho	Ho	Ho	11
43_316171	1.0188						He	He	He	Ho	He	He	Ho	He	He	Ho	He	Ho	Ho	Ho	Ho	Ho	Ho	Ho	44
43_317971	1.0189	yes	C	Silent	0	estExt2_fgenesh1_pg.C_PHYCAscaffold_430073	Ho	Ho	He	Ho	He	He	Ho	He	Ho	Ho	He	Ho	Ho	Ho	Ho	He	Ho	Ho	33
43_320469	1.019		I	0	0	e_gw1.43.210.1	He	Ho	Ho	Ho	Ho	He	Ho	Ho	Ho	He	Ho	Ho	Ho	Ho	Ho	Ho	Ho	Ho	17
43_320522	1.0191		C	N	S	e_gw1.43.210.1	He	He	He	He	Ho	He	Ho	Ho	Ho	He	Ho	Ho	Ho	Ho	Ho	He	Ho	Ho	39
43_373185	1.0192	yes	C	Silent	0	fgenesh2_kg.PHYCAscaffold_43_#_98_#_Contig479.1	Ho	Ho	Ho	Ho	Ho	He	He	He	Ho	He	Ho	Ho	Ho	Ho	Ho	Ho	Ho	Ho	22
43_373230	1.0193	yes	C	Silent	0	fgenesh2_kg.PHYCAscaffold_43_#_98_#_Contig479.1	Ho	Ho	He	Ho	He	He	Ho	Ho	He	He	Ho	Ho	He	Ho	Ho	Ho	Ho	Ho	33
43_375237	1.0194		3	P	L	fgenesh1_pm.PHYCAscaffold_43_#_80	Ho	Ho	Ho	Ho	Ho	He	He	He	Ho	He	Ho	Ho	Ho	Ho	Ho	Ho	Ho	Ho	22
43_375258	1.0195		C	R	H	fgenesh1_pm.PHYCAscaffold_43_#_80	Ho	Ho	He	He	Ho	He	Ho	Ho	Ho	Ho	He	Ho	Ho	Ho	Ho	Ho	Ho	Ho	22
43_375330	1.0196		C	T	K	fgenesh1_pm.PHYCAscaffold_43_#_80	Ho	Ho	Ho	Ho	Ho	He	Ho	He	Ho	Ho	He	Ho	Ho	Ho	He	Ho	Ho	Ho	22
43_378681	1.0197		3	0	0	estExt2_Genewise1.C_PHYCAscaffold_430271	Ho	He	Ho	Ho	Ho	Ho	Ho	Ho	Ho	He	He	Ho	Ho	Ho	He	He	Ho	He	33
43_378759	1.0198		C	Silent	0	estExt2_Genewise1.C_PHYCAscaffold_430271	Ho	Ho	Ho	Ho	Ho	Ho	Ho	He	Ho	He	Ho	Ho	Ho	Ho	Ho	Ho	Ho	Ho	11
43_380145	1.0199		C	Y	C	estExt2_Genewise1.C_PHYCAscaffold_430271	Ho	He	Ho	Ho	Ho	Ho	Ho	Ho	Ho	He	He	Ho	Ho	Ho	Ho	He	Ho	Ho	22
43_380169	1.02		C	R	L	estExt2_Genewise1.C_PHYCAscaffold_430271	Ho	Ho	Ho	Ho	Ho	Ho	Ho	Ho	Ho	He	He	Ho	Ho	Ho	He	Ho	Ho	Ho	17
43_380175	1.0201		C	P	L	estExt2_Genewise1.C_PHYCAscaffold_430271	Ho	Ho	Ho	Ho	Ho	Ho	Ho	He	He	He	He	Ho	Ho	Ho	He	Ho	Ho	Ho	28
43_380179	1.0202		C	Silent	0	estExt2_Genewise1.C_PHYCAscaffold_430271	Ho	Ho	Ho	Ho	Ho	Ho	Ho	He	Ho	He	He	Ho	Ho	Ho	He	He	Ho	Ho	28
43_380190	1.0203		C	R	Q	estExt2_Genewise1.C_PHYCAscaffold_430271	Ho	He	Ho	Ho	Ho	Ho	Ho	He	Ho	He	He	Ho	Ho	Ho	He	He	Ho	Ho	33
43_380241	1.0204		5	0	0	estExt2_Genewise1.C_PHYCAscaffold_430271	Ho	He	Ho	Ho	Ho	Ho	Ho	Ho	Ho	He	He	Ho	Ho	Ho	He	He	Ho	Ho	28
43_380247	1.0205		5	0	0	estExt2_Genewise1.C_PHYCAscaffold_430271	Ho	He	Ho	Ho	Ho	Ho	Ho	He	Ho	He	He	Ho	Ho	Ho	He	He	Ho	Ho	33
43_380249	1.0206		5	0	0	estExt2_Genewise1.C_PHYCAscaffold_430271	Ho	He	Ho	Ho	Ho	Ho	Ho	He	He	He	He	Ho	Ho	Ho	He	He	Ho	Ho	39
43_384039	1.0207		3	0	0	estExt2_fgenesh1_pg.C_PHYCAscaffold_430078	Ho	Ho	Ho	Ho	Ho	He	He	Ho	Ho	He	Ho	Ho	Ho	Ho	Ho	He	Ho	Ho	22
43_384061	1.0208		3	0	0	estExt2_fgenesh1_pg.C_PHYCAscaffold_430078	Ho	He	He	Ho	Ho	He	He	Ho	Ho	He	Ho	Ho	Ho	Ho	Ho	He	Ho	Ho	33
43_384112	1.0209		3	0	0	estExt2_fgenesh1_pg.C_PHYCAscaffold_430078	Ho	Ho	He	Ho	Ho	He	He	Ho	Ho	He	Ho	Ho	Ho	Ho	He	He	Ho	Ho	33
43_385237	1.021	yes					Ho	Ho	Ho	Ho	Ho	He	Ho	Ho	Ho	Ho	He	Ho	Ho	Ho	Ho	Ho	Ho	Ho	11
43_386486	1.0211						Ho	Ho	He	Ho	Ho	Ho	Ho	Ho	Ho	He	He	Ho	Ho	Ho	He	He	Ho	Ho	28
43_388125	1.0212						Ho	Ho	Ho	Ho	Ho	Ho	Ho	Ho	Ho	Ho	He	Ho	He	Ho	Ho	Ho	Ho	Ho	11
43_388136	1.0213						Ho	Ho	Ho	Ho	Ho	Ho	Ho	Ho	Ho	He	Ho	Ho	Ho	Ho	He	Ho	Ho	Ho	11
43_388173	1.0214						Ho	He	Ho	Ho	Ho	Ho	Ho	Ho	He	Ho	He	Ho	He	Ho	He	He	Ho	Ho	33
43_390923	1.0215		C	Silent	0	fgenesh2_kg.PHYCAscaffold_43_#_106_#_Contig105.1	Ho	Ho	Ho	Ho	Ho	Ho	He	He	He	He	He	Ho	Ho	Ho	Ho	Ho	Ho	Ho	28
43_390944	1.0216		C	Silent	0	fgenesh2_kg.PHYCAscaffold_43_#_106_#_Contig105.1	Ho	Ho	Ho	Ho	Ho	He	Ho	Ho	Ho	Ho	He	Ho	Ho	Ho	Ho	Ho	Ho	Ho	11
43_393325	1.0217		C	Silent	0	fgenesh1_pm.PHYCAscaffold_43_#_88	Ho	Ho	Ho	Ho	Ho	He	Ho	Ho	Ho	Ho	He	Ho	Ho	Ho	Ho	Ho	Ho	Ho	11
43_393335	1.0218		C	K	E	fgenesh1_pm.PHYCAscaffold_43_#_88	Ho	Ho	Ho	Ho	Ho	Ho	Ho	Ho	Ho	He	He	Ho	He	Ho	Ho	Ho	Ho	Ho	17
43_401960	1.0219						Ho	Ho	He	Ho	Ho	He	Ho	He	Ho	Ho	He	Ho	Ho	Ho	He	He	Ho	Ho	33
43_401963	1.022						Ho	Ho	He	Ho	Ho	He	Ho	He	He	Ho	He	Ho	Ho	Ho	Ho	Ho	Ho	Ho	28
43_401980	1.0221						Ho	Ho	Ho	Ho	Ho	He	Ho	Ho	Ho	Ho	He	Ho	Ho	Ho	Ho	Ho	Ho	Ho	11
43_402070	1.0222						Ho	Ho	He	Ho	Ho	He	He	He	Ho	Ho	He	Ho	Ho	Ho	Ho	Ho	Ho	Ho	28
43_402075	1.0223						Ho	Ho	He	Ho	Ho	He	Ho	He	Ho	Ho	He	Ho	Ho	Ho	Ho	Ho	Ho	Ho	22
43_419993	1.0224		C	Silent	0	estExt2_fgenesh1_pm.C_PHYCAscaffold_430096	Ho	Ho	He	Ho	He	Ho	He	Ho	He	Ho	He	Ho	He	Ho	Ho	Ho	Ho	Ho	33
43_420039	1.0225		C	Silent	0	estExt2_fgenesh1_pm.C_PHYCAscaffold_430096	Ho	Ho	Ho	Ho	Ho	Ho	Ho	Ho	Ho	Ho	He	Ho	Ho	Ho	He	Ho	Ho	He	17
43_422890	1.0226	yes					Ho	Ho	Ho	He	Ho	Ho	Ho	Ho	Ho	He	Ho	Ho	Ho	Ho	Ho	He	Ho	He	22
43_424364	1.0227		I	0	0	fgenesh1_pg.PHYCAscaffold_43_#_95	Ho	He	Ho	Ho	Ho	Ho	Ho	He	Ho	He	Ho	Ho	Ho	Ho	Ho	Ho	Ho	He	22
43_430782	1.0228		3	E	K	fgenesh2_kg.PHYCAscaffold_43_#_129_#_4099208:1	Ho	Ho	Ho	Ho	Ho	Ho	Ho	Ho	Ho	Ho	He	Ho	Ho	Ho	Ho	Ho	Ho	Ho	6
43_440498	1.0229		5	0	0	fgenesh2_kg.PHYCAscaffold_43_#_133_#_Contig1380.1	He	Ho	Ho	Ho	Ho	Ho	Ho	Ho	Ho	He	Ho	Ho	Ho	He	Ho	Ho	Ho	Ho	17
43_442686	1.023						He	Ho	Ho	Ho	Ho	He	Ho	Ho	Ho	He	Ho	Ho	Ho	He	Ho	Ho	Ho	Ho	22
43_446955	1.0231						Ho	Ho	Ho	Ho	Ho	Ho	Ho	Ho	Ho	Ho	Ho	Ho	Ho	Ho	Ho	Ho	Ho	Ho	0
43_446961	1.0232						He	Ho	He	He	He	Ho	Ho	Ho	Ho	Ho	Ho	Ho	Ho	Ho	Ho	Ho	Ho	Ho	22
43_446963	1.0233						He	Ho	He	He	He	Ho	Ho	Ho	Ho	Ho	Ho	Ho	Ho	Ho	Ho	Ho	Ho	Ho	22
43_446983	1.0234						Ho	Ho	Ho	Ho	He	Ho	Ho	Ho	He	Ho	Ho	Ho	Ho	Ho	He	Ho	Ho	Ho	17
43_451316	1.0235		C	Silent	0	gw1.43.18.1	Ho	Ho	Ho	Ho	Ho	He	Ho	Ho	Ho	He	Ho	Ho	Ho	Ho	Ho	He	Ho	He	22
43_451340	1.0236		C	Silent	0	gw1.43.18.1	Ho	Ho	He	He	Ho	He	Ho	Ho	He	He	Ho	Ho	Ho	Ho	He	Ho	Ho	Ho	33
43_452299	1.0237	yes	C	Silent	0	gw1.43.18.1	Ho	Ho	Ho	Ho	Ho	He	Ho	Ho	Ho	He	Ho	Ho	Ho	Ho	Ho	He	Ho	He	22
43_453587	1.0238	yes	3	P	S	estExt2_Genewise1.C_PHYCAscaffold_430340	Ho	Ho	Ho	Ho	He	He	Ho	Ho	Ho	He	Ho	Ho	Ho	Ho	Ho	Ho	Ho	Ho	17
43_453616	1.0239	yes	C	N	S	estExt2_Genewise1.C_PHYCAscaffold_430340	He	Ho	He	Ho	He	He	Ho	Ho	Ho	He	Ho	Ho	Ho	Ho	Ho	He	Ho	Ho	33
43_454625	1.024		C	C	R	estExt2_Genewise1.C_PHYCAscaffold_430340	Ho	Ho	Ho	Ho	Ho	He	Ho	Ho	Ho	He	Ho	Ho	Ho	Ho	Ho	Ho	Ho	Ho	11
43_457615	1.0241		C	Silent	0	estExt2_Genewise1.C_PHYCAscaffold_430340	Ho	He	Ho	Ho	Ho	He	Ho	He	Ho	He	Ho	Ho	Ho	Ho	Ho	Ho	Ho	Ho	22
43_457621	1.0242		C	Silent	0	estExt2_Genewise1.C_PHYCAscaffold_430340	Ho	He	Ho	He	He	Ho	Ho	He	He	Ho	Ho	Ho	Ho	Ho	Ho	Ho	Ho	Ho	28
43_457663	1.0243		C	Silent	0	estExt2_Genewise1.C_PHYCAscaffold_430340	Ho	Ho	Ho	He	Ho	He	Ho	He	He	He	Ho	Ho	Ho	Ho	Ho	Ho	Ho	Ho	28
43_477407	1.0244		C	Silent	0	fgenesh2_kg.PHYCAscaffold_43_#_143_#_Contig4297.1	Ho	Ho	Ho	Ho	Ho	Ho	Ho	Ho	Ho	He	He	Ho	Ho	Ho	Ho	Ho	Ho	Ho	11
43_477998	1.0245		C	Silent	0	fgenesh2_kg.PHYCAscaffold_43_#_143_#_Contig4297.1	Ho	Ho	Ho	Ho	He	He	Ho	Ho	He	He	He	Ho	Ho	Ho	Ho	He	Ho	Ho	33
43_479691	1.0246	yes	3	E	K	estExt2_fgenesh1_pg.C_PHYCAscaffold_430106	Ho	Ho	Ho	He	He	He	Ho	Ho	Ho	He	He	Ho	Ho	Ho	Ho	Ho	Ho	Ho	28
43_479832	1.0247	yes	5	0	0	estExt2_fgenesh1_pg.C_PHYCAscaffold_430106	He	He	Ho	Ho	He	He	Ho	Ho	Ho	He	He	Ho	Ho	Ho	Ho	He	Ho	Ho	39
43_490217	1.0249						He	He	He	Ho	He	Ho	Ho	Ho	He	Ho	Ho	Ho	Ho	Ho	He	Ho	Ho	Ho	33
43_490220	1.025						He	He	He	Ho	He	Ho	Ho	Ho	He	Ho	Ho	Ho	Ho	Ho	He	Ho	Ho	Ho	33
43_490223	1.0251						Ho	He	He	Ho	He	Ho	Ho	Ho	He	Ho	Ho	Ho	Ho	Ho	He	Ho	Ho	Ho	28
43_490226	1.0252						Ho	Ho	Ho	Ho	Ho	Ho	Ho	Ho	Ho	Ho	Ho	Ho	Ho	Ho	Ho	Ho	Ho	Ho	0
43_490229	1.0253						Ho	He	Ho	Ho	He	Ho	Ho	Ho	He	Ho	Ho	Ho	Ho	Ho	He	Ho	Ho	Ho	22
43_490233	1.0254						Ho	He	Ho	Ho	He	He	Ho	Ho	Ho	He	Ho	Ho	Ho	He	He	He	Ho	Ho	39
43_491943	1.0255	yes					Ho	He	He	Ho	Ho	Ho	Ho	Ho	Ho	Ho	Ho	Ho	Ho	Ho	Ho	Ho	Ho	Ho	11
43_491985	1.0256		C	Silent	0	estExt2_Genewise1Plus.C_PHYCAscaffold_430357	Ho	He	Ho	Ho	He	He	Ho	Ho	Ho	He	Ho	Ho	Ho	He	He	He	Ho	Ho	39
43_505010	1.0257		C	Silent	0	fgenesh2_kg.PHYCAscaffold_43_#_150_#_Contig1199.1	Ho	He	Ho	Ho	Ho	He	Ho	He	Ho	Ho	Ho	Ho	Ho	He	He	Ho	Ho	He	33
43_505025	1.0258		C	Silent	0	fgenesh2_kg.PHYCAscaffold_43_#_150_#_Contig1199.1	Ho	Ho	Ho	Ho	Ho	Ho	Ho	Ho	Ho	Ho	Ho	Ho	Ho	Ho	Ho	Ho	Ho	Ho	0
43_505031	1.0259		C	Silent	0	fgenesh2_kg.PHYCAscaffold_43_#_150_#_Contig1199.1	Ho	Ho	He	Ho	He	He	Ho	Ho	Ho	Ho	Ho	Ho	Ho	Ho	Ho	He	Ho	He	28
43_505034	1.026		C	Silent	0	fgenesh2_kg.PHYCAscaffold_43_#_150_#_Contig1199.1	Ho	Ho	Ho	Ho	Ho	Ho	Ho	Ho	Ho	Ho	Ho	Ho	Ho	Ho	Ho	Ho	Ho	Ho	0
43_506226	1.0261						Ho	Ho	Ho	Ho	Ho	Ho	Ho	Ho	Ho	Ho	Ho	Ho	Ho	Ho	Ho	Ho	Ho	Ho	0
43_512349	1.0262	yes	C	Silent	0	e_gw1.43.29.1	He	He	Ho	Ho	Ho	Ho	Ho	He	He	Ho	Ho	Ho	Ho	He	Ho	Ho	Ho	Ho	28
43_512351	1.0263		C	G	S	e_gw1.43.29.1	Ho	Ho	Ho	Ho	Ho	Ho	Ho	Ho	Ho	Ho	Ho	Ho	Ho	Ho	Ho	Ho	Ho	Ho	0
43_512400	1.0264	yes					He	Ho	Ho	Ho	Ho	He	He	Ho	Ho	He	Ho	Ho	Ho	Ho	Ho	Ho	Ho	Ho	22
43_514551	1.0265		I	0	0	estExt2_Genewise1.C_PHYCAscaffold_430388	Ho	Ho	Ho	Ho	He	He	Ho	Ho	Ho	He	Ho	Ho	Ho	He	Ho	Ho	Ho	He	28
43_514563	1.0266		I	0	0	estExt2_Genewise1.C_PHYCAscaffold_430388	Ho	Ho	Ho	He	He	He	Ho	Ho	He	He	Ho	Ho	Ho	He	Ho	Ho	Ho	He	39
43_514586	1.0267		I	0	0	estExt2_Genewise1.C_PHYCAscaffold_430388	Ho	Ho	Ho	He	He	He	Ho	Ho	He	He	Ho	Ho	Ho	He	Ho	Ho	Ho	He	39
43_514651	1.0268		C	Silent	0	estExt2_Genewise1.C_PHYCAscaffold_430388	Ho	He	Ho	He	Ho	He	Ho	He	Ho	He	Ho	Ho	Ho	He	Ho	He	Ho	He	44
43_515247	1.0269		3	0	0	e_gw1.43.374.1	Ho	Ho	Ho	He	Ho	He	Ho	Ho	He	He	Ho	Ho	Ho	Ho	Ho	Ho	Ho	Ho	22
43_515256	1.027		C	Silent	0	e_gw1.43.374.1	Ho	Ho	Ho	He	Ho	He	Ho	Ho	Ho	He	Ho	Ho	Ho	Ho	Ho	He	Ho	Ho	22
43_529512	1.0282						Ho	Ho	Ho	Ho	Ho	He	Ho	He	Ho	He	Ho	Ho	Ho	Ho	Ho	Ho	Ho	He	22
43_531351	1.0283						Ho	Ho	Ho	Ho	Ho	Ho	Ho	Ho	Ho	Ho	He	Ho	Ho	Ho	Ho	Ho	He	Ho	11
43_531378	1.0284						Ho	Ho	Ho	Ho	Ho	Ho	Ho	Ho	Ho	Ho	He	Ho	Ho	Ho	Ho	Ho	Ho	Ho	6
23_32562	1.0285						Ho	Ho	Ho	Ho	Ho	Ho	He	Ho	Ho	He	Ho	Ho	Ho	He	He	Ho	Ho	Ho	22
23_32662	1.0286	yes	C	P	S	e_gw1.23.23.1	Ho	Ho	Ho	Ho	Ho	Ho	Ho	He	Ho	Ho	Ho	He	He	He	He	Ho	He	Ho	33
23_35906	1.0287	yes					Ho	Ho	Ho	Ho	Ho	Ho	Ho	Ho	Ho	Ho	Ho	He	He	Ho	Ho	Ho	Ho	Ho	11
23_38079	1.0288		5	0	0	estExt2_Genewise1Plus.C_PHYCAscaffold_230022	Ho	Ho	Ho	Ho	Ho	Ho	Ho	Ho	Ho	Ho	Ho	Ho	Ho	Ho	Ho	Ho	Ho	Ho	0
23_38098	1.0289		5	0	0	estExt2_Genewise1Plus.C_PHYCAscaffold_230022	Ho	Ho	Ho	Ho	Ho	Ho	He	He	Ho	Ho	Ho	He	Ho	He	Ho	Ho	He	Ho	28
23_41690	1.029		C	Silent	0	fgenesh2_kg.PHYCAscaffold_23_#_8_#_4100081:1	Ho	Ho	Ho	Ho	Ho	Ho	Ho	He	He	He	Ho	Ho	Ho	He	Ho	Ho	He	Ho	28
23_45156	1.0291		C	Silent	0	estExt2_Genewise1Plus.C_PHYCAscaffold_230027	Ho	Ho	Ho	Ho	Ho	Ho	Ho	Ho	He	He	Ho	Ho	Ho	Ho	Ho	Ho	Ho	Ho	11
23_45159	1.0292		C	Silent	0	estExt2_Genewise1Plus.C_PHYCAscaffold_230027	Ho	Ho	Ho	Ho	Ho	Ho	Ho	Ho	Ho	He	Ho	Ho	Ho	Ho	Ho	Ho	He	Ho	11
23_45180	1.0293		C	Silent	0	estExt2_Genewise1Plus.C_PHYCAscaffold_230027	Ho	Ho	Ho	Ho	Ho	Ho	Ho	Ho	Ho	He	Ho	Ho	Ho	Ho	Ho	Ho	Ho	Ho	6
23_45182	1.0294		C	Q	P	estExt2_Genewise1Plus.C_PHYCAscaffold_230027	Ho	Ho	Ho	Ho	Ho	Ho	Ho	Ho	Ho	He	Ho	Ho	Ho	Ho	Ho	Ho	Ho	Ho	6
23_45186	1.0295		C	Silent	0	estExt2_Genewise1Plus.C_PHYCAscaffold_230027	Ho	Ho	Ho	Ho	Ho	Ho	Ho	Ho	Ho	He	Ho	Ho	Ho	Ho	Ho	Ho	Ho	Ho	6
23_45208	1.0296		C	E	K	estExt2_Genewise1Plus.C_PHYCAscaffold_230027	Ho	Ho	Ho	Ho	Ho	Ho	Ho	Ho	He	He	Ho	Ho	Ho	Ho	Ho	Ho	Ho	Ho	11
23_49161	1.0297	yes	C	N	S	fgenesh2_kg.PHYCAscaffold_23_#_10_#_gi|189084548|gb|BT032064.1|	Ho	Ho	Ho	Ho	Ho	He	Ho	Ho	He	He	Ho	He	Ho	Ho	Ho	Ho	Ho	Ho	22
23_49208	1.0298		C	N	D	fgenesh2_kg.PHYCAscaffold_23_#_10_#_gi|189084548|gb|BT032064.1|	Ho	Ho	Ho	Ho	Ho	He	Ho	Ho	He	He	Ho	He	Ho	Ho	Ho	Ho	Ho	Ho	22
23_49209	1.0299		C	N	I	fgenesh2_kg.PHYCAscaffold_23_#_10_#_gi|189084548|gb|BT032064.1|	Ho	Ho	Ho	Ho	Ho	He	Ho	Ho	He	He	Ho	He	Ho	Ho	Ho	Ho	Ho	Ho	22
23_49231	1.03		C	Silent	0	fgenesh2_kg.PHYCAscaffold_23_#_10_#_gi|189084548|gb|BT032064.1|	Ho	Ho	Ho	Ho	Ho	He	Ho	Ho	He	He	Ho	Ho	Ho	Ho	He	Ho	Ho	Ho	22
23_61061	1.0301		C	R	Q	estExt2_Genewise1Plus.C_PHYCAscaffold_230039	Ho	Ho	Ho	Ho	Ho	Ho	Ho	Ho	Ho	He	Ho	Ho	Ho	Ho	Ho	Ho	Ho	Ho	6
23_64359	1.0302						Ho	Ho	Ho	Ho	Ho	Ho	He	Ho	Ho	Ho	Ho	Ho	Ho	Ho	Ho	Ho	Ho	Ho	6
23_64375	1.0303						Ho	Ho	Ho	Ho	Ho	He	Ho	Ho	Ho	He	Ho	Ho	Ho	Ho	Ho	Ho	Ho	Ho	11
23_65265	1.0304						Ho	Ho	Ho	Ho	Ho	Ho	Ho	He	Ho	He	Ho	He	Ho	Ho	Ho	Ho	Ho	Ho	17
23_67630	1.0305						Ho	Ho	Ho	Ho	Ho	Ho	Ho	Ho	Ho	He	Ho	He	He	Ho	He	Ho	Ho	Ho	22
23_67690	1.0306						Ho	Ho	Ho	Ho	Ho	Ho	He	Ho	Ho	He	Ho	Ho	Ho	Ho	Ho	Ho	Ho	Ho	11
23_67695	1.0307						Ho	Ho	Ho	Ho	Ho	Ho	Ho	Ho	He	He	Ho	Ho	Ho	Ho	Ho	Ho	Ho	Ho	11
23_67698	1.0308						Ho	Ho	Ho	Ho	Ho	Ho	Ho	Ho	Ho	He	Ho	Ho	Ho	Ho	Ho	He	Ho	Ho	11
23_67721	1.0309						Ho	Ho	Ho	Ho	Ho	Ho	Ho	Ho	Ho	He	Ho	He	He	Ho	He	Ho	Ho	Ho	22
23_74414	1.031	yes					Ho	Ho	Ho	He	Ho	Ho	He	He	Ho	He	Ho	He	Ho	Ho	Ho	Ho	Ho	Ho	28
23_74456	1.0311	yes					Ho	Ho	Ho	Ho	Ho	Ho	Ho	Ho	Ho	He	Ho	Ho	Ho	Ho	Ho	Ho	Ho	Ho	6
23_74514	1.0312						Ho	Ho	Ho	Ho	Ho	Ho	Ho	He	Ho	He	Ho	Ho	Ho	Ho	He	Ho	Ho	Ho	17
23_74519	1.0313						Ho	Ho	Ho	Ho	Ho	Ho	Ho	Ho	Ho	He	Ho	Ho	Ho	Ho	Ho	Ho	Ho	Ho	6
23_78548	1.0314						Ho	Ho	Ho	Ho	Ho	Ho	Ho	Ho	Ho	Ho	Ho	Ho	Ho	Ho	Ho	Ho	Ho	Ho	0
23_81736	1.0315						Ho	Ho	Ho	Ho	Ho	Ho	Ho	Ho	Ho	He	Ho	Ho	Ho	Ho	Ho	Ho	Ho	Ho	6
23_81748	1.0316						Ho	Ho	Ho	Ho	Ho	Ho	Ho	Ho	Ho	He	Ho	Ho	Ho	Ho	Ho	Ho	Ho	Ho	6
23_81772	1.0317						Ho	Ho	Ho	Ho	Ho	Ho	Ho	Ho	Ho	He	Ho	Ho	Ho	Ho	Ho	Ho	Ho	Ho	6
23_84276	1.0318						Ho	Ho	Ho	Ho	Ho	Ho	Ho	Ho	Ho	He	Ho	Ho	Ho	Ho	Ho	Ho	Ho	Ho	6
23_84294	1.0319						Ho	He	Ho	Ho	Ho	Ho	He	He	Ho	He	Ho	Ho	He	Ho	Ho	Ho	Ho	He	33
23_84356	1.032						Ho	Ho	Ho	Ho	Ho	Ho	Ho	Ho	Ho	He	Ho	Ho	Ho	Ho	Ho	Ho	Ho	Ho	6
23_94264	1.0321		C	V	M	estExt2_fgenesh1_pg.C_PHYCAscaffold_230011	Ho	Ho	Ho	Ho	Ho	Ho	Ho	Ho	Ho	He	Ho	He	Ho	He	Ho	Ho	He	Ho	22
23_94273	1.0322		C	L	V	estExt2_fgenesh1_pg.C_PHYCAscaffold_230011	Ho	Ho	Ho	Ho	Ho	Ho	Ho	He	Ho	He	Ho	He	Ho	He	Ho	Ho	He	Ho	28
23_94276	1.0323		C	S	G	estExt2_fgenesh1_pg.C_PHYCAscaffold_230011	Ho	He	Ho	Ho	Ho	Ho	Ho	He	Ho	Ho	Ho	He	Ho	Ho	He	Ho	He	Ho	28
23_94296	1.0324		C	Silent	0	estExt2_fgenesh1_pg.C_PHYCAscaffold_230011	Ho	He	Ho	Ho	Ho	Ho	Ho	He	Ho	Ho	Ho	He	Ho	Ho	He	Ho	He	Ho	28
23_94305	1.0325		C	H	Q	estExt2_fgenesh1_pg.C_PHYCAscaffold_230011	Ho	He	Ho	Ho	Ho	Ho	Ho	He	He	Ho	Ho	He	Ho	Ho	He	Ho	He	Ho	33
23_104294	1.0326	yes	3	C	R	estExt2_Genewise1Plus.C_PHYCAscaffold_230058	Ho	Ho	Ho	He	Ho	Ho	Ho	Ho	He	He	Ho	He	Ho	Ho	Ho	Ho	Ho	Ho	22
23_106575	1.0327		3	0	0	estExt2_Genewise1Plus.C_PHYCAscaffold_230061	Ho	Ho	Ho	Ho	Ho	Ho	Ho	Ho	Ho	He	Ho	Ho	Ho	Ho	Ho	Ho	He	Ho	11
23_106613	1.0328		C	P	S	estExt2_Genewise1Plus.C_PHYCAscaffold_230061	Ho	Ho	Ho	Ho	Ho	He	Ho	Ho	He	He	Ho	He	Ho	Ho	He	Ho	Ho	Ho	28
23_106614	1.0329		C	Silent	0	estExt2_Genewise1Plus.C_PHYCAscaffold_230061	Ho	Ho	Ho	He	Ho	He	Ho	Ho	He	He	Ho	He	Ho	Ho	He	Ho	Ho	Ho	33
23_106634	1.033		I	0	0	estExt2_Genewise1Plus.C_PHYCAscaffold_230061	Ho	Ho	Ho	He	Ho	He	Ho	Ho	He	He	Ho	Ho	Ho	Ho	He	Ho	Ho	Ho	28
23_106643	1.0331		I	0	0	estExt2_Genewise1Plus.C_PHYCAscaffold_230061	Ho	Ho	Ho	Ho	Ho	Ho	Ho	Ho	Ho	He	Ho	Ho	Ho	Ho	He	Ho	He	Ho	17
23_106654	1.0332	yes	I	0	0	estExt2_Genewise1Plus.C_PHYCAscaffold_230061	Ho	Ho	Ho	Ho	Ho	Ho	Ho	Ho	Ho	He	Ho	Ho	Ho	Ho	He	Ho	He	Ho	17
23_112215	1.0333	yes	C	R	C	fgenesh2_kg.PHYCAscaffold_23_#_25_#_gi|189084779|gb|BT032309.1|	Ho	He	Ho	Ho	Ho	He	Ho	He	He	He	Ho	Ho	Ho	Ho	Ho	Ho	He	Ho	33
23_112287	1.0334		C	A	P	fgenesh2_kg.PHYCAscaffold_23_#_25_#_gi|189084779|gb|BT032309.1|	Ho	Ho	Ho	Ho	He	Ho	Ho	Ho	He	He	Ho	Ho	Ho	He	Ho	Ho	Ho	Ho	22
23_116428	1.0335		C	Silent	0	fgenesh1_pm.PHYCAscaffold_23_#_20	Ho	Ho	Ho	He	Ho	He	Ho	He	Ho	He	Ho	Ho	He	Ho	Ho	Ho	Ho	Ho	28
23_116432	1.0336		C	S	G	fgenesh1_pm.PHYCAscaffold_23_#_20	Ho	Ho	He	Ho	He	He	Ho	Ho	Ho	He	Ho	Ho	Ho	He	Ho	Ho	Ho	Ho	28
23_116434	1.0337		C	Silent	0	fgenesh1_pm.PHYCAscaffold_23_#_20	Ho	He	Ho	Ho	Ho	Ho	Ho	Ho	Ho	He	Ho	Ho	Ho	Ho	Ho	Ho	Ho	Ho	11
23_116458	1.0338		I	0	0	fgenesh1_pm.PHYCAscaffold_23_#_20	Ho	He	Ho	Ho	Ho	He	Ho	He	Ho	He	Ho	Ho	He	Ho	Ho	Ho	Ho	Ho	28
23_128419	1.0339	yes	I	0	0	fgenesh1_pg.PHYCAscaffold_23_#_22	Ho	Ho	Ho	Ho	Ho	He	Ho	He	Ho	He	Ho	Ho	Ho	He	He	Ho	Ho	Ho	28
23_144917	1.034						Ho	Ho	Ho	Ho	He	Ho	Ho	Ho	Ho	He	Ho	Ho	He	Ho	Ho	Ho	Ho	Ho	17
23_144919	1.0341						Ho	Ho	Ho	Ho	He	Ho	Ho	Ho	Ho	He	Ho	Ho	He	Ho	Ho	Ho	Ho	Ho	17
23_144951	1.0342						Ho	Ho	He	Ho	Ho	He	Ho	Ho	Ho	Ho	Ho	Ho	Ho	Ho	Ho	Ho	Ho	He	17
23_144970	1.0343						Ho	Ho	Ho	He	Ho	He	Ho	He	Ho	He	Ho	Ho	He	Ho	Ho	Ho	Ho	He	33
23_148809	1.0344	yes	3	0	0	estExt2_Genewise1.C_PHYCAscaffold_230094	Ho	Ho	Ho	He	Ho	He	Ho	Ho	Ho	He	Ho	Ho	Ho	He	He	Ho	Ho	He	33
23_148896	1.0345		I	0	0	estExt2_Genewise1.C_PHYCAscaffold_230094	Ho	Ho	Ho	Ho	Ho	Ho	Ho	Ho	Ho	Ho	Ho	Ho	Ho	Ho	Ho	Ho	Ho	Ho	0
23_150301	1.0346						Ho	He	Ho	Ho	Ho	He	Ho	Ho	Ho	He	Ho	He	He	He	Ho	Ho	Ho	Ho	33
23_150303	1.0347						Ho	Ho	Ho	He	Ho	Ho	Ho	Ho	Ho	He	Ho	He	Ho	Ho	Ho	Ho	Ho	Ho	17
23_150328	1.0348						Ho	He	He	Ho	He	He	Ho	Ho	Ho	Ho	Ho	Ho	He	He	Ho	Ho	Ho	He	39
23_150330	1.0349						Ho	Ho	Ho	Ho	Ho	Ho	Ho	Ho	Ho	Ho	Ho	Ho	Ho	Ho	Ho	Ho	Ho	Ho	0
23_150346	1.035	yes					Ho	Ho	He	He	Ho	Ho	Ho	Ho	Ho	He	Ho	He	Ho	Ho	Ho	Ho	Ho	He	28
23_150411	1.0351						Ho	Ho	Ho	Ho	Ho	Ho	Ho	Ho	Ho	Ho	Ho	Ho	Ho	Ho	Ho	Ho	Ho	Ho	0
23_150412	1.0352						Ho	He	He	He	He	He	Ho	Ho	Ho	He	Ho	Ho	Ho	He	He	Ho	Ho	He	50
23_150421	1.0353						Ho	Ho	He	He	He	He	Ho	Ho	Ho	He	Ho	Ho	He	He	Ho	Ho	Ho	He	44
23_150428	1.0354						Ho	Ho	Ho	Ho	Ho	Ho	Ho	Ho	Ho	Ho	Ho	Ho	Ho	Ho	Ho	Ho	Ho	Ho	0
23_151572	1.0355		C	Silent	0	estExt2_fgenesh1_pg.C_PHYCAscaffold_230025	Ho	He	Ho	Ho	Ho	He	Ho	Ho	He	He	Ho	Ho	Ho	Ho	Ho	Ho	Ho	Ho	22
23_151580	1.0356		C	T	A	estExt2_fgenesh1_pg.C_PHYCAscaffold_230025	Ho	Ho	Ho	Ho	Ho	He	Ho	He	He	He	Ho	Ho	Ho	Ho	Ho	Ho	Ho	Ho	22
23_152172	1.0357		I	0	0	estExt2_fgenesh1_pg.C_PHYCAscaffold_230025	Ho	Ho	Ho	Ho	He	Ho	Ho	Ho	Ho	Ho	Ho	Ho	Ho	Ho	Ho	Ho	Ho	Ho	6
23_152187	1.0358		I	0	0	estExt2_fgenesh1_pg.C_PHYCAscaffold_230025	Ho	He	Ho	Ho	Ho	He	Ho	Ho	He	He	Ho	Ho	He	Ho	Ho	Ho	Ho	Ho	28
23_152190	1.0359		I	0	0	estExt2_fgenesh1_pg.C_PHYCAscaffold_230025	Ho	He	Ho	Ho	Ho	He	Ho	Ho	Ho	He	Ho	Ho	He	He	He	Ho	Ho	He	39
23_152210	1.036		I	0	0	estExt2_fgenesh1_pg.C_PHYCAscaffold_230025	Ho	Ho	Ho	Ho	He	Ho	Ho	Ho	Ho	Ho	Ho	Ho	Ho	Ho	Ho	Ho	Ho	Ho	6
23_157651	1.0361		5	0	0	fgenesh2_kg.PHYCAscaffold_23_#_32_#_4097545:1	Ho	Ho	Ho	Ho	Ho	He	Ho	He	He	Ho	Ho	He	Ho	Ho	Ho	Ho	Ho	Ho	22
23_159666	1.0362						Ho	Ho	He	Ho	He	Ho	Ho	Ho	He	He	Ho	He	Ho	He	Ho	Ho	Ho	Ho	33
23_159676	1.0363						Ho	Ho	He	Ho	He	Ho	Ho	Ho	He	He	Ho	Ho	Ho	He	Ho	Ho	Ho	Ho	28
23_159695	1.0364						Ho	Ho	He	Ho	He	Ho	Ho	Ho	He	He	Ho	Ho	He	He	Ho	Ho	Ho	Ho	33
23_168098	1.0365		C	E	D	estExt2_Genewise1Plus.C_PHYCAscaffold_230096	Ho	Ho	Ho	Ho	Ho	Ho	Ho	Ho	Ho	He	He	Ho	Ho	He	Ho	Ho	Ho	He	22
23_168197	1.0366	yes	C	Silent	0	estExt2_Genewise1Plus.C_PHYCAscaffold_230096	Ho	Ho	Ho	Ho	He	Ho	Ho	Ho	He	Ho	He	Ho	Ho	Ho	Ho	Ho	Ho	Ho	17
23_171345	1.0367						Ho	Ho	Ho	Ho	Ho	He	Ho	Ho	Ho	He	He	He	He	He	Ho	Ho	Ho	He	39
23_171372	1.0368						Ho	Ho	Ho	Ho	Ho	Ho	Ho	Ho	Ho	Ho	He	Ho	Ho	Ho	Ho	Ho	Ho	Ho	6
23_171393	1.0369	yes					Ho	Ho	Ho	Ho	He	He	Ho	Ho	Ho	Ho	He	He	Ho	He	Ho	Ho	Ho	Ho	28
23_171456	1.037						Ho	Ho	Ho	Ho	Ho	Ho	Ho	Ho	Ho	Ho	He	Ho	Ho	Ho	Ho	Ho	Ho	Ho	6
23_175379	1.0371						Ho	Ho	He	Ho	Ho	Ho	Ho	Ho	Ho	He	Ho	Ho	Ho	He	Ho	Ho	Ho	He	22
23_176400	1.0372		C	Silent	0	estExt2_fgenesh1_pm.C_PHYCAscaffold_230027	Ho	Ho	Ho	Ho	He	He	Ho	Ho	He	He	Ho	Ho	He	He	Ho	Ho	Ho	He	39
23_176874	1.0373		C	Silent	0	estExt2_fgenesh1_pm.C_PHYCAscaffold_230027	Ho	He	Ho	Ho	Ho	Ho	Ho	He	Ho	He	Ho	Ho	Ho	He	He	Ho	Ho	Ho	28
23_176892	1.0374		C	Silent	0	estExt2_fgenesh1_pm.C_PHYCAscaffold_230027	Ho	Ho	Ho	He	Ho	Ho	Ho	He	Ho	He	Ho	Ho	Ho	He	He	Ho	Ho	Ho	28
23_179221	1.0375						He	He	Ho	He	He	Ho	Ho	He	Ho	He	Ho	Ho	Ho	He	Ho	Ho	Ho	He	44
23_179384	1.0376						Ho	Ho	Ho	Ho	Ho	Ho	Ho	Ho	Ho	He	Ho	Ho	Ho	Ho	Ho	Ho	Ho	Ho	6
23_179410	1.0377						Ho	He	Ho	Ho	Ho	Ho	Ho	Ho	Ho	He	Ho	Ho	Ho	Ho	Ho	Ho	Ho	Ho	11
23_180275	1.0378		I	0	0	estExt2_Genewise1Plus.C_PHYCAscaffold_230105	Ho	He	Ho	Ho	He	Ho	Ho	Ho	He	He	Ho	Ho	Ho	He	Ho	Ho	Ho	He	33
23_180299	1.0379		I	0	0	estExt2_Genewise1Plus.C_PHYCAscaffold_230105	Ho	He	Ho	Ho	He	He	Ho	Ho	He	He	Ho	Ho	Ho	He	Ho	Ho	Ho	He	39
23_180301	1.038		I	0	0	estExt2_Genewise1Plus.C_PHYCAscaffold_230105	Ho	He	Ho	Ho	He	He	Ho	Ho	He	He	Ho	Ho	Ho	He	Ho	Ho	Ho	He	39
23_184854	1.0381		C	Silent	0	estExt2_Genewise1.C_PHYCAscaffold_230114	Ho	Ho	Ho	Ho	Ho	Ho	Ho	Ho	He	Ho	He	Ho	Ho	Ho	Ho	Ho	Ho	He	17
23_184860	1.0382		C	Silent	0	estExt2_Genewise1.C_PHYCAscaffold_230114	Ho	Ho	Ho	Ho	Ho	Ho	Ho	Ho	He	Ho	He	Ho	He	Ho	Ho	Ho	Ho	Ho	17
23_184893	1.0383	yes	C	Silent	0	estExt2_Genewise1.C_PHYCAscaffold_230114	Ho	Ho	Ho	Ho	Ho	Ho	Ho	He	He	Ho	He	Ho	Ho	Ho	Ho	Ho	Ho	He	22
23_187772	1.0384		C	Silent	0	fgenesh2_kg.PHYCAscaffold_23_#_36_#_4099148:1	Ho	Ho	He	Ho	Ho	Ho	Ho	Ho	Ho	Ho	He	He	Ho	Ho	He	Ho	Ho	Ho	22
23_188653	1.0385	yes	C	Silent	0	fgenesh2_kg.PHYCAscaffold_23_#_36_#_4099148:1	Ho	Ho	Ho	Ho	Ho	Ho	Ho	Ho	Ho	Ho	He	Ho	Ho	Ho	Ho	Ho	Ho	Ho	6
23_188700	1.0386		C	G	R	fgenesh2_kg.PHYCAscaffold_23_#_36_#_4099148:1	Ho	Ho	Ho	Ho	Ho	Ho	Ho	Ho	Ho	Ho	He	He	Ho	He	Ho	Ho	He	He	28
23_188702	1.0387		C	L	R	fgenesh2_kg.PHYCAscaffold_23_#_36_#_4099148:1	Ho	Ho	Ho	Ho	Ho	Ho	Ho	Ho	Ho	Ho	He	He	Ho	He	Ho	Ho	He	He	28
23_188714	1.0388		C	Silent	0	fgenesh2_kg.PHYCAscaffold_23_#_36_#_4099148:1	Ho	Ho	Ho	Ho	He	Ho	Ho	Ho	Ho	Ho	He	He	Ho	He	Ho	Ho	Ho	Ho	22
23_188744	1.0389		C	Y	C	fgenesh2_kg.PHYCAscaffold_23_#_36_#_4099148:1	Ho	Ho	Ho	Ho	Ho	Ho	Ho	Ho	Ho	Ho	He	He	Ho	Ho	Ho	Ho	Ho	He	17
23_188753	1.039		C	I	T	fgenesh2_kg.PHYCAscaffold_23_#_36_#_4099148:1	Ho	Ho	Ho	Ho	Ho	Ho	Ho	Ho	Ho	Ho	He	He	Ho	Ho	Ho	Ho	He	He	22
23_194537	1.0391	yes	C	Silent	0	e_gw1.23.17.1	Ho	Ho	He	He	Ho	Ho	Ho	Ho	He	Ho	He	Ho	Ho	He	He	Ho	He	Ho	39
23_198947	1.0392						Ho	He	He	Ho	Ho	Ho	Ho	He	He	Ho	He	He	Ho	He	Ho	Ho	He	Ho	44
23_198949	1.0393						Ho	Ho	Ho	Ho	Ho	Ho	Ho	Ho	He	Ho	He	Ho	Ho	Ho	Ho	Ho	Ho	Ho	11
23_200265	1.0394						Ho	Ho	Ho	He	Ho	Ho	Ho	He	Ho	Ho	He	He	Ho	Ho	Ho	Ho	He	Ho	28
23_201125	1.0395		I	0	0	fgenesh1_pm.PHYCAscaffold_23_#_35	Ho	Ho	Ho	Ho	He	Ho	Ho	Ho	He	Ho	He	Ho	Ho	Ho	He	Ho	Ho	Ho	22
23_201127	1.0396		I	0	0	fgenesh1_pm.PHYCAscaffold_23_#_35	Ho	Ho	Ho	Ho	Ho	Ho	Ho	Ho	Ho	Ho	He	Ho	Ho	Ho	Ho	Ho	Ho	Ho	6
23_201137	1.0397		I	0	0	fgenesh1_pm.PHYCAscaffold_23_#_35	Ho	Ho	Ho	He	He	Ho	Ho	Ho	Ho	Ho	He	Ho	Ho	Ho	He	Ho	Ho	Ho	22
23_203710	1.0405		C	Silent	0	fgenesh1_pm.PHYCAscaffold_23_#_36	Ho	He	Ho	He	He	Ho	He	He	Ho	He	Ho	Ho	He	Ho	He	Ho	Ho	Ho	44
23_205283	1.0406		C	Silent	0	estExt2_fgenesh1_pm.C_PHYCAscaffold_230037	Ho	Ho	Ho	Ho	Ho	Ho	Ho	He	He	He	Ho	Ho	Ho	Ho	Ho	Ho	Ho	Ho	17
23_206695	1.0407		C	T	M	estExt2_fgenesh1_pm.C_PHYCAscaffold_230038	Ho	He	Ho	Ho	Ho	He	He	Ho	Ho	He	Ho	He	Ho	He	He	Ho	Ho	Ho	39
23_206698	1.0408		C	V	A	estExt2_fgenesh1_pm.C_PHYCAscaffold_230038	He	Ho	Ho	Ho	Ho	He	Ho	Ho	Ho	He	Ho	Ho	Ho	Ho	Ho	Ho	Ho	Ho	17
23_206725	1.0409		C	P	L	estExt2_fgenesh1_pm.C_PHYCAscaffold_230038	Ho	He	Ho	Ho	Ho	Ho	Ho	Ho	Ho	He	Ho	He	He	Ho	Ho	Ho	He	Ho	28
23_207905	1.041	yes	3	0	0	gw1.23.558.1	He	Ho	Ho	He	Ho	He	Ho	Ho	Ho	Ho	He	He	Ho	He	He	Ho	He	He	50
23_211757	1.0411	yes	3	0	0	estExt2_Genewise1.C_PHYCAscaffold_230141	Ho	Ho	He	Ho	Ho	He	Ho	He	He	Ho	He	Ho	He	Ho	Ho	Ho	Ho	Ho	33
23_211795	1.0412	yes	3	0	0	estExt2_Genewise1.C_PHYCAscaffold_230141	Ho	Ho	He	He	Ho	He	Ho	Ho	He	Ho	He	Ho	He	Ho	Ho	Ho	He	Ho	39
23_213916	1.0413		C	Silent	0	estExt2_Genewise1.C_PHYCAscaffold_230141	He	Ho	Ho	Ho	Ho	Ho	He	Ho	Ho	He	Ho	Ho	Ho	Ho	Ho	Ho	Ho	Ho	17
23_216017	1.0414		I	0	0	estExt2_Genewise1.C_PHYCAscaffold_230141	Ho	Ho	Ho	Ho	Ho	Ho	Ho	Ho	He	He	Ho	Ho	Ho	Ho	Ho	Ho	Ho	Ho	11
23_231093	1.0415						He	Ho	Ho	Ho	Ho	Ho	Ho	He	Ho	Ho	He	He	Ho	Ho	He	Ho	Ho	Ho	28
23_232593	1.0416		C	Silent	0	estExt2_Genewise1Plus.C_PHYCAscaffold_230147	Ho	Ho	Ho	Ho	Ho	He	Ho	He	He	Ho	He	Ho	He	Ho	He	Ho	Ho	Ho	33
23_233159	1.0417		C	D	G	estExt2_Genewise1Plus.C_PHYCAscaffold_230147	Ho	Ho	Ho	Ho	Ho	Ho	Ho	He	Ho	Ho	He	Ho	Ho	Ho	Ho	Ho	Ho	Ho	11
23_236925	1.0418		I	0	0	estExt2_Genewise1.C_PHYCAscaffold_230160	He	Ho	Ho	Ho	Ho	He	He	Ho	He	Ho	He	He	He	He	Ho	Ho	Ho	Ho	44
23_237151	1.0419		C	A	P	estExt2_Genewise1.C_PHYCAscaffold_230160	Ho	Ho	Ho	Ho	Ho	Ho	Ho	Ho	Ho	Ho	He	Ho	Ho	Ho	Ho	Ho	Ho	Ho	6
23_237164	1.042		C	A	E	estExt2_Genewise1.C_PHYCAscaffold_230160	Ho	Ho	Ho	Ho	Ho	Ho	He	Ho	He	Ho	He	He	He	Ho	Ho	Ho	Ho	Ho	28
23_249077	1.0421						Ho	He	He	Ho	Ho	He	Ho	Ho	He	Ho	He	He	Ho	Ho	Ho	Ho	Ho	Ho	33
23_249284	1.0422	yes	C	Silent	0	gw1.23.603.1	Ho	Ho	He	He	Ho	He	He	Ho	He	Ho	He	Ho	Ho	Ho	Ho	Ho	Ho	Ho	33
23_249941	1.0423						Ho	Ho	Ho	Ho	He	He	He	He	He	Ho	He	He	He	Ho	Ho	Ho	Ho	Ho	44
23_249974	1.0424						Ho	Ho	Ho	Ho	Ho	He	He	Ho	Ho	Ho	He	Ho	He	Ho	Ho	Ho	Ho	Ho	22
23_257757	1.0425		3	A	V	gw1.23.354.1	He	He	He	Ho	Ho	Ho	Ho	Ho	He	Ho	He	Ho	Ho	Ho	Ho	Ho	Ho	Ho	28
23_257807	1.0426		C	Silent	0	gw1.23.354.1	Ho	He	Ho	He	Ho	Ho	Ho	He	Ho	Ho	He	He	Ho	Ho	He	Ho	Ho	Ho	33
23_257859	1.0427	yes	C	R	H	gw1.23.354.1	Ho	Ho	Ho	He	Ho	Ho	Ho	He	He	Ho	Ho	Ho	Ho	He	Ho	Ho	Ho	Ho	22
23_261959	1.0428		C	R	*	e_gw1.23.435.1	He	Ho	Ho	Ho	Ho	Ho	Ho	Ho	Ho	Ho	Ho	Ho	He	Ho	Ho	Ho	Ho	Ho	11
23_277193	1.0429		I	0	0	estExt2_fgenesh1_pg.C_PHYCAscaffold_230052	He	Ho	Ho	Ho	Ho	Ho	Ho	He	Ho	Ho	He	He	Ho	Ho	Ho	Ho	Ho	Ho	22
23_277221	1.043		I	0	0	estExt2_fgenesh1_pg.C_PHYCAscaffold_230052	Ho	Ho	Ho	He	Ho	Ho	Ho	Ho	He	Ho	Ho	He	Ho	He	Ho	Ho	Ho	Ho	22
23_277222	1.0431		I	0	0	estExt2_fgenesh1_pg.C_PHYCAscaffold_230052	Ho	Ho	Ho	Ho	Ho	Ho	Ho	Ho	Ho	Ho	He	Ho	Ho	Ho	Ho	Ho	Ho	Ho	6
23_278695	1.0432		I	0	0	estExt2_fgenesh1_pg.C_PHYCAscaffold_230052	Ho	Ho	Ho	Ho	Ho	Ho	Ho	Ho	Ho	Ho	He	Ho	Ho	Ho	Ho	Ho	Ho	Ho	6
23_280581	1.0433		I	0	0	e_gw1.23.442.1	Ho	Ho	He	Ho	He	Ho	Ho	Ho	Ho	Ho	He	Ho	Ho	Ho	Ho	Ho	Ho	Ho	17
23_280582	1.0434		I	0	0	e_gw1.23.442.1	Ho	Ho	He	Ho	He	Ho	Ho	Ho	Ho	Ho	He	Ho	Ho	Ho	Ho	Ho	Ho	Ho	17
23_290589	1.0435						Ho	Ho	Ho	Ho	Ho	Ho	Ho	Ho	Ho	He	Ho	Ho	Ho	Ho	Ho	Ho	Ho	Ho	6
23_340114	1.0437						Ho	Ho	Ho	Ho	Ho	Ho	Ho	Ho	Ho	Ho	He	Ho	Ho	He	Ho	Ho	Ho	Ho	11
23_340132	1.0438						Ho	Ho	Ho	Ho	Ho	Ho	Ho	Ho	He	Ho	He	Ho	Ho	Ho	He	Ho	Ho	Ho	17
23_340153	1.0439						Ho	Ho	Ho	Ho	Ho	Ho	Ho	Ho	Ho	Ho	Ho	Ho	Ho	Ho	He	Ho	Ho	Ho	6
23_340159	1.044						Ho	Ho	He	He	He	Ho	Ho	Ho	Ho	Ho	He	Ho	Ho	Ho	He	Ho	Ho	Ho	28
23_340258	1.0441						Ho	Ho	Ho	Ho	Ho	Ho	Ho	Ho	He	Ho	He	He	Ho	Ho	He	Ho	Ho	Ho	22
23_342906	1.0442		I	0	0	e_gw1.23.481.1	Ho	Ho	Ho	Ho	Ho	Ho	He	Ho	Ho	Ho	He	He	He	Ho	Ho	Ho	Ho	Ho	22
23_344427	1.0443		C	Silent	0	e_gw1.23.466.1	Ho	Ho	Ho	Ho	Ho	Ho	Ho	Ho	Ho	Ho	He	Ho	Ho	Ho	Ho	Ho	Ho	Ho	6
23_346063	1.0444		3	0	0	estExt2_Genewise1Plus.C_PHYCAscaffold_230203	Ho	Ho	Ho	Ho	Ho	Ho	Ho	Ho	Ho	Ho	He	Ho	Ho	Ho	Ho	Ho	Ho	Ho	6
23_348254	1.0445						He	He	Ho	Ho	Ho	Ho	Ho	He	He	Ho	He	He	Ho	He	He	Ho	Ho	Ho	44
23_348268	1.0446						He	He	Ho	Ho	He	Ho	Ho	He	Ho	Ho	He	He	Ho	He	He	Ho	Ho	Ho	44
23_348308	1.0447	yes					Ho	Ho	He	Ho	Ho	Ho	Ho	Ho	Ho	Ho	He	Ho	He	Ho	Ho	Ho	Ho	Ho	17
23_353609	1.0448		3	G	A	estExt2_Genewise1Plus.C_PHYCAscaffold_230207	Ho	He	Ho	Ho	Ho	Ho	Ho	He	He	Ho	He	He	Ho	Ho	Ho	Ho	Ho	He	33
23_353611	1.0449		C	Silent	0	estExt2_Genewise1Plus.C_PHYCAscaffold_230207	Ho	He	Ho	He	Ho	Ho	Ho	He	He	Ho	He	He	Ho	Ho	Ho	Ho	Ho	He	39
23_356513	1.045		I	0	0	estExt2_Genewise1.C_PHYCAscaffold_230220	Ho	Ho	He	Ho	Ho	Ho	Ho	Ho	He	Ho	He	Ho	Ho	Ho	Ho	Ho	Ho	Ho	17
23_356518	1.0451		I	0	0	estExt2_Genewise1.C_PHYCAscaffold_230220	Ho	Ho	He	Ho	Ho	He	Ho	Ho	He	Ho	He	Ho	Ho	Ho	Ho	Ho	Ho	Ho	22
23_357529	1.0452		I	0	0	estExt2_Genewise1.C_PHYCAscaffold_230220	Ho	Ho	Ho	Ho	Ho	Ho	Ho	Ho	Ho	Ho	He	Ho	Ho	Ho	Ho	Ho	Ho	Ho	6
23_357536	1.0453		I	0	0	estExt2_Genewise1.C_PHYCAscaffold_230220	Ho	Ho	Ho	Ho	Ho	Ho	Ho	He	Ho	Ho	He	Ho	Ho	Ho	He	Ho	Ho	Ho	17
23_357549	1.0454		I	0	0	estExt2_Genewise1.C_PHYCAscaffold_230220	Ho	Ho	Ho	Ho	Ho	He	Ho	He	Ho	Ho	He	Ho	He	He	He	Ho	Ho	He	39
23_357600	1.0455		I	0	0	estExt2_Genewise1.C_PHYCAscaffold_230220	Ho	Ho	Ho	Ho	Ho	He	Ho	Ho	He	Ho	He	Ho	He	Ho	Ho	Ho	Ho	Ho	22
23_357609	1.0456		I	0	0	estExt2_Genewise1.C_PHYCAscaffold_230220	Ho	Ho	Ho	Ho	Ho	Ho	Ho	Ho	He	Ho	He	Ho	He	Ho	Ho	Ho	Ho	Ho	17
23_357621	1.0457		I	0	0	estExt2_Genewise1.C_PHYCAscaffold_230220	Ho	Ho	Ho	Ho	Ho	He	Ho	Ho	He	Ho	He	Ho	He	Ho	Ho	Ho	Ho	Ho	22
23_361149	1.0458		3	0	0	fgenesh2_kg.PHYCAscaffold_23_#_66_#_4101945:204	Ho	He	Ho	He	He	Ho	Ho	Ho	Ho	Ho	He	He	Ho	Ho	Ho	Ho	Ho	Ho	28
23_362670	1.0459		I	0	0	fgenesh2_kg.PHYCAscaffold_23_#_67_#_4096777:1	Ho	Ho	Ho	Ho	Ho	Ho	Ho	Ho	Ho	Ho	He	Ho	Ho	He	Ho	Ho	Ho	Ho	11
23_362693	1.046		I	0	0	fgenesh2_kg.PHYCAscaffold_23_#_67_#_4096777:1	Ho	Ho	Ho	Ho	Ho	Ho	Ho	Ho	Ho	Ho	He	Ho	Ho	He	Ho	Ho	Ho	Ho	11
23_362705	1.0461		I	0	0	fgenesh2_kg.PHYCAscaffold_23_#_67_#_4096777:1	Ho	Ho	Ho	Ho	Ho	Ho	Ho	Ho	Ho	Ho	He	Ho	Ho	He	He	Ho	Ho	Ho	17
23_362709	1.0462		I	0	0	fgenesh2_kg.PHYCAscaffold_23_#_67_#_4096777:1	Ho	Ho	Ho	Ho	Ho	Ho	Ho	Ho	Ho	Ho	He	Ho	Ho	He	He	Ho	Ho	Ho	17
23_366063	1.0463						Ho	Ho	Ho	Ho	Ho	Ho	Ho	Ho	Ho	Ho	He	Ho	Ho	Ho	Ho	Ho	Ho	Ho	6
23_367852	1.0464		C	T	I	e_gw1.23.455.1	He	Ho	Ho	Ho	Ho	Ho	Ho	Ho	Ho	Ho	He	Ho	Ho	Ho	Ho	Ho	Ho	Ho	11
23_367861	1.0465		C	H	R	e_gw1.23.455.1	Ho	Ho	Ho	Ho	Ho	Ho	Ho	Ho	Ho	Ho	He	Ho	Ho	Ho	Ho	Ho	Ho	Ho	6
23_367871	1.0466		C	R	C	e_gw1.23.455.1	He	Ho	Ho	Ho	Ho	Ho	Ho	Ho	Ho	Ho	He	Ho	Ho	Ho	Ho	Ho	Ho	Ho	11
23_369252	1.0467						He	Ho	Ho	Ho	Ho	Ho	Ho	Ho	Ho	Ho	He	He	Ho	Ho	He	Ho	Ho	Ho	22
23_376030	1.0468		3	I	L	estExt2_fgenesh1_pm.C_PHYCAscaffold_230066	Ho	He	Ho	Ho	Ho	He	Ho	He	Ho	Ho	He	Ho	He	Ho	He	Ho	Ho	Ho	33
23_376103	1.0469	yes	C	Silent	0	estExt2_fgenesh1_pm.C_PHYCAscaffold_230066	Ho	He	Ho	Ho	Ho	Ho	Ho	He	Ho	Ho	He	He	He	Ho	Ho	Ho	Ho	Ho	28
23_376139	1.047		C	Silent	0	estExt2_fgenesh1_pm.C_PHYCAscaffold_230066	Ho	Ho	Ho	Ho	Ho	Ho	Ho	Ho	Ho	Ho	He	Ho	Ho	Ho	Ho	Ho	Ho	Ho	6
23_377798	1.0471						Ho	Ho	Ho	Ho	Ho	He	Ho	Ho	Ho	Ho	Ho	Ho	He	Ho	Ho	Ho	Ho	Ho	11
23_382239	1.0472						Ho	He	Ho	Ho	Ho	Ho	Ho	Ho	He	Ho	He	Ho	Ho	Ho	Ho	Ho	Ho	Ho	17
23_382248	1.0473						Ho	He	Ho	Ho	Ho	Ho	Ho	Ho	He	Ho	He	Ho	Ho	Ho	He	Ho	Ho	Ho	22
23_382295	1.0474						Ho	He	Ho	Ho	Ho	Ho	Ho	Ho	He	Ho	He	Ho	Ho	Ho	He	Ho	Ho	Ho	22
23_382327	1.0475						Ho	Ho	Ho	Ho	Ho	He	Ho	Ho	He	Ho	He	Ho	He	Ho	Ho	Ho	Ho	Ho	22
23_382347	1.0476						Ho	Ho	Ho	Ho	Ho	He	Ho	Ho	He	Ho	He	Ho	Ho	Ho	Ho	Ho	Ho	Ho	17
23_390154	1.0477						Ho	Ho	Ho	Ho	Ho	Ho	Ho	Ho	Ho	Ho	He	Ho	Ho	Ho	Ho	Ho	Ho	Ho	6
23_390215	1.0478						Ho	Ho	Ho	Ho	Ho	Ho	Ho	Ho	Ho	Ho	He	Ho	Ho	Ho	Ho	Ho	Ho	Ho	6
23_390226	1.0479						Ho	Ho	Ho	Ho	Ho	Ho	Ho	Ho	He	Ho	Ho	He	Ho	Ho	Ho	Ho	Ho	Ho	11
23_390245	1.048						Ho	Ho	Ho	Ho	Ho	Ho	Ho	Ho	Ho	Ho	He	Ho	Ho	Ho	Ho	Ho	Ho	Ho	6
23_390684	1.0481						He	He	Ho	He	Ho	He	Ho	Ho	Ho	Ho	He	He	Ho	He	Ho	Ho	Ho	Ho	39
23_390756	1.0482						Ho	Ho	Ho	He	Ho	He	Ho	Ho	Ho	Ho	He	He	He	He	He	Ho	Ho	Ho	39
23_390808	1.0483						Ho	He	Ho	Ho	Ho	He	Ho	Ho	Ho	Ho	He	Ho	Ho	Ho	Ho	Ho	Ho	Ho	17
23_394729	1.0484		C	F	L	estExt2_fgenesh1_pm.C_PHYCAscaffold_230070	Ho	Ho	Ho	Ho	Ho	Ho	Ho	Ho	He	Ho	Ho	He	Ho	Ho	Ho	Ho	Ho	Ho	11
23_394746	1.0485		C	Silent	0	estExt2_fgenesh1_pm.C_PHYCAscaffold_230070	He	Ho	Ho	He	He	He	Ho	He	He	Ho	He	Ho	Ho	He	Ho	Ho	Ho	Ho	44
23_394752	1.0486		C	Silent	0	estExt2_fgenesh1_pm.C_PHYCAscaffold_230070	Ho	Ho	Ho	He	He	He	Ho	Ho	He	Ho	He	Ho	Ho	He	Ho	Ho	Ho	Ho	33
23_394774	1.0487		C	Silent	0	estExt2_fgenesh1_pm.C_PHYCAscaffold_230070	He	Ho	Ho	He	He	Ho	Ho	He	He	Ho	He	He	He	He	Ho	Ho	Ho	Ho	50
23_398924	1.0488						He	Ho	Ho	Ho	Ho	He	Ho	Ho	Ho	Ho	Ho	Ho	Ho	Ho	Ho	Ho	Ho	Ho	11
23_400597	1.0489		C	S	L	estExt2_Genewise1.C_PHYCAscaffold_230257	He	Ho	Ho	Ho	Ho	Ho	Ho	Ho	Ho	Ho	He	Ho	Ho	Ho	Ho	Ho	Ho	Ho	11
23_400610	1.049		C	Silent	0	estExt2_Genewise1.C_PHYCAscaffold_230257	Ho	Ho	Ho	Ho	Ho	Ho	Ho	Ho	Ho	Ho	Ho	Ho	Ho	Ho	Ho	Ho	Ho	Ho	0
23_406682	1.0491		3	0	0	fgenesh2_kg.PHYCAscaffold_23_#_77_#_Contig155.1	Ho	Ho	Ho	Ho	Ho	He	Ho	Ho	Ho	Ho	He	Ho	Ho	Ho	He	Ho	Ho	Ho	17
23_406685	1.0492		3	0	0	fgenesh2_kg.PHYCAscaffold_23_#_77_#_Contig155.1	Ho	Ho	Ho	Ho	Ho	He	Ho	Ho	Ho	Ho	He	Ho	Ho	Ho	Ho	Ho	Ho	Ho	11
23_406701	1.0493		3	0	0	fgenesh2_kg.PHYCAscaffold_23_#_77_#_Contig155.1	Ho	Ho	Ho	Ho	Ho	He	Ho	Ho	Ho	Ho	He	Ho	Ho	Ho	Ho	Ho	Ho	Ho	11
23_407173	1.0494		C	Silent	0	fgenesh2_kg.PHYCAscaffold_23_#_77_#_Contig155.1	Ho	Ho	Ho	Ho	Ho	Ho	Ho	Ho	Ho	Ho	He	Ho	Ho	Ho	Ho	Ho	Ho	Ho	6
23_407176	1.0495		C	Silent	0	fgenesh2_kg.PHYCAscaffold_23_#_77_#_Contig155.1	Ho	Ho	Ho	Ho	Ho	Ho	Ho	Ho	Ho	Ho	He	Ho	Ho	Ho	Ho	Ho	Ho	Ho	6
23_413589	1.0496						Ho	Ho	Ho	Ho	Ho	Ho	Ho	He	He	Ho	Ho	He	Ho	Ho	Ho	Ho	Ho	Ho	17
23_416946	1.0497		3	N	D	e_gw1.23.348.1	Ho	Ho	Ho	Ho	He	He	Ho	Ho	Ho	Ho	He	He	Ho	Ho	He	Ho	Ho	Ho	28
23_416964	1.0498		C	S	G	e_gw1.23.348.1	Ho	Ho	Ho	Ho	Ho	Ho	He	Ho	Ho	Ho	He	Ho	Ho	Ho	He	Ho	Ho	Ho	17
23_422268	1.0499		C	Silent	0	fgenesh2_kg.PHYCAscaffold_23_#_81_#_Contig723.1	Ho	Ho	Ho	Ho	Ho	Ho	Ho	Ho	Ho	Ho	Ho	Ho	Ho	He	He	Ho	Ho	Ho	11
23_422284	1.05		C	D	N	fgenesh2_kg.PHYCAscaffold_23_#_81_#_Contig723.1	Ho	He	Ho	Ho	Ho	Ho	Ho	He	Ho	Ho	Ho	Ho	Ho	He	He	Ho	Ho	Ho	22
23_422295	1.0501		C	Silent	0	fgenesh2_kg.PHYCAscaffold_23_#_81_#_Contig723.1	Ho	He	Ho	He	Ho	Ho	Ho	He	Ho	Ho	Ho	Ho	Ho	He	He	Ho	Ho	Ho	28
23_422316	1.0502		C	Silent	0	fgenesh2_kg.PHYCAscaffold_23_#_81_#_Contig723.1	Ho	Ho	Ho	Ho	He	Ho	Ho	Ho	Ho	Ho	Ho	Ho	Ho	He	Ho	Ho	Ho	Ho	11
82_27984	1.0504		C	Silent	0	fgenesh1_pg.PHYCAscaffold_82_#_2	Ho	Ho	He	He	Ho	Ho	Ho	Ho	Ho	He	Ho	Ho	Ho	Ho	Ho	Ho	Ho	Ho	17
82_28041	1.0505		C	Silent	0	fgenesh1_pg.PHYCAscaffold_82_#_2	Ho	Ho	Ho	Ho	Ho	Ho	Ho	Ho	He	He	Ho	He	Ho	Ho	Ho	Ho	Ho	Ho	17
82_28853	1.0506		C	Silent	0	fgenesh1_pg.PHYCAscaffold_82_#_2	Ho	Ho	Ho	Ho	Ho	Ho	Ho	Ho	Ho	He	Ho	Ho	Ho	He	Ho	Ho	Ho	Ho	11
82_31492	1.0507						Ho	Ho	Ho	Ho	Ho	Ho	Ho	Ho	Ho	He	Ho	He	Ho	Ho	Ho	Ho	Ho	Ho	11
82_31500	1.0508						He	He	Ho	Ho	Ho	Ho	Ho	He	Ho	Ho	Ho	Ho	Ho	Ho	Ho	Ho	Ho	Ho	17
82_44202	1.0509						Ho	Ho	Ho	Ho	Ho	Ho	Ho	Ho	Ho	He	Ho	Ho	Ho	Ho	He	Ho	Ho	Ho	11
82_44208	1.051						He	He	Ho	Ho	He	Ho	Ho	He	He	He	Ho	Ho	Ho	Ho	Ho	He	Ho	Ho	39
82_45531	1.0511						Ho	Ho	Ho	He	Ho	Ho	Ho	Ho	Ho	He	Ho	He	Ho	Ho	Ho	He	He	Ho	28
82_45549	1.0512						Ho	Ho	Ho	He	Ho	Ho	Ho	Ho	Ho	He	Ho	He	Ho	Ho	Ho	He	He	Ho	28
82_45576	1.0513						Ho	He	Ho	He	He	Ho	He	Ho	Ho	He	Ho	He	Ho	Ho	Ho	He	Ho	Ho	39
82_45579	1.0514						Ho	He	Ho	He	He	Ho	He	Ho	He	He	Ho	He	Ho	Ho	Ho	He	Ho	Ho	44
82_51017	1.0515		3	L	H	estExt2_Genewise1.C_PHYCAscaffold_820035	Ho	Ho	Ho	Ho	Ho	Ho	Ho	Ho	Ho	He	Ho	He	Ho	Ho	Ho	Ho	Ho	Ho	11
82_54760	1.0516		C	Silent	0	estExt2_Genewise1Plus.C_PHYCAscaffold_820032	Ho	Ho	Ho	Ho	Ho	Ho	Ho	Ho	Ho	Ho	Ho	Ho	Ho	Ho	Ho	Ho	He	Ho	6
82_54775	1.0517						Ho	He	Ho	Ho	Ho	Ho	He	He	Ho	Ho	Ho	Ho	Ho	He	Ho	Ho	Ho	Ho	22
82_56841	1.0518						Ho	He	Ho	Ho	Ho	Ho	Ho	Ho	Ho	He	Ho	Ho	Ho	He	Ho	Ho	Ho	Ho	17
82_56859	1.0519						Ho	Ho	Ho	He	Ho	Ho	He	He	Ho	He	Ho	Ho	Ho	Ho	Ho	He	Ho	Ho	28
82_71777	1.052	yes	C	Silent	0	estExt2_Genewise1.C_PHYCAscaffold_820045	Ho	Ho	Ho	Ho	Ho	Ho	Ho	Ho	Ho	He	Ho	Ho	Ho	Ho	He	He	Ho	Ho	17
82_73715	1.0521		C	Silent	0	estExt2_Genewise1.C_PHYCAscaffold_820045	Ho	Ho	He	He	He	Ho	Ho	Ho	Ho	He	Ho	Ho	Ho	Ho	Ho	He	Ho	Ho	28
82_73734	1.0522		C	A	T	estExt2_Genewise1.C_PHYCAscaffold_820045	Ho	Ho	Ho	Ho	Ho	Ho	Ho	Ho	Ho	He	Ho	Ho	Ho	Ho	Ho	He	Ho	Ho	11
82_77764	1.0523						Ho	He	Ho	Ho	Ho	He	Ho	Ho	He	He	Ho	Ho	Ho	He	Ho	Ho	Ho	Ho	28
82_77793	1.0524						Ho	Ho	Ho	He	Ho	Ho	Ho	Ho	Ho	He	Ho	Ho	Ho	Ho	Ho	He	He	Ho	22
82_77814	1.0525						Ho	Ho	Ho	Ho	Ho	Ho	Ho	Ho	Ho	He	Ho	Ho	Ho	Ho	Ho	Ho	Ho	Ho	6
82_79753	1.0526		3	K	Q	e_gw1.82.21.1	He	He	Ho	Ho	Ho	He	Ho	Ho	He	He	Ho	Ho	He	Ho	Ho	Ho	Ho	Ho	33
82_79762	1.0527		C	S	P	e_gw1.82.21.1	He	Ho	Ho	He	Ho	Ho	Ho	Ho	He	He	Ho	Ho	Ho	Ho	Ho	Ho	Ho	Ho	22
82_79823	1.0528		C	Silent	0	e_gw1.82.21.1	Ho	Ho	He	Ho	Ho	Ho	Ho	Ho	Ho	He	Ho	Ho	Ho	Ho	Ho	He	Ho	Ho	17
82_79862	1.0529		C	Silent	0	e_gw1.82.21.1	Ho	Ho	He	Ho	Ho	He	Ho	Ho	He	He	Ho	Ho	Ho	Ho	Ho	He	Ho	Ho	28
82_82301	1.053		3	Q	P	e_gw1.82.35.1	Ho	Ho	Ho	Ho	Ho	Ho	Ho	Ho	Ho	He	Ho	Ho	Ho	Ho	Ho	Ho	Ho	Ho	6
82_82347	1.0531	yes	C	S	P	e_gw1.82.35.1	Ho	Ho	Ho	Ho	He	Ho	Ho	Ho	Ho	Ho	Ho	Ho	Ho	Ho	Ho	Ho	Ho	Ho	6
82_86438	1.0532						He	Ho	Ho	Ho	Ho	Ho	Ho	Ho	Ho	Ho	Ho	Ho	Ho	He	Ho	Ho	Ho	Ho	11
82_89908	1.0533		C	Silent	0	estExt2_Genewise1Plus.C_PHYCAscaffold_820056	Ho	Ho	Ho	Ho	Ho	Ho	Ho	Ho	Ho	Ho	Ho	Ho	Ho	Ho	Ho	Ho	Ho	Ho	0
82_89929	1.0534		C	Silent	0	estExt2_Genewise1Plus.C_PHYCAscaffold_820056	Ho	Ho	Ho	Ho	He	Ho	Ho	Ho	Ho	Ho	Ho	Ho	Ho	Ho	Ho	Ho	Ho	Ho	6
82_89932	1.0535		C	Silent	0	estExt2_Genewise1Plus.C_PHYCAscaffold_820056	Ho	Ho	Ho	Ho	He	Ho	Ho	Ho	Ho	Ho	Ho	Ho	Ho	Ho	Ho	Ho	Ho	Ho	6
82_89935	1.0536		C	Silent	0	estExt2_Genewise1Plus.C_PHYCAscaffold_820056	Ho	Ho	Ho	Ho	He	Ho	Ho	Ho	Ho	Ho	Ho	Ho	Ho	Ho	Ho	Ho	Ho	Ho	6
82_118805	1.0537		C	Silent	0	e_gw1.82.2.1	Ho	Ho	Ho	Ho	He	Ho	Ho	Ho	Ho	He	Ho	Ho	Ho	He	He	Ho	Ho	Ho	22
82_118818	1.0538		C	P	S	e_gw1.82.2.1	He	Ho	Ho	Ho	Ho	Ho	Ho	Ho	Ho	Ho	Ho	Ho	Ho	Ho	Ho	Ho	Ho	Ho	6
82_118919	1.0539		C	Silent	0	e_gw1.82.2.1	Ho	Ho	He	Ho	Ho	Ho	Ho	He	Ho	He	Ho	Ho	He	Ho	Ho	Ho	Ho	Ho	22
82_129398	1.054		C	Silent	0	e_gw1.82.99.1	He	Ho	Ho	He	Ho	He	He	He	Ho	He	Ho	Ho	Ho	Ho	Ho	Ho	Ho	Ho	33
82_129458	1.0541		C	Silent	0	e_gw1.82.99.1	Ho	Ho	Ho	Ho	He	He	Ho	Ho	Ho	He	Ho	Ho	Ho	Ho	Ho	He	Ho	Ho	22
82_131032	1.0542						He	Ho	Ho	Ho	Ho	He	Ho	He	Ho	He	Ho	Ho	He	Ho	Ho	Ho	He	Ho	33
82_131047	1.0543						Ho	Ho	Ho	Ho	Ho	He	Ho	Ho	Ho	He	Ho	Ho	He	He	Ho	Ho	Ho	Ho	22
82_132056	1.0544	yes					Ho	Ho	Ho	Ho	Ho	Ho	Ho	He	Ho	He	Ho	Ho	He	Ho	Ho	Ho	He	Ho	22
82_144186	1.0545		C	Silent	0	estExt2_fgenesh1_pm.C_PHYCAscaffold_820020	Ho	Ho	Ho	Ho	He	Ho	Ho	Ho	Ho	He	Ho	Ho	Ho	Ho	Ho	Ho	Ho	Ho	11
82_147096	1.0546						He	Ho	Ho	Ho	Ho	He	Ho	Ho	Ho	He	Ho	Ho	He	Ho	Ho	Ho	Ho	He	28
82_147115	1.0547						Ho	Ho	He	Ho	He	He	Ho	Ho	Ho	He	Ho	Ho	He	He	Ho	Ho	He	Ho	39
82_147136	1.0548						Ho	Ho	Ho	Ho	Ho	Ho	Ho	Ho	Ho	He	Ho	Ho	Ho	Ho	Ho	Ho	Ho	Ho	6
82_147174	1.0549						He	Ho	Ho	He	He	Ho	He	Ho	Ho	He	Ho	Ho	Ho	He	Ho	Ho	He	Ho	39
82_147203	1.055						Ho	Ho	Ho	Ho	Ho	Ho	Ho	Ho	Ho	He	Ho	Ho	Ho	He	Ho	Ho	Ho	Ho	11
82_154086	1.0551						Ho	Ho	Ho	Ho	Ho	Ho	Ho	Ho	Ho	He	Ho	Ho	He	Ho	Ho	Ho	Ho	Ho	11
82_154103	1.0552						Ho	Ho	Ho	Ho	Ho	Ho	Ho	Ho	Ho	He	Ho	Ho	He	Ho	Ho	Ho	Ho	Ho	11
82_154117	1.0553						Ho	Ho	Ho	Ho	Ho	Ho	Ho	Ho	Ho	He	Ho	Ho	Ho	Ho	Ho	Ho	Ho	Ho	6
82_154131	1.0554						Ho	Ho	Ho	Ho	Ho	Ho	Ho	Ho	Ho	He	Ho	Ho	He	Ho	Ho	Ho	Ho	Ho	11
82_155479	1.0555		C	Silent	0	estExt2_Genewise1Plus.C_PHYCAscaffold_820093	Ho	Ho	Ho	He	Ho	Ho	Ho	Ho	Ho	He	Ho	Ho	Ho	Ho	Ho	He	Ho	Ho	17
82_182745	1.0556		C	W	*	estExt2_Genewise1Plus.C_PHYCAscaffold_820106	Ho	Ho	Ho	Ho	Ho	Ho	Ho	Ho	Ho	Ho	He	Ho	Ho	Ho	Ho	Ho	Ho	Ho	6
82_206524	1.0559	yes	C	D	V	estExt2_Genewise1Plus.C_PHYCAscaffold_820135	Ho	Ho	Ho	Ho	Ho	He	Ho	He	Ho	He	Ho	Ho	Ho	Ho	Ho	Ho	He	Ho	22
107_2162	1.056		3	0	0	estExt2_fgenesh1_pm.C_PHYCAscaffold_1070002	Ho	He	He	Ho	Ho	He	Ho	Ho	Ho	He	Ho	Ho	Ho	Ho	Ho	Ho	Ho	He	28
107_4002	1.0561		C	Silent	0	fgenesh2_kg.PHYCAscaffold_107_#_1_#_4100665:1	Ho	He	Ho	Ho	Ho	He	He	Ho	Ho	He	Ho	Ho	He	Ho	Ho	Ho	Ho	Ho	28
107_6359	1.0562		C	Silent	0	estExt2_Genewise1Plus.C_PHYCAscaffold_1070009	Ho	He	He	He	He	He	He	He	Ho	He	Ho	Ho	Ho	Ho	Ho	Ho	Ho	He	50
107_6361	1.0563		C	I	V	estExt2_Genewise1Plus.C_PHYCAscaffold_1070009	Ho	Ho	Ho	He	Ho	He	Ho	Ho	He	He	Ho	Ho	Ho	Ho	Ho	Ho	Ho	He	28
107_6366	1.0564		C	L	H	estExt2_Genewise1Plus.C_PHYCAscaffold_1070009	Ho	He	He	He	He	He	He	He	Ho	He	Ho	Ho	Ho	Ho	Ho	Ho	Ho	He	50
107_6393	1.0565	yes	C	Q	P	estExt2_Genewise1Plus.C_PHYCAscaffold_1070009	Ho	Ho	Ho	Ho	Ho	Ho	Ho	Ho	Ho	He	Ho	Ho	He	Ho	Ho	Ho	Ho	Ho	11
107_6440	1.0566		C	Silent	0	estExt2_Genewise1Plus.C_PHYCAscaffold_1070009	He	He	Ho	Ho	Ho	He	Ho	He	Ho	He	Ho	Ho	Ho	Ho	Ho	Ho	Ho	He	33
107_6461	1.0567		C	Q	H	estExt2_Genewise1Plus.C_PHYCAscaffold_1070009	Ho	Ho	Ho	Ho	Ho	He	Ho	Ho	He	He	Ho	Ho	He	Ho	Ho	Ho	Ho	He	28
107_6480	1.0568		C	Q	P	estExt2_Genewise1Plus.C_PHYCAscaffold_1070009	Ho	He	Ho	Ho	Ho	He	Ho	He	Ho	He	Ho	Ho	He	Ho	Ho	Ho	Ho	He	33
107_6482	1.0569		C	Silent	0	estExt2_Genewise1Plus.C_PHYCAscaffold_1070009	Ho	Ho	He	Ho	Ho	He	Ho	He	Ho	He	Ho	Ho	He	Ho	Ho	Ho	Ho	Ho	28
107_15962	1.057						He	He	Ho	Ho	Ho	Ho	Ho	He	Ho	He	Ho	Ho	Ho	Ho	Ho	Ho	He	Ho	28
107_15989	1.0571		C	Silent	0	estExt2_Genewise1Plus.C_PHYCAscaffold_1070022	Ho	Ho	Ho	Ho	Ho	He	Ho	Ho	Ho	He	Ho	Ho	Ho	He	Ho	Ho	He	Ho	22
107_16083	1.0572		C	T	A	estExt2_Genewise1Plus.C_PHYCAscaffold_1070022	Ho	Ho	Ho	Ho	He	He	Ho	Ho	Ho	He	Ho	Ho	Ho	He	Ho	Ho	Ho	Ho	22
107_29691	1.0573						He	Ho	Ho	Ho	Ho	He	Ho	He	Ho	He	Ho	Ho	Ho	He	Ho	Ho	He	Ho	33
107_36606	1.0574						He	He	Ho	Ho	He	He	Ho	Ho	Ho	He	Ho	Ho	He	Ho	Ho	Ho	Ho	Ho	33
107_36640	1.0575						He	He	Ho	Ho	Ho	Ho	Ho	He	Ho	He	Ho	Ho	Ho	Ho	Ho	Ho	Ho	Ho	22
107_41992	1.0576	yes	I	0	0	estExt2_Genewise1Plus.C_PHYCAscaffold_1070047	Ho	Ho	Ho	Ho	Ho	Ho	Ho	Ho	Ho	Ho	Ho	Ho	He	Ho	Ho	Ho	Ho	Ho	6
107_42073	1.0577	yes	I	0	0	estExt2_Genewise1Plus.C_PHYCAscaffold_1070047	Ho	Ho	Ho	Ho	Ho	He	Ho	Ho	He	Ho	Ho	Ho	He	He	Ho	Ho	He	Ho	28
107_46162	1.0578		3	F	S	e_gw1.107.5.1	Ho	Ho	He	Ho	Ho	Ho	Ho	Ho	He	He	Ho	Ho	He	Ho	Ho	Ho	Ho	He	28
107_46248	1.0579		C	Silent	0	e_gw1.107.5.1	Ho	Ho	He	Ho	Ho	Ho	He	Ho	He	He	Ho	Ho	He	Ho	Ho	Ho	Ho	He	33
107_46273	1.058		C	R	H	e_gw1.107.5.1	Ho	Ho	He	Ho	Ho	Ho	He	He	He	He	Ho	Ho	He	Ho	Ho	Ho	Ho	He	39
107_50010	1.0581		I	0	0	estExt2_fgenesh1_pg.C_PHYCAscaffold_1070009	Ho	Ho	Ho	Ho	He	Ho	Ho	He	Ho	He	Ho	He	Ho	He	Ho	Ho	He	Ho	33
107_50053	1.0582		C	Silent	0	estExt2_fgenesh1_pg.C_PHYCAscaffold_1070009	Ho	Ho	He	Ho	He	He	Ho	He	Ho	He	Ho	Ho	Ho	He	Ho	Ho	He	He	44
107_50054	1.0583		C	Silent	0	estExt2_fgenesh1_pg.C_PHYCAscaffold_1070009	Ho	Ho	He	He	He	Ho	Ho	Ho	Ho	He	Ho	Ho	Ho	He	Ho	Ho	He	He	39
107_50059	1.0584		C	Silent	0	estExt2_fgenesh1_pg.C_PHYCAscaffold_1070009	Ho	Ho	He	Ho	He	He	Ho	He	Ho	He	Ho	Ho	Ho	He	Ho	Ho	He	He	44
107_88700	1.059		C	P	S	gw1.107.3.1	Ho	He	He	Ho	He	Ho	Ho	He	He	Ho	He	He	Ho	Ho	Ho	Ho	Ho	Ho	39
107_88714	1.0591		C	Silent	0	gw1.107.3.1	Ho	He	He	Ho	He	Ho	Ho	He	He	Ho	He	He	Ho	Ho	Ho	Ho	Ho	Ho	39
3_1763	1.0598						He	Ho	Ho	He	Ho	Ho	Ho	He	Ho	He	He	Ho	Ho	Ho	Ho	Ho	He	He	39
3_1774	1.0599						Ho	Ho	He	Ho	Ho	Ho	Ho	Ho	Ho	He	Ho	Ho	Ho	Ho	Ho	Ho	Ho	Ho	11
3_1776	1.06						He	He	Ho	He	Ho	Ho	He	He	Ho	He	He	Ho	Ho	Ho	Ho	Ho	He	Ho	44
3_1782	1.0601						He	Ho	Ho	He	Ho	Ho	He	He	Ho	He	He	Ho	Ho	Ho	Ho	Ho	He	Ho	39
3_2170	1.0602						Ho	Ho	He	Ho	Ho	Ho	Ho	Ho	Ho	He	Ho	Ho	Ho	Ho	Ho	Ho	He	Ho	17
3_44450	1.0603						Ho	Ho	He	Ho	Ho	Ho	Ho	Ho	Ho	He	Ho	Ho	Ho	Ho	Ho	Ho	Ho	Ho	11
3_44463	1.0606						Ho	Ho	Ho	Ho	Ho	Ho	Ho	Ho	Ho	He	Ho	Ho	Ho	Ho	Ho	Ho	Ho	Ho	6
3_44469	1.0607						Ho	Ho	Ho	Ho	Ho	Ho	Ho	Ho	Ho	He	Ho	Ho	Ho	Ho	Ho	Ho	Ho	Ho	6
3_55097	1.0612		C	A	D	e_gw1.3.487.1	Ho	Ho	Ho	Ho	Ho	Ho	Ho	Ho	Ho	Ho	He	Ho	Ho	Ho	Ho	Ho	Ho	Ho	6
3_55125	1.0613		C	Silent	0	e_gw1.3.487.1	Ho	Ho	Ho	Ho	Ho	Ho	Ho	Ho	Ho	Ho	He	Ho	Ho	Ho	Ho	Ho	Ho	Ho	6
3_55142	1.0614		C	M	R	e_gw1.3.487.1	He	Ho	Ho	Ho	Ho	Ho	Ho	Ho	He	Ho	He	Ho	Ho	Ho	Ho	Ho	Ho	Ho	17
3_55172	1.0615		C	N	I	e_gw1.3.487.1	He	Ho	Ho	He	Ho	He	Ho	He	Ho	He	He	Ho	Ho	Ho	Ho	Ho	Ho	Ho	33
3_55174	1.0616		C	E	K	e_gw1.3.487.1	Ho	Ho	Ho	Ho	Ho	Ho	Ho	Ho	Ho	Ho	He	Ho	Ho	Ho	Ho	Ho	Ho	Ho	6
3_55187	1.0617		C	K	M	e_gw1.3.487.1	Ho	Ho	Ho	Ho	Ho	Ho	Ho	Ho	Ho	Ho	He	Ho	Ho	Ho	Ho	Ho	Ho	Ho	6
3_79460	1.0618		C	Silent	0	estExt2_fgenesh1_pg.C_PHYCAscaffold_30002	Ho	Ho	Ho	Ho	Ho	Ho	Ho	Ho	Ho	He	He	Ho	Ho	He	Ho	Ho	He	Ho	22
3_79468	1.0619		C	Silent	0	estExt2_fgenesh1_pg.C_PHYCAscaffold_30002	Ho	Ho	Ho	Ho	Ho	Ho	Ho	Ho	Ho	He	He	Ho	Ho	He	Ho	Ho	He	Ho	22
3_82593	1.062						Ho	Ho	Ho	Ho	Ho	Ho	Ho	Ho	Ho	He	Ho	Ho	Ho	Ho	Ho	Ho	He	Ho	11
3_89814	1.0621						Ho	Ho	Ho	Ho	Ho	He	He	Ho	Ho	Ho	He	Ho	Ho	He	Ho	Ho	Ho	Ho	22
3_89844	1.0622						Ho	Ho	Ho	Ho	Ho	He	Ho	Ho	Ho	Ho	He	Ho	Ho	Ho	Ho	Ho	Ho	Ho	11
3_89883	1.0623						Ho	Ho	Ho	Ho	Ho	Ho	Ho	Ho	He	Ho	He	He	Ho	He	He	He	Ho	He	39
3_89907	1.0624						Ho	Ho	Ho	Ho	Ho	Ho	Ho	Ho	He	Ho	He	He	Ho	Ho	Ho	Ho	Ho	He	22
3_89920	1.0625						Ho	Ho	Ho	Ho	Ho	Ho	Ho	Ho	Ho	Ho	He	Ho	Ho	Ho	Ho	Ho	Ho	Ho	6
3_90825	1.0626	yes	C	Silent	0	estExt2_Genewise1Plus.C_PHYCAscaffold_30030	Ho	Ho	Ho	Ho	Ho	Ho	Ho	Ho	Ho	He	Ho	He	Ho	Ho	Ho	Ho	Ho	Ho	11
3_91561	1.0627		C	Silent	0	gw1.3.435.1	Ho	Ho	Ho	Ho	Ho	Ho	Ho	Ho	Ho	Ho	He	Ho	Ho	Ho	Ho	Ho	Ho	Ho	6
3_98604	1.0628		C	L	P	fgenesh1_pm.PHYCAscaffold_3_#_8	Ho	Ho	Ho	He	He	He	Ho	Ho	Ho	He	Ho	He	Ho	Ho	Ho	Ho	Ho	Ho	28
3_98612	1.0629		C	Silent	0	fgenesh1_pm.PHYCAscaffold_3_#_8	Ho	Ho	Ho	Ho	Ho	Ho	Ho	Ho	He	He	He	Ho	Ho	He	Ho	Ho	Ho	Ho	22
3_98615	1.063		C	Silent	0	fgenesh1_pm.PHYCAscaffold_3_#_8	Ho	Ho	Ho	Ho	Ho	Ho	Ho	Ho	Ho	He	He	Ho	Ho	Ho	Ho	Ho	He	He	22
3_99244	1.0631		C	Q	*	fgenesh1_pm.PHYCAscaffold_3_#_8	Ho	Ho	Ho	Ho	Ho	Ho	Ho	Ho	Ho	Ho	He	Ho	Ho	Ho	Ho	Ho	Ho	Ho	6
3_99268	1.0632		C	Y	H	fgenesh1_pm.PHYCAscaffold_3_#_8	Ho	Ho	Ho	He	He	He	Ho	Ho	Ho	Ho	He	Ho	Ho	He	Ho	Ho	Ho	He	33
3_99280	1.0633		C	I	V	fgenesh1_pm.PHYCAscaffold_3_#_8	Ho	Ho	Ho	Ho	Ho	Ho	Ho	Ho	Ho	Ho	He	Ho	Ho	Ho	Ho	Ho	Ho	Ho	6
3_99337	1.0634		C	N	D	fgenesh1_pm.PHYCAscaffold_3_#_8	Ho	Ho	Ho	Ho	He	He	Ho	He	Ho	He	Ho	He	Ho	Ho	Ho	Ho	Ho	Ho	28
3_99348	1.0635		C	L	H	fgenesh1_pm.PHYCAscaffold_3_#_8	Ho	Ho	Ho	Ho	Ho	Ho	Ho	Ho	Ho	Ho	He	Ho	Ho	Ho	Ho	Ho	Ho	Ho	6
3_99357	1.0636		C	G	E	fgenesh1_pm.PHYCAscaffold_3_#_8	Ho	Ho	Ho	Ho	He	Ho	Ho	Ho	Ho	He	He	Ho	Ho	Ho	He	Ho	Ho	Ho	22
3_101650	1.0637		3	P	S	e_gw1.3.630.1	Ho	Ho	Ho	Ho	He	Ho	Ho	He	Ho	He	He	Ho	Ho	Ho	Ho	He	He	Ho	33
3_101658	1.0638		C	N	S	e_gw1.3.630.1	Ho	Ho	Ho	Ho	He	Ho	Ho	Ho	He	He	He	Ho	Ho	Ho	Ho	He	He	Ho	33
3_102228	1.0639		C	E	G	e_gw1.3.630.1	Ho	Ho	Ho	Ho	He	He	Ho	Ho	Ho	He	He	Ho	Ho	Ho	He	He	Ho	Ho	33
3_102230	1.064		C	Silent	0	e_gw1.3.630.1	Ho	Ho	Ho	Ho	Ho	Ho	Ho	Ho	Ho	He	Ho	He	Ho	Ho	Ho	Ho	Ho	Ho	11
3_102233	1.0641		C	Silent	0	e_gw1.3.630.1	Ho	Ho	Ho	Ho	Ho	Ho	Ho	Ho	Ho	He	He	Ho	Ho	He	Ho	Ho	Ho	He	22
3_102252	1.0642		C	Y	F	e_gw1.3.630.1	Ho	Ho	Ho	He	He	Ho	Ho	He	Ho	He	He	Ho	Ho	He	Ho	Ho	Ho	He	39
3_102283	1.0643		C	D	N	e_gw1.3.630.1	Ho	Ho	Ho	Ho	Ho	Ho	Ho	Ho	Ho	Ho	He	Ho	Ho	Ho	Ho	Ho	Ho	Ho	6
3_103767	1.0644		C	Silent	0	fgenesh2_kg.PHYCAscaffold_3_#_2_#_4101023:1	Ho	Ho	Ho	Ho	Ho	Ho	Ho	Ho	Ho	Ho	He	Ho	Ho	Ho	He	Ho	Ho	Ho	11
3_103854	1.0647		I	0	0	fgenesh2_kg.PHYCAscaffold_3_#_2_#_4101023:1	Ho	Ho	Ho	Ho	Ho	Ho	Ho	He	Ho	He	Ho	Ho	Ho	Ho	He	He	He	Ho	28
3_107706	1.0648						Ho	Ho	Ho	Ho	Ho	Ho	Ho	Ho	Ho	Ho	He	Ho	Ho	Ho	Ho	Ho	Ho	Ho	6
3_107823	1.0649						Ho	Ho	Ho	Ho	He	Ho	Ho	He	Ho	He	He	Ho	Ho	Ho	Ho	He	He	He	39
3_114967	1.065						Ho	Ho	Ho	Ho	Ho	Ho	Ho	Ho	Ho	He	Ho	He	Ho	Ho	Ho	Ho	Ho	Ho	11
3_115000	1.0651						Ho	Ho	Ho	Ho	Ho	He	Ho	Ho	Ho	Ho	He	Ho	Ho	Ho	Ho	Ho	Ho	Ho	11
3_122513	1.0654						Ho	He	Ho	Ho	Ho	Ho	Ho	Ho	Ho	He	He	Ho	Ho	Ho	Ho	He	He	Ho	28
3_122588	1.0655						Ho	Ho	Ho	Ho	He	Ho	Ho	He	He	He	Ho	Ho	Ho	Ho	He	Ho	Ho	Ho	28
3_122606	1.0656						Ho	Ho	Ho	Ho	He	Ho	Ho	Ho	He	He	Ho	Ho	Ho	He	He	Ho	He	He	39
3_122621	1.0657						Ho	He	Ho	Ho	He	Ho	Ho	He	He	He	Ho	Ho	Ho	He	He	Ho	Ho	He	44
3_137007	1.0658						Ho	Ho	Ho	Ho	Ho	Ho	Ho	Ho	Ho	Ho	Ho	Ho	Ho	Ho	Ho	Ho	Ho	Ho	0
3_138061	1.0659		C	E	Q	fgenesh2_kg.PHYCAscaffold_3_#_7_#_Contig3856.1	Ho	Ho	Ho	Ho	Ho	Ho	Ho	Ho	Ho	Ho	He	Ho	Ho	Ho	Ho	Ho	Ho	Ho	6
3_138069	1.066		C	Silent	0	fgenesh2_kg.PHYCAscaffold_3_#_7_#_Contig3856.1	Ho	Ho	Ho	Ho	Ho	Ho	Ho	Ho	He	He	Ho	Ho	Ho	Ho	Ho	Ho	Ho	Ho	11
3_138182	1.0661	yes	3	0	0	fgenesh2_kg.PHYCAscaffold_3_#_7_#_Contig3856.1	Ho	Ho	Ho	Ho	Ho	Ho	Ho	Ho	He	He	Ho	Ho	Ho	Ho	Ho	Ho	Ho	Ho	11
3_154112	1.0662						Ho	Ho	Ho	Ho	Ho	Ho	Ho	Ho	Ho	Ho	He	Ho	Ho	Ho	Ho	Ho	Ho	Ho	6
3_154113	1.0663						Ho	Ho	Ho	Ho	Ho	Ho	Ho	Ho	Ho	Ho	He	Ho	He	Ho	Ho	Ho	Ho	Ho	11
3_154115	1.0664						Ho	Ho	Ho	Ho	Ho	Ho	Ho	Ho	Ho	Ho	He	Ho	He	Ho	Ho	Ho	Ho	Ho	11
3_154141	1.0665		C	Silent	0	fgenesh1_pg.PHYCAscaffold_3_#_20	Ho	Ho	Ho	Ho	Ho	Ho	Ho	Ho	Ho	Ho	Ho	Ho	He	Ho	Ho	Ho	He	He	17
3_154204	1.0666		C	Silent	0	fgenesh1_pg.PHYCAscaffold_3_#_20	Ho	He	Ho	Ho	Ho	Ho	Ho	He	Ho	Ho	He	Ho	Ho	Ho	Ho	He	He	He	33
3_154220	1.0667		C	S	T	fgenesh1_pg.PHYCAscaffold_3_#_20	Ho	He	Ho	Ho	Ho	Ho	Ho	Ho	Ho	Ho	He	Ho	Ho	Ho	Ho	Ho	Ho	He	17
3_154888	1.0668		C	Silent	0	fgenesh1_pg.PHYCAscaffold_3_#_20	Ho	Ho	Ho	Ho	Ho	Ho	Ho	Ho	Ho	Ho	He	Ho	He	Ho	Ho	He	He	Ho	22
3_154939	1.0669		C	Silent	0	fgenesh1_pg.PHYCAscaffold_3_#_20	Ho	Ho	Ho	He	Ho	Ho	Ho	Ho	Ho	Ho	He	Ho	He	Ho	Ho	He	Ho	Ho	22
3_154942	1.067		C	Silent	0	fgenesh1_pg.PHYCAscaffold_3_#_20	Ho	Ho	Ho	He	Ho	Ho	Ho	Ho	Ho	Ho	He	Ho	He	Ho	Ho	He	Ho	Ho	22
3_154972	1.0671	yes	C	Silent	0	fgenesh1_pg.PHYCAscaffold_3_#_20	Ho	He	Ho	Ho	Ho	Ho	Ho	He	Ho	Ho	He	Ho	Ho	He	Ho	He	Ho	Ho	28
3_155011	1.0672		C	Silent	0	fgenesh1_pg.PHYCAscaffold_3_#_20	He	Ho	Ho	Ho	Ho	Ho	Ho	He	Ho	Ho	He	Ho	Ho	Ho	Ho	Ho	Ho	Ho	17
3_157427	1.0673		3	0	0	estExt2_Genewise1.C_PHYCAscaffold_30070	Ho	Ho	Ho	Ho	Ho	He	He	Ho	Ho	Ho	He	Ho	Ho	Ho	Ho	He	Ho	Ho	22
3_165455	1.0674		I	0	0	estExt2_Genewise1.C_PHYCAscaffold_30076	Ho	Ho	Ho	Ho	Ho	He	Ho	Ho	Ho	Ho	He	Ho	Ho	He	Ho	Ho	He	Ho	22
3_165554	1.0675	yes	I	0	0	estExt2_Genewise1.C_PHYCAscaffold_30076	Ho	Ho	Ho	Ho	Ho	He	Ho	Ho	Ho	Ho	He	Ho	He	Ho	Ho	He	Ho	Ho	22
3_171620	1.0676		C	Silent	0	e_gw1.3.440.1	Ho	Ho	Ho	Ho	Ho	Ho	Ho	Ho	Ho	Ho	He	Ho	He	Ho	He	Ho	Ho	Ho	17
3_171719	1.0677		C	Silent	0	e_gw1.3.440.1	He	Ho	He	Ho	Ho	He	Ho	He	He	Ho	Ho	Ho	Ho	Ho	Ho	Ho	Ho	Ho	28
3_171745	1.0678		C	A	S	e_gw1.3.440.1	He	Ho	Ho	Ho	Ho	Ho	Ho	Ho	Ho	Ho	He	Ho	Ho	Ho	Ho	Ho	Ho	Ho	11
3_175432	1.0679						Ho	Ho	Ho	Ho	Ho	Ho	Ho	Ho	Ho	He	Ho	Ho	Ho	Ho	Ho	Ho	Ho	Ho	6
3_184016	1.068						Ho	Ho	Ho	Ho	Ho	Ho	Ho	He	He	He	He	Ho	Ho	He	Ho	Ho	Ho	Ho	28
3_184026	1.0681						Ho	He	Ho	Ho	Ho	Ho	Ho	He	He	He	Ho	Ho	Ho	Ho	Ho	Ho	Ho	Ho	22
3_184044	1.0682						Ho	Ho	Ho	Ho	Ho	Ho	Ho	Ho	Ho	Ho	He	Ho	Ho	Ho	Ho	Ho	Ho	Ho	6
3_184056	1.0683						He	He	Ho	Ho	Ho	Ho	Ho	Ho	He	He	He	Ho	He	He	Ho	Ho	Ho	Ho	39
3_187926	1.0684		3	0	0	fgenesh2_kg.PHYCAscaffold_3_#_19_#_Contig1304.1	He	Ho	Ho	Ho	Ho	Ho	Ho	Ho	Ho	He	He	Ho	Ho	Ho	Ho	Ho	Ho	Ho	17
3_187977	1.0685	yes	C	Silent	0	fgenesh2_kg.PHYCAscaffold_3_#_19_#_Contig1304.1	Ho	Ho	Ho	Ho	Ho	Ho	Ho	Ho	He	He	He	Ho	Ho	Ho	Ho	Ho	He	Ho	22
3_191050	1.0686		C	Silent	0	fgenesh1_pg.PHYCAscaffold_3_#_28	Ho	Ho	Ho	Ho	He	Ho	Ho	Ho	He	He	He	Ho	Ho	Ho	Ho	He	Ho	Ho	28
3_191053	1.0687		C	Silent	0	fgenesh1_pg.PHYCAscaffold_3_#_28	Ho	Ho	Ho	Ho	He	Ho	Ho	Ho	He	He	He	Ho	Ho	Ho	Ho	He	Ho	Ho	28
3_197544	1.0688		C	K	Q	fgenesh1_pg.PHYCAscaffold_3_#_28	Ho	Ho	Ho	Ho	Ho	Ho	Ho	Ho	Ho	He	Ho	Ho	Ho	Ho	Ho	He	He	Ho	17
3_200169	1.0689						Ho	Ho	Ho	Ho	Ho	Ho	Ho	He	Ho	He	Ho	Ho	Ho	Ho	Ho	He	He	Ho	22
3_200429	1.069						Ho	He	Ho	He	He	Ho	Ho	Ho	He	He	Ho	Ho	He	He	Ho	Ho	Ho	Ho	39
3_200468	1.0691						Ho	He	Ho	He	Ho	Ho	Ho	Ho	Ho	He	He	Ho	He	Ho	He	Ho	Ho	Ho	33
3_203265	1.0692						He	He	Ho	Ho	Ho	Ho	Ho	He	Ho	He	He	Ho	He	Ho	Ho	Ho	Ho	He	39
3_203304	1.0693						Ho	Ho	He	Ho	Ho	Ho	Ho	He	Ho	He	He	Ho	He	Ho	Ho	Ho	Ho	He	33
3_203307	1.0694						Ho	Ho	He	Ho	Ho	Ho	Ho	Ho	Ho	He	Ho	Ho	He	Ho	He	He	Ho	Ho	28
3_203313	1.0695						Ho	Ho	He	Ho	Ho	Ho	Ho	Ho	Ho	He	Ho	Ho	He	Ho	He	He	Ho	Ho	28
3_208940	1.0696	yes	C	M	T	estExt2_fgenesh1_pg.C_PHYCAscaffold_30027	Ho	Ho	He	Ho	Ho	Ho	Ho	He	Ho	He	Ho	Ho	Ho	Ho	He	He	He	Ho	33
3_208970	1.0697	yes	C	S	L	estExt2_fgenesh1_pg.C_PHYCAscaffold_30027	Ho	He	Ho	Ho	Ho	He	Ho	He	Ho	He	He	Ho	Ho	Ho	He	He	Ho	Ho	39
3_209021	1.0698		C	P	Q	estExt2_fgenesh1_pg.C_PHYCAscaffold_30027	Ho	Ho	He	He	Ho	Ho	Ho	He	Ho	He	Ho	Ho	Ho	Ho	Ho	He	He	Ho	33
3_209039	1.0699		C	Y	C	estExt2_fgenesh1_pg.C_PHYCAscaffold_30027	Ho	He	Ho	Ho	Ho	Ho	Ho	He	He	He	He	Ho	Ho	Ho	Ho	He	Ho	Ho	33
3_210104	1.07		C	Silent	0	estExt2_fgenesh1_pg.C_PHYCAscaffold_30027	Ho	Ho	Ho	Ho	Ho	Ho	Ho	Ho	Ho	Ho	He	Ho	Ho	Ho	Ho	Ho	He	Ho	11
3_210143	1.0701		I	0	0	estExt2_fgenesh1_pg.C_PHYCAscaffold_30027	Ho	Ho	Ho	Ho	Ho	He	Ho	Ho	Ho	Ho	He	Ho	Ho	Ho	Ho	Ho	He	He	22
3_211677	1.0702		5	0	0	fgenesh2_kg.PHYCAscaffold_3_#_23_#_4104699:1	Ho	He	Ho	He	Ho	Ho	Ho	Ho	He	Ho	He	Ho	Ho	Ho	He	Ho	Ho	He	33
3_211699	1.0703		5	0	0	fgenesh2_kg.PHYCAscaffold_3_#_23_#_4104699:1	Ho	Ho	Ho	Ho	He	Ho	Ho	He	Ho	He	Ho	Ho	Ho	Ho	He	Ho	He	Ho	28
3_211703	1.0704		5	0	0	fgenesh2_kg.PHYCAscaffold_3_#_23_#_4104699:1	Ho	Ho	Ho	Ho	He	Ho	Ho	He	Ho	He	Ho	Ho	Ho	Ho	He	Ho	He	Ho	28
3_211724	1.0705		5	0	0	fgenesh2_kg.PHYCAscaffold_3_#_23_#_4104699:1	Ho	Ho	Ho	Ho	He	Ho	Ho	He	Ho	He	Ho	Ho	Ho	Ho	Ho	He	He	Ho	28
3_211733	1.0706		5	0	0	fgenesh2_kg.PHYCAscaffold_3_#_23_#_4104699:1	Ho	Ho	Ho	Ho	He	Ho	Ho	He	Ho	He	Ho	Ho	Ho	Ho	He	He	He	Ho	33
3_211740	1.0707		5	0	0	fgenesh2_kg.PHYCAscaffold_3_#_23_#_4104699:1	Ho	Ho	Ho	Ho	He	Ho	Ho	He	Ho	He	He	Ho	Ho	Ho	Ho	He	He	Ho	33
3_215354	1.0708		I	0	0	gw1.3.587.1	Ho	Ho	Ho	Ho	He	Ho	Ho	He	He	Ho	He	Ho	Ho	Ho	Ho	Ho	Ho	He	28
3_215366	1.0709		I	0	0	gw1.3.587.1	Ho	He	Ho	Ho	He	Ho	Ho	He	He	Ho	He	Ho	Ho	Ho	Ho	Ho	Ho	He	33
3_215381	1.071		C	G	S	gw1.3.587.1	Ho	Ho	Ho	Ho	Ho	Ho	Ho	Ho	He	Ho	He	Ho	Ho	Ho	He	Ho	Ho	He	22
3_218404	1.0711		3	R	H	estExt2_Genewise1Plus.C_PHYCAscaffold_30108	Ho	He	He	Ho	Ho	Ho	Ho	Ho	He	Ho	He	Ho	Ho	Ho	Ho	He	Ho	Ho	28
3_218407	1.0712		C	T	M	estExt2_Genewise1Plus.C_PHYCAscaffold_30108	Ho	Ho	He	He	Ho	Ho	Ho	Ho	He	Ho	He	Ho	Ho	Ho	Ho	He	Ho	He	33
3_218925	1.0713		C	Silent	0	estExt2_Genewise1Plus.C_PHYCAscaffold_30108	Ho	Ho	Ho	Ho	Ho	Ho	Ho	He	He	Ho	He	Ho	Ho	He	Ho	Ho	Ho	He	28
3_223214	1.0714		C	Silent	0	gw1.3.1127.1	Ho	He	Ho	Ho	He	Ho	He	Ho	Ho	Ho	He	Ho	He	Ho	He	Ho	He	He	44
3_224089	1.0715		C	Silent	0	estExt2_Genewise1Plus.C_PHYCAscaffold_30117	Ho	Ho	Ho	He	He	Ho	He	Ho	He	Ho	He	Ho	He	Ho	Ho	He	He	He	50
3_224142	1.0716		C	A	E	estExt2_Genewise1Plus.C_PHYCAscaffold_30117	Ho	Ho	Ho	Ho	Ho	Ho	Ho	Ho	He	Ho	He	Ho	He	Ho	Ho	He	He	Ho	28
3_226351	1.0717		3	L	F	fgenesh1_pg.PHYCAscaffold_3_#_35	Ho	Ho	Ho	Ho	Ho	Ho	Ho	Ho	Ho	Ho	He	Ho	Ho	Ho	He	Ho	Ho	Ho	11
3_226399	1.0718		C	V	L	fgenesh1_pg.PHYCAscaffold_3_#_35	Ho	Ho	Ho	Ho	Ho	Ho	Ho	Ho	Ho	Ho	He	Ho	Ho	Ho	Ho	Ho	Ho	Ho	6
3_227775	1.0719						Ho	Ho	Ho	Ho	Ho	Ho	Ho	Ho	Ho	Ho	He	Ho	Ho	Ho	Ho	Ho	Ho	Ho	6
3_227778	1.072						Ho	Ho	Ho	Ho	Ho	Ho	Ho	Ho	Ho	Ho	He	Ho	Ho	Ho	Ho	Ho	Ho	Ho	6
3_227792	1.0721						Ho	Ho	Ho	Ho	Ho	Ho	Ho	Ho	Ho	Ho	He	Ho	Ho	Ho	Ho	Ho	Ho	Ho	6
3_227814	1.0722						Ho	Ho	Ho	Ho	Ho	Ho	Ho	Ho	Ho	Ho	He	Ho	Ho	Ho	Ho	Ho	Ho	Ho	6
3_227819	1.0723						Ho	Ho	Ho	Ho	Ho	Ho	Ho	Ho	Ho	Ho	He	Ho	Ho	Ho	Ho	Ho	Ho	Ho	6
3_227826	1.0724						Ho	Ho	Ho	Ho	Ho	Ho	Ho	Ho	Ho	Ho	He	Ho	Ho	Ho	Ho	Ho	Ho	Ho	6
3_227840	1.0725						Ho	Ho	Ho	Ho	Ho	Ho	Ho	Ho	Ho	He	Ho	Ho	Ho	Ho	Ho	He	He	Ho	17
3_260842	1.0727		C	N	S	e_gw1.3.115.1	He	He	He	Ho	Ho	Ho	Ho	He	Ho	He	Ho	Ho	Ho	Ho	He	Ho	Ho	He	39
3_260935	1.0728		C	M	T	e_gw1.3.115.1	Ho	Ho	Ho	Ho	Ho	He	Ho	Ho	He	Ho	Ho	Ho	Ho	He	Ho	Ho	He	Ho	22
3_260938	1.0729		C	A	V	e_gw1.3.115.1	Ho	Ho	Ho	Ho	Ho	He	Ho	Ho	Ho	Ho	Ho	Ho	Ho	He	Ho	Ho	He	Ho	17
3_260941	1.073		C	Silent	0	e_gw1.3.115.1	Ho	Ho	Ho	Ho	Ho	He	Ho	Ho	He	Ho	Ho	Ho	Ho	He	Ho	He	He	Ho	28
3_260955	1.0731		I	0	0	e_gw1.3.115.1	Ho	Ho	Ho	He	He	Ho	Ho	He	He	Ho	He	Ho	Ho	Ho	Ho	He	He	He	44
3_266158	1.0732		C	Silent	0	e_gw1.3.375.1	He	He	He	Ho	He	Ho	Ho	Ho	Ho	He	Ho	Ho	Ho	Ho	Ho	Ho	Ho	Ho	28
3_266168	1.0733		C	E	G	e_gw1.3.375.1	He	Ho	He	Ho	He	Ho	Ho	Ho	Ho	He	Ho	Ho	Ho	He	Ho	Ho	Ho	Ho	28
3_266193	1.0734		C	Silent	0	e_gw1.3.375.1	Ho	He	Ho	Ho	Ho	Ho	Ho	He	Ho	He	Ho	Ho	Ho	He	Ho	Ho	Ho	Ho	22
3_266212	1.0735		C	L	V	e_gw1.3.375.1	He	Ho	He	Ho	Ho	Ho	Ho	Ho	Ho	He	Ho	Ho	Ho	He	Ho	Ho	Ho	Ho	22
3_266236	1.0736		C	Silent	0	e_gw1.3.375.1	He	Ho	He	Ho	He	Ho	Ho	Ho	Ho	He	Ho	Ho	Ho	Ho	Ho	He	Ho	Ho	28
3_266239	1.0737		C	I	V	e_gw1.3.375.1	He	Ho	He	Ho	Ho	Ho	Ho	Ho	Ho	He	Ho	Ho	Ho	Ho	Ho	He	Ho	Ho	22
3_268933	1.0738		C	Q	H	fgenesh2_kg.PHYCAscaffold_3_#_33_#_Contig1920.1	Ho	Ho	Ho	He	Ho	He	Ho	Ho	Ho	Ho	He	Ho	Ho	He	Ho	Ho	Ho	Ho	22
3_268939	1.0739		C	Silent	0	fgenesh2_kg.PHYCAscaffold_3_#_33_#_Contig1920.1	Ho	Ho	He	Ho	Ho	Ho	Ho	Ho	Ho	Ho	Ho	Ho	Ho	He	Ho	Ho	Ho	Ho	11
3_268941	1.074		C	S	Y	fgenesh2_kg.PHYCAscaffold_3_#_33_#_Contig1920.1	Ho	Ho	Ho	Ho	Ho	Ho	Ho	Ho	Ho	Ho	He	Ho	Ho	Ho	He	Ho	Ho	Ho	11
3_268973	1.0741		C	L	F	fgenesh2_kg.PHYCAscaffold_3_#_33_#_Contig1920.1	Ho	Ho	Ho	He	Ho	Ho	Ho	Ho	Ho	Ho	Ho	He	Ho	Ho	He	He	Ho	Ho	22
3_269050	1.0742		C	Silent	0	fgenesh2_kg.PHYCAscaffold_3_#_33_#_Contig1920.1	Ho	Ho	Ho	Ho	Ho	Ho	Ho	Ho	Ho	Ho	He	Ho	Ho	Ho	Ho	Ho	Ho	Ho	6
3_269051	1.0743		C	S	P	fgenesh2_kg.PHYCAscaffold_3_#_33_#_Contig1920.1	Ho	Ho	Ho	Ho	Ho	Ho	Ho	Ho	Ho	Ho	He	Ho	Ho	Ho	He	He	Ho	Ho	17
3_270730	1.0744		C	V	A	fgenesh2_kg.PHYCAscaffold_3_#_33_#_Contig1920.1	Ho	He	Ho	Ho	Ho	Ho	Ho	Ho	Ho	He	Ho	Ho	Ho	Ho	He	Ho	Ho	He	22
3_270842	1.0745		C	Silent	0	fgenesh2_kg.PHYCAscaffold_3_#_33_#_Contig1920.1	Ho	Ho	He	He	Ho	He	Ho	Ho	Ho	Ho	He	He	Ho	Ho	Ho	Ho	Ho	Ho	28
3_272540	1.0746						Ho	Ho	Ho	Ho	Ho	Ho	Ho	Ho	Ho	Ho	He	Ho	Ho	Ho	Ho	He	Ho	Ho	11
3_273752	1.0747		C	Silent	0	fgenesh2_kg.PHYCAscaffold_3_#_34_#_Contig582.1	Ho	Ho	He	Ho	Ho	Ho	Ho	He	Ho	Ho	He	Ho	Ho	Ho	Ho	Ho	Ho	Ho	17
3_273759	1.0748		C	Silent	0	fgenesh2_kg.PHYCAscaffold_3_#_34_#_Contig582.1	Ho	Ho	Ho	Ho	Ho	He	Ho	Ho	Ho	Ho	He	Ho	Ho	Ho	Ho	Ho	Ho	Ho	11
3_274887	1.0749						Ho	Ho	Ho	Ho	Ho	Ho	Ho	Ho	Ho	He	He	Ho	Ho	Ho	Ho	He	Ho	He	22
3_274920	1.075						Ho	Ho	Ho	Ho	He	Ho	Ho	He	Ho	He	Ho	Ho	Ho	Ho	Ho	Ho	Ho	He	22
3_275004	1.0751						Ho	Ho	Ho	Ho	He	Ho	Ho	He	Ho	He	He	Ho	Ho	Ho	Ho	Ho	Ho	Ho	22
3_275973	1.0753		C	Silent	0	gw1.3.911.1	Ho	Ho	Ho	Ho	Ho	Ho	Ho	Ho	Ho	Ho	He	Ho	Ho	Ho	Ho	He	Ho	Ho	11
3_275978	1.0754		C	R	Q	gw1.3.911.1	Ho	Ho	Ho	Ho	Ho	Ho	Ho	Ho	Ho	Ho	He	Ho	Ho	Ho	Ho	He	Ho	Ho	11
3_275988	1.0755		C	Silent	0	gw1.3.911.1	Ho	Ho	Ho	Ho	Ho	Ho	Ho	Ho	Ho	Ho	He	Ho	Ho	Ho	Ho	He	Ho	Ho	11
3_275991	1.0756		C	Silent	0	gw1.3.911.1	Ho	Ho	Ho	Ho	Ho	Ho	Ho	Ho	Ho	Ho	He	Ho	Ho	Ho	Ho	He	Ho	Ho	11
3_276002	1.0757		C	K	R	gw1.3.911.1	Ho	Ho	Ho	Ho	Ho	Ho	Ho	Ho	Ho	Ho	He	Ho	Ho	Ho	Ho	He	Ho	Ho	11
3_277925	1.0758		3	0	0	estExt2_Genewise1.C_PHYCAscaffold_30152	Ho	He	Ho	Ho	Ho	Ho	Ho	Ho	Ho	He	Ho	Ho	Ho	Ho	Ho	Ho	Ho	He	17
3_278684	1.0759		I	0	0	estExt2_Genewise1.C_PHYCAscaffold_30152	Ho	He	Ho	Ho	Ho	He	Ho	He	Ho	He	He	Ho	Ho	Ho	He	Ho	Ho	He	39
3_278693	1.076		I	0	0	estExt2_Genewise1.C_PHYCAscaffold_30152	Ho	Ho	Ho	Ho	Ho	Ho	Ho	Ho	Ho	Ho	He	Ho	Ho	Ho	Ho	Ho	Ho	Ho	6
3_280217	1.0761						Ho	He	Ho	He	He	Ho	Ho	Ho	Ho	He	Ho	He	Ho	He	He	Ho	He	Ho	44
3_306949	1.0762		3	0	0	estExt2_Genewise1Plus.C_PHYCAscaffold_30168	Ho	Ho	He	Ho	He	Ho	Ho	He	Ho	Ho	He	Ho	Ho	He	Ho	Ho	Ho	He	33
3_306952	1.0763		C	Silent	0	estExt2_Genewise1Plus.C_PHYCAscaffold_30168	Ho	Ho	He	Ho	He	Ho	Ho	He	Ho	Ho	He	Ho	Ho	He	Ho	He	Ho	He	39
3_316568	1.0765						Ho	Ho	Ho	Ho	Ho	Ho	Ho	Ho	Ho	Ho	He	Ho	Ho	Ho	Ho	He	Ho	Ho	11
3_316579	1.0766						Ho	He	Ho	He	Ho	He	He	He	Ho	Ho	He	Ho	Ho	He	Ho	Ho	He	Ho	44
3_316603	1.0767						Ho	He	Ho	He	Ho	He	He	He	Ho	Ho	He	Ho	Ho	He	Ho	Ho	He	Ho	44
3_316606	1.0768						Ho	Ho	He	Ho	He	He	He	Ho	Ho	Ho	He	Ho	Ho	Ho	Ho	Ho	He	He	39
3_316617	1.0769						Ho	He	Ho	He	Ho	He	He	He	Ho	Ho	He	Ho	Ho	Ho	Ho	Ho	He	Ho	39
3_359717	1.077						Ho	Ho	Ho	Ho	Ho	Ho	Ho	Ho	Ho	Ho	He	Ho	Ho	Ho	Ho	Ho	Ho	Ho	6
3_359739	1.0771	yes					Ho	Ho	He	He	Ho	He	Ho	Ho	Ho	Ho	He	Ho	Ho	Ho	Ho	Ho	He	He	33
3_363973	1.0772	yes	C	Silent	0	e_gw1.3.241.1	Ho	He	Ho	Ho	He	Ho	Ho	Ho	Ho	Ho	He	He	Ho	Ho	Ho	Ho	Ho	Ho	22
3_364606	1.0773		C	Silent	0	e_gw1.3.241.1	Ho	Ho	Ho	Ho	Ho	Ho	Ho	Ho	Ho	Ho	He	Ho	Ho	Ho	Ho	Ho	Ho	He	11
3_371899	1.0775						Ho	Ho	Ho	Ho	Ho	Ho	Ho	Ho	Ho	He	He	Ho	Ho	Ho	Ho	He	Ho	He	22
3_371963	1.0777						Ho	Ho	Ho	Ho	Ho	Ho	Ho	Ho	Ho	He	He	Ho	Ho	Ho	Ho	He	Ho	He	22
3_372742	1.0778		I	0	0	estExt2_Genewise1Plus.C_PHYCAscaffold_30197	Ho	Ho	Ho	Ho	Ho	Ho	Ho	Ho	Ho	He	Ho	Ho	Ho	Ho	Ho	Ho	Ho	Ho	6
3_375169	1.0779		3	E	K	estExt2_Genewise1Plus.C_PHYCAscaffold_30200	Ho	Ho	Ho	Ho	Ho	He	Ho	He	He	He	Ho	He	Ho	He	He	He	Ho	He	50
3_376341	1.078		3	I	V	estExt2_Genewise1.C_PHYCAscaffold_30206	He	Ho	He	He	Ho	Ho	Ho	Ho	He	Ho	He	Ho	Ho	Ho	Ho	Ho	He	He	39
3_376359	1.0781		C	R	*	estExt2_Genewise1.C_PHYCAscaffold_30206	Ho	Ho	He	Ho	He	He	Ho	Ho	Ho	Ho	He	Ho	Ho	Ho	Ho	Ho	Ho	Ho	22
3_378724	1.0782						Ho	Ho	Ho	Ho	Ho	Ho	Ho	Ho	Ho	Ho	He	Ho	Ho	Ho	Ho	Ho	Ho	Ho	6
3_378733	1.0783						Ho	Ho	He	Ho	Ho	He	Ho	Ho	Ho	Ho	He	Ho	Ho	Ho	Ho	Ho	He	He	28
3_379735	1.0784		C	Silent	0	gw1.3.880.1	Ho	Ho	Ho	Ho	He	He	He	Ho	Ho	He	He	Ho	Ho	Ho	Ho	Ho	Ho	He	33
3_379814	1.0785						Ho	Ho	Ho	He	He	He	He	Ho	Ho	He	He	Ho	Ho	Ho	Ho	Ho	Ho	He	39
3_382903	1.0786						Ho	Ho	Ho	Ho	Ho	Ho	Ho	Ho	Ho	He	Ho	Ho	Ho	Ho	Ho	Ho	He	Ho	11
3_382910	1.0787						He	Ho	Ho	Ho	Ho	Ho	Ho	Ho	Ho	He	Ho	Ho	Ho	Ho	Ho	Ho	He	Ho	17
3_382953	1.0788						Ho	Ho	Ho	Ho	Ho	Ho	Ho	Ho	Ho	He	Ho	Ho	Ho	Ho	Ho	Ho	He	Ho	11
3_382964	1.0789						Ho	Ho	Ho	Ho	Ho	He	Ho	Ho	He	Ho	He	Ho	Ho	Ho	He	Ho	He	Ho	28
3_382969	1.079						Ho	Ho	Ho	Ho	Ho	Ho	Ho	Ho	Ho	Ho	He	Ho	Ho	Ho	Ho	Ho	Ho	Ho	6
3_382972	1.0791						Ho	Ho	Ho	Ho	He	Ho	Ho	Ho	He	Ho	He	Ho	Ho	Ho	Ho	Ho	Ho	Ho	17
3_382974	1.0792						Ho	Ho	Ho	Ho	Ho	Ho	Ho	Ho	Ho	Ho	He	Ho	Ho	Ho	Ho	Ho	Ho	Ho	6
3_382975	1.0793						Ho	Ho	Ho	Ho	Ho	Ho	Ho	Ho	Ho	Ho	He	Ho	Ho	Ho	Ho	Ho	Ho	Ho	6
3_389494	1.0794		3	0	0	fgenesh2_kg.PHYCAscaffold_3_#_49_#_4097428:1	Ho	Ho	Ho	Ho	Ho	Ho	Ho	Ho	Ho	He	He	Ho	Ho	He	Ho	Ho	He	He	28
3_403009	1.0795		C	Silent	0	e_gw1.3.654.1	He	Ho	Ho	Ho	Ho	Ho	Ho	Ho	He	He	He	Ho	Ho	Ho	Ho	He	Ho	He	33
3_403017	1.0796		C	W	L	e_gw1.3.654.1	Ho	Ho	Ho	Ho	Ho	Ho	Ho	Ho	Ho	He	Ho	Ho	Ho	Ho	Ho	He	He	Ho	17
3_403021	1.0797		C	Silent	0	e_gw1.3.654.1	Ho	Ho	Ho	Ho	He	Ho	Ho	Ho	Ho	Ho	He	Ho	Ho	Ho	Ho	Ho	Ho	Ho	11
3_444270	1.0798		C	Silent	0	fgenesh2_kg.PHYCAscaffold_3_#_58_#_4099172:1	Ho	Ho	He	He	Ho	He	Ho	Ho	Ho	Ho	He	He	Ho	Ho	Ho	Ho	Ho	He	33
3_444360	1.0799		C	D	E	fgenesh2_kg.PHYCAscaffold_3_#_58_#_4099172:1	Ho	Ho	Ho	Ho	He	He	Ho	He	Ho	Ho	He	Ho	Ho	He	He	Ho	He	Ho	39
3_453537	1.08						Ho	Ho	Ho	Ho	Ho	Ho	Ho	Ho	Ho	Ho	He	Ho	Ho	Ho	Ho	Ho	Ho	Ho	6
3_453552	1.0801						Ho	Ho	Ho	He	He	Ho	Ho	Ho	Ho	He	Ho	Ho	Ho	Ho	He	Ho	Ho	He	28
3_454737	1.0803						Ho	Ho	Ho	Ho	Ho	Ho	Ho	Ho	Ho	Ho	He	Ho	Ho	Ho	Ho	Ho	Ho	Ho	6
3_454748	1.0804						Ho	Ho	Ho	Ho	Ho	Ho	Ho	He	Ho	He	Ho	Ho	Ho	Ho	Ho	He	Ho	Ho	17
3_454799	1.0805	yes					He	Ho	Ho	Ho	He	Ho	Ho	He	Ho	He	He	Ho	Ho	Ho	He	He	Ho	Ho	39
3_454842	1.0806						He	Ho	Ho	He	Ho	Ho	Ho	He	Ho	Ho	He	He	Ho	Ho	Ho	Ho	Ho	He	33
3_456235	1.0807		C	Silent	0	estExt2_Genewise1Plus.C_PHYCAscaffold_30255	Ho	Ho	Ho	He	Ho	Ho	Ho	Ho	Ho	He	Ho	Ho	Ho	Ho	Ho	He	He	Ho	22
3_457174	1.0808		C	Silent	0	estExt2_Genewise1Plus.C_PHYCAscaffold_30255	Ho	He	Ho	Ho	Ho	He	Ho	Ho	Ho	Ho	He	Ho	Ho	He	Ho	Ho	He	Ho	28
3_458911	1.0809						He	He	Ho	Ho	Ho	Ho	Ho	He	Ho	He	He	Ho	Ho	Ho	He	Ho	Ho	Ho	33
3_460553	1.081						Ho	He	Ho	Ho	He	Ho	Ho	Ho	He	Ho	He	Ho	Ho	Ho	Ho	He	Ho	Ho	28
3_460559	1.0811						Ho	Ho	Ho	Ho	Ho	He	Ho	Ho	He	He	Ho	Ho	Ho	Ho	Ho	Ho	He	He	28
3_460562	1.0812						He	Ho	Ho	He	He	He	Ho	He	He	Ho	Ho	Ho	Ho	Ho	Ho	He	Ho	He	44
3_461088	1.0813						He	Ho	He	Ho	He	Ho	Ho	Ho	Ho	He	Ho	Ho	Ho	Ho	Ho	Ho	He	Ho	28
3_461113	1.0814						Ho	He	Ho	Ho	He	Ho	Ho	Ho	Ho	Ho	He	Ho	Ho	Ho	Ho	Ho	Ho	Ho	17
3_464480	1.0815						Ho	Ho	Ho	Ho	Ho	Ho	Ho	Ho	Ho	Ho	He	Ho	Ho	Ho	Ho	Ho	Ho	Ho	6
3_464496	1.0816						Ho	Ho	He	Ho	Ho	Ho	Ho	Ho	Ho	Ho	He	Ho	Ho	Ho	Ho	Ho	Ho	Ho	11
3_464516	1.0817						He	Ho	Ho	Ho	Ho	Ho	Ho	He	Ho	He	He	Ho	Ho	He	Ho	He	Ho	Ho	33
3_464822	1.0818						Ho	He	Ho	Ho	Ho	He	Ho	Ho	Ho	He	Ho	Ho	Ho	Ho	Ho	Ho	Ho	He	22
3_464823	1.0819						Ho	He	Ho	Ho	Ho	He	Ho	Ho	Ho	He	Ho	Ho	Ho	Ho	Ho	Ho	Ho	He	22
3_464825	1.082						Ho	Ho	Ho	Ho	Ho	Ho	Ho	Ho	Ho	Ho	Ho	Ho	Ho	Ho	Ho	Ho	Ho	Ho	0
3_467982	1.0824						Ho	Ho	Ho	Ho	Ho	Ho	Ho	Ho	Ho	He	Ho	Ho	Ho	Ho	Ho	Ho	Ho	Ho	6
3_468015	1.0825						Ho	Ho	Ho	Ho	Ho	Ho	Ho	Ho	He	He	Ho	Ho	Ho	Ho	Ho	Ho	Ho	He	17
3_468773	1.0826						Ho	He	Ho	He	Ho	He	Ho	Ho	Ho	He	Ho	Ho	Ho	Ho	Ho	Ho	Ho	He	28
3_468810	1.0827						Ho	Ho	He	Ho	He	Ho	Ho	Ho	He	He	Ho	Ho	Ho	Ho	Ho	He	He	Ho	33
3_468817	1.0828						Ho	Ho	Ho	Ho	Ho	Ho	Ho	Ho	Ho	Ho	He	Ho	Ho	Ho	Ho	Ho	Ho	Ho	6
3_468829	1.0829						Ho	Ho	He	Ho	Ho	Ho	He	Ho	He	He	Ho	Ho	Ho	Ho	Ho	Ho	He	Ho	28
3_469419	1.083						He	Ho	He	Ho	Ho	He	Ho	Ho	Ho	He	Ho	Ho	Ho	Ho	Ho	Ho	Ho	Ho	22
3_470734	1.0831						Ho	Ho	Ho	Ho	Ho	He	Ho	Ho	Ho	He	Ho	Ho	Ho	He	Ho	Ho	Ho	Ho	17
3_471840	1.0832						Ho	Ho	Ho	Ho	He	Ho	He	Ho	Ho	He	Ho	Ho	Ho	Ho	Ho	He	Ho	He	28
3_471843	1.0833						Ho	Ho	Ho	Ho	Ho	Ho	Ho	Ho	Ho	Ho	Ho	Ho	Ho	Ho	He	Ho	Ho	Ho	6
3_471849	1.0834						Ho	Ho	Ho	Ho	He	Ho	Ho	Ho	Ho	He	Ho	Ho	Ho	Ho	Ho	He	Ho	He	22
3_473702	1.0835		C	Silent	0	e_gw1.3.989.1	Ho	Ho	Ho	He	Ho	He	He	Ho	Ho	He	Ho	Ho	Ho	He	He	He	He	Ho	44
3_474708	1.0836		C	Silent	0	fgenesh1_pm.PHYCAscaffold_3_#_66	Ho	Ho	Ho	Ho	Ho	Ho	Ho	Ho	Ho	He	He	Ho	Ho	Ho	Ho	He	Ho	Ho	17
3_474732	1.0837		C	Silent	0	fgenesh1_pm.PHYCAscaffold_3_#_66	Ho	Ho	He	Ho	Ho	Ho	Ho	Ho	Ho	He	Ho	Ho	Ho	Ho	Ho	He	Ho	Ho	17
3_477223	1.0838		3	0	0	fgenesh2_kg.PHYCAscaffold_3_#_68_#_Contig121.1	Ho	Ho	Ho	Ho	Ho	Ho	He	Ho	Ho	He	He	Ho	Ho	Ho	Ho	He	Ho	He	28
3_481422	1.084		3	0	0	e_gw1.3.954.1	He	Ho	Ho	Ho	Ho	Ho	Ho	Ho	Ho	Ho	Ho	Ho	Ho	Ho	Ho	He	Ho	He	17
3_481440	1.0841		C	Silent	0	e_gw1.3.954.1	He	Ho	Ho	Ho	Ho	Ho	Ho	Ho	Ho	He	Ho	Ho	Ho	Ho	Ho	Ho	Ho	He	17
3_481446	1.0842		C	Silent	0	e_gw1.3.954.1	Ho	Ho	Ho	He	Ho	Ho	Ho	Ho	Ho	He	Ho	Ho	Ho	Ho	Ho	He	Ho	Ho	17
3_482724	1.0843		I	0	0	estExt2_Genewise1.C_PHYCAscaffold_30275	He	Ho	Ho	Ho	Ho	He	Ho	Ho	Ho	Ho	He	Ho	Ho	He	Ho	Ho	Ho	He	28
3_482729	1.0844		I	0	0	estExt2_Genewise1.C_PHYCAscaffold_30275	Ho	Ho	Ho	Ho	Ho	Ho	Ho	Ho	Ho	Ho	He	Ho	Ho	Ho	Ho	Ho	Ho	Ho	6
3_488498	1.0849		C	L	H	e_gw1.3.486.1	Ho	Ho	Ho	He	Ho	Ho	Ho	Ho	Ho	He	Ho	He	Ho	He	Ho	Ho	Ho	Ho	22
3_494919	1.085		3	0	0	e_gw1.3.922.1	Ho	Ho	He	Ho	Ho	Ho	Ho	He	Ho	He	Ho	He	Ho	Ho	Ho	Ho	Ho	He	28
3_494938	1.0851		C	M	T	e_gw1.3.922.1	Ho	Ho	Ho	Ho	Ho	Ho	Ho	He	Ho	He	Ho	Ho	Ho	Ho	Ho	Ho	Ho	He	17
3_494941	1.0852		C	E	G	e_gw1.3.922.1	He	Ho	Ho	Ho	Ho	Ho	Ho	Ho	Ho	Ho	Ho	Ho	Ho	Ho	He	He	Ho	Ho	17
3_495162	1.0853		C	Silent	0	e_gw1.3.922.1	Ho	Ho	Ho	Ho	Ho	Ho	Ho	Ho	Ho	Ho	Ho	Ho	Ho	Ho	He	Ho	Ho	Ho	6
3_495174	1.0854		C	Silent	0	e_gw1.3.922.1	He	Ho	Ho	Ho	Ho	Ho	Ho	Ho	Ho	Ho	Ho	Ho	Ho	Ho	He	Ho	Ho	Ho	11
3_497485	1.0856		C	Silent	0	estExt2_Genewise1Plus.C_PHYCAscaffold_30288	Ho	Ho	Ho	Ho	Ho	Ho	Ho	Ho	Ho	He	Ho	He	Ho	Ho	Ho	He	Ho	Ho	17
3_497494	1.0857		C	Silent	0	estExt2_Genewise1Plus.C_PHYCAscaffold_30288	Ho	Ho	Ho	Ho	Ho	Ho	Ho	Ho	Ho	Ho	He	Ho	Ho	Ho	Ho	Ho	Ho	Ho	6
3_497560	1.0858		C	Silent	0	estExt2_Genewise1Plus.C_PHYCAscaffold_30288	Ho	Ho	He	Ho	He	Ho	Ho	Ho	Ho	He	He	He	Ho	Ho	Ho	Ho	Ho	Ho	28
3_497578	1.0859		C	Silent	0	estExt2_Genewise1Plus.C_PHYCAscaffold_30288	Ho	Ho	He	He	He	Ho	Ho	Ho	Ho	He	He	He	Ho	Ho	He	Ho	Ho	Ho	39
3_497601	1.0861		C	I	N	estExt2_Genewise1Plus.C_PHYCAscaffold_30288	Ho	Ho	He	Ho	Ho	Ho	He	Ho	Ho	He	He	He	Ho	Ho	Ho	He	Ho	Ho	33
3_499175	1.0862	yes	C	D	E	estExt2_Genewise1Plus.C_PHYCAscaffold_30288	Ho	Ho	Ho	He	Ho	He	Ho	He	Ho	Ho	Ho	Ho	Ho	Ho	He	He	Ho	He	33
3_499221	1.0864		C	T	S	estExt2_Genewise1Plus.C_PHYCAscaffold_30288	He	Ho	Ho	Ho	Ho	He	Ho	He	Ho	Ho	Ho	Ho	Ho	Ho	Ho	He	Ho	He	28
3_502733	1.0869						Ho	Ho	Ho	Ho	Ho	He	Ho	He	Ho	Ho	Ho	Ho	Ho	He	Ho	He	Ho	He	28
3_508903	1.0876						Ho	Ho	Ho	Ho	Ho	Ho	Ho	Ho	Ho	Ho	He	Ho	Ho	Ho	Ho	Ho	Ho	Ho	6
3_508906	1.0877						Ho	Ho	Ho	Ho	Ho	Ho	Ho	Ho	Ho	Ho	He	Ho	Ho	Ho	Ho	Ho	Ho	Ho	6
3_508960	1.0878						Ho	Ho	Ho	Ho	Ho	Ho	Ho	Ho	Ho	Ho	He	Ho	Ho	Ho	He	Ho	Ho	Ho	11
3_529018	1.0893						Ho	He	Ho	Ho	Ho	He	Ho	Ho	Ho	Ho	He	Ho	Ho	He	Ho	Ho	Ho	Ho	22
3_529039	1.0894						Ho	Ho	He	Ho	He	Ho	Ho	Ho	Ho	Ho	He	Ho	Ho	Ho	Ho	Ho	Ho	Ho	17
3_541714	1.0906		C	Silent	0	fgenesh2_kg.PHYCAscaffold_3_#_82_#_Contig1395.1	Ho	Ho	He	Ho	Ho	Ho	Ho	Ho	Ho	Ho	Ho	He	Ho	Ho	He	Ho	Ho	Ho	17
3_543403	1.0907	yes					Ho	Ho	Ho	He	Ho	Ho	Ho	Ho	Ho	Ho	He	Ho	Ho	He	Ho	Ho	Ho	Ho	17
3_546325	1.091		C	Silent	0	estExt2_Genewise1.C_PHYCAscaffold_30332	Ho	Ho	Ho	Ho	Ho	Ho	Ho	Ho	Ho	Ho	Ho	Ho	Ho	Ho	Ho	Ho	He	He	11
3_546598	1.0914		C	Silent	0	estExt2_Genewise1.C_PHYCAscaffold_30332	Ho	Ho	He	Ho	Ho	Ho	Ho	Ho	Ho	Ho	Ho	Ho	Ho	He	Ho	He	Ho	Ho	17
3_553484	1.0916		C	Silent	0	gw1.3.597.1	Ho	Ho	He	Ho	Ho	Ho	Ho	Ho	Ho	Ho	Ho	Ho	Ho	Ho	He	Ho	He	Ho	17
3_555796	1.0924		C	Silent	0	gw1.3.597.1	Ho	Ho	Ho	Ho	Ho	Ho	Ho	He	Ho	Ho	Ho	He	Ho	Ho	Ho	He	He	Ho	22
3_563340	1.0931		C	Y	N	fgenesh1_pm.PHYCAscaffold_3_#_89	Ho	Ho	Ho	Ho	Ho	Ho	Ho	Ho	Ho	Ho	Ho	He	Ho	Ho	He	He	He	He	28
3_565714	1.0933		C	V	I	fgenesh1_pm.PHYCAscaffold_3_#_91	Ho	Ho	He	Ho	He	Ho	Ho	Ho	Ho	Ho	Ho	Ho	Ho	He	Ho	He	Ho	Ho	22
3_569016	1.0936						Ho	Ho	Ho	Ho	Ho	Ho	Ho	Ho	Ho	Ho	Ho	He	Ho	Ho	Ho	He	He	Ho	17
3_569697	1.0938	yes					Ho	Ho	He	Ho	He	He	Ho	Ho	Ho	Ho	Ho	Ho	Ho	Ho	Ho	He	He	Ho	28
3_576193	1.0941		C	Silent	0	fgenesh2_kg.PHYCAscaffold_3_#_93_#_Contig2266.1	Ho	Ho	Ho	Ho	Ho	Ho	Ho	Ho	Ho	Ho	He	Ho	Ho	Ho	Ho	Ho	Ho	Ho	6
3_576298	1.0942		C	Silent	0	fgenesh2_kg.PHYCAscaffold_3_#_93_#_Contig2266.1	He	Ho	Ho	Ho	Ho	He	Ho	Ho	Ho	Ho	Ho	He	Ho	Ho	Ho	He	Ho	Ho	22
3_578483	1.0943						Ho	Ho	Ho	Ho	Ho	Ho	Ho	Ho	Ho	He	Ho	Ho	Ho	Ho	Ho	Ho	Ho	Ho	6
3_581696	1.0944						Ho	Ho	Ho	Ho	He	Ho	Ho	Ho	Ho	He	He	Ho	Ho	Ho	Ho	Ho	Ho	Ho	17
3_581702	1.0945						Ho	Ho	Ho	Ho	He	Ho	He	Ho	Ho	He	He	Ho	Ho	Ho	Ho	Ho	Ho	Ho	22
3_584094	1.0947		I	0	0	estExt2_Genewise1.C_PHYCAscaffold_30354	Ho	Ho	Ho	Ho	Ho	Ho	Ho	Ho	Ho	He	He	Ho	Ho	He	Ho	Ho	Ho	Ho	17
3_584100	1.0948		I	0	0	estExt2_Genewise1.C_PHYCAscaffold_30354	Ho	Ho	Ho	Ho	Ho	Ho	Ho	Ho	Ho	He	He	Ho	Ho	He	Ho	Ho	Ho	Ho	17
3_584353	1.0949		I	0	0	estExt2_Genewise1.C_PHYCAscaffold_30354	Ho	He	Ho	Ho	Ho	Ho	Ho	Ho	Ho	He	He	Ho	Ho	He	Ho	Ho	Ho	He	28
3_589267	1.095		5	0	0	estExt2_Genewise1.C_PHYCAscaffold_30354	Ho	Ho	Ho	Ho	Ho	Ho	Ho	Ho	Ho	He	Ho	Ho	Ho	Ho	Ho	He	Ho	Ho	11
3_609189	1.0952						Ho	Ho	He	Ho	Ho	He	Ho	He	He	He	Ho	Ho	Ho	Ho	Ho	Ho	Ho	He	33
3_613458	1.0953	yes	C	T	A	estExt2_Genewise1Plus.C_PHYCAscaffold_30370	Ho	Ho	Ho	Ho	Ho	Ho	Ho	Ho	He	He	He	He	Ho	Ho	Ho	Ho	Ho	Ho	22
3_613526	1.0954		C	Silent	0	estExt2_Genewise1Plus.C_PHYCAscaffold_30370	Ho	Ho	He	Ho	Ho	Ho	Ho	Ho	He	He	Ho	Ho	Ho	Ho	Ho	Ho	Ho	Ho	17
3_616604	1.0955						Ho	Ho	He	Ho	Ho	Ho	Ho	Ho	Ho	He	He	Ho	Ho	He	Ho	He	Ho	Ho	28
3_618433	1.0957		C	Silent	0	e_gw1.3.118.1	He	He	Ho	Ho	Ho	Ho	He	Ho	He	He	Ho	He	Ho	Ho	Ho	He	Ho	Ho	39
3_618495	1.0958		C	Silent	0	e_gw1.3.118.1	Ho	Ho	Ho	Ho	Ho	He	He	Ho	He	He	He	Ho	Ho	Ho	Ho	Ho	Ho	He	33
3_622684	1.096		3	G	S	estExt2_Genewise1.C_PHYCAscaffold_30389	He	Ho	Ho	Ho	Ho	He	He	He	He	He	He	He	Ho	He	Ho	Ho	He	He	61
3_622687	1.0961		C	W	R	estExt2_Genewise1.C_PHYCAscaffold_30389	Ho	Ho	Ho	Ho	Ho	Ho	Ho	Ho	Ho	He	Ho	He	Ho	Ho	Ho	Ho	He	He	22
3_622753	1.0962		C	S	C	estExt2_Genewise1.C_PHYCAscaffold_30389	Ho	Ho	He	Ho	Ho	Ho	Ho	Ho	Ho	He	Ho	He	Ho	Ho	Ho	Ho	Ho	He	22
3_631529	1.0966		C	Silent	0	estExt2_Genewise1.C_PHYCAscaffold_30393	Ho	Ho	Ho	Ho	Ho	Ho	Ho	Ho	Ho	He	He	He	Ho	Ho	He	Ho	Ho	He	28
3_631568	1.0967		C	M	I	estExt2_Genewise1.C_PHYCAscaffold_30393	Ho	Ho	Ho	Ho	Ho	Ho	Ho	Ho	Ho	Ho	He	Ho	Ho	Ho	Ho	Ho	Ho	Ho	6
3_631607	1.0968		C	Silent	0	estExt2_Genewise1.C_PHYCAscaffold_30393	Ho	Ho	Ho	Ho	Ho	Ho	Ho	He	Ho	He	Ho	Ho	Ho	Ho	He	Ho	Ho	Ho	17
3_644650	1.0971		3	0	0	estExt2_Genewise1Plus.C_PHYCAscaffold_30394	Ho	Ho	Ho	Ho	Ho	Ho	Ho	Ho	Ho	Ho	Ho	Ho	Ho	Ho	Ho	Ho	Ho	He	6
3_652741	1.0978	yes	C	Silent	0	estExt2_fgenesh1_pm.C_PHYCAscaffold_30114	Ho	Ho	Ho	Ho	Ho	Ho	Ho	Ho	Ho	Ho	Ho	Ho	Ho	Ho	Ho	Ho	Ho	Ho	0
3_652840	1.0979		C	Silent	0	estExt2_fgenesh1_pm.C_PHYCAscaffold_30114	He	Ho	He	Ho	He	Ho	Ho	Ho	Ho	He	Ho	He	Ho	He	Ho	He	He	Ho	44
3_653640	1.098	yes	3	0	0	fgenesh2_kg.PHYCAscaffold_3_#_114_#_4101645:1	He	Ho	Ho	Ho	He	He	Ho	Ho	He	He	He	He	Ho	Ho	Ho	Ho	Ho	Ho	39
3_653704	1.0981		C	Silent	0	fgenesh2_kg.PHYCAscaffold_3_#_114_#_4101645:1	He	Ho	Ho	Ho	He	He	Ho	He	Ho	He	He	Ho	Ho	Ho	Ho	He	Ho	Ho	39
3_657685	1.0982	yes	3	A	V	estExt2_Genewise1.C_PHYCAscaffold_30422	Ho	Ho	Ho	He	Ho	He	He	He	Ho	He	Ho	Ho	Ho	Ho	Ho	Ho	Ho	Ho	28
3_659328	1.0983	yes					He	Ho	Ho	Ho	Ho	Ho	Ho	Ho	Ho	He	Ho	He	Ho	Ho	Ho	He	Ho	He	28
3_665430	1.0984		C	Silent	0	fgenesh2_kg.PHYCAscaffold_3_#_117_#_Contig992.1	He	Ho	He	Ho	Ho	Ho	Ho	Ho	Ho	He	He	He	Ho	He	Ho	Ho	Ho	Ho	33
3_665438	1.0985		C	Y	H	fgenesh2_kg.PHYCAscaffold_3_#_117_#_Contig992.1	Ho	Ho	He	He	Ho	Ho	Ho	Ho	Ho	He	He	He	Ho	Ho	Ho	Ho	Ho	Ho	28
3_666984	1.0986						Ho	Ho	He	Ho	Ho	Ho	Ho	Ho	Ho	He	Ho	He	Ho	Ho	Ho	He	Ho	Ho	22
3_765601	1.0993						Ho	Ho	Ho	Ho	Ho	Ho	Ho	Ho	Ho	Ho	Ho	Ho	Ho	Ho	Ho	Ho	Ho	Ho	0
3_765634	1.0994						Ho	Ho	Ho	Ho	Ho	Ho	Ho	Ho	Ho	Ho	Ho	He	Ho	Ho	Ho	Ho	Ho	Ho	6
3_831114	1.0995	yes	C	Silent	0	e_gw1.3.877.1	Ho	He	Ho	Ho	Ho	Ho	Ho	Ho	Ho	He	Ho	He	Ho	Ho	Ho	Ho	Ho	Ho	17
3_831150	1.0996		C	Silent	0	e_gw1.3.877.1	He	He	Ho	He	He	Ho	Ho	Ho	Ho	Ho	Ho	Ho	Ho	Ho	Ho	Ho	Ho	Ho	22
3_831849	1.0997		C	Silent	0	e_gw1.3.877.1	He	Ho	He	He	Ho	Ho	Ho	He	Ho	Ho	Ho	Ho	Ho	Ho	He	Ho	Ho	Ho	28
3_831855	1.0998		C	Silent	0	e_gw1.3.877.1	Ho	Ho	Ho	Ho	Ho	He	Ho	Ho	Ho	He	Ho	He	Ho	Ho	Ho	Ho	He	Ho	22
3_837391	1.0999		C	E	D	estExt2_Genewise1.C_PHYCAscaffold_30503	Ho	He	Ho	Ho	Ho	Ho	Ho	Ho	Ho	Ho	Ho	Ho	Ho	Ho	Ho	Ho	Ho	Ho	6
3_837418	1.1	yes	C	Silent	0	estExt2_Genewise1.C_PHYCAscaffold_30503	Ho	Ho	Ho	He	He	He	Ho	He	Ho	He	Ho	He	Ho	Ho	Ho	Ho	He	He	44
3_840594	1.1001		3	0	0	e_gw1.3.549.1	He	Ho	Ho	Ho	Ho	Ho	Ho	Ho	Ho	He	Ho	Ho	Ho	Ho	Ho	Ho	Ho	Ho	11
3_840622	1.1002		C	G	D	e_gw1.3.549.1	He	Ho	Ho	Ho	Ho	Ho	Ho	He	Ho	He	Ho	Ho	Ho	Ho	Ho	Ho	Ho	Ho	17
3_840640	1.1003		C	V	A	e_gw1.3.549.1	Ho	Ho	Ho	Ho	Ho	Ho	Ho	Ho	Ho	He	Ho	He	Ho	Ho	Ho	Ho	Ho	Ho	11
3_840668	1.1004		C	A	T	e_gw1.3.549.1	Ho	Ho	Ho	He	Ho	He	Ho	He	Ho	He	Ho	He	Ho	Ho	Ho	Ho	Ho	He	33
3_841426	1.1005		C	V	A	e_gw1.3.549.1	He	Ho	Ho	He	He	He	Ho	Ho	Ho	He	Ho	He	Ho	Ho	Ho	Ho	He	Ho	39
3_841452	1.1006		C	Silent	0	e_gw1.3.549.1	Ho	Ho	Ho	Ho	Ho	He	He	Ho	He	Ho	Ho	Ho	Ho	Ho	He	Ho	Ho	Ho	22
3_841458	1.1007		C	Silent	0	e_gw1.3.549.1	Ho	He	Ho	He	He	Ho	Ho	He	He	He	Ho	Ho	Ho	Ho	Ho	He	He	Ho	44
3_841475	1.1008		C	Silent	0	e_gw1.3.549.1	Ho	Ho	Ho	Ho	Ho	Ho	Ho	He	Ho	He	Ho	Ho	Ho	Ho	Ho	Ho	Ho	He	17
3_841483	1.1009		C	I	N	e_gw1.3.549.1	Ho	Ho	Ho	Ho	Ho	Ho	Ho	Ho	Ho	He	Ho	He	Ho	Ho	Ho	Ho	Ho	He	17
3_848310	1.101						Ho	Ho	Ho	Ho	He	He	Ho	Ho	Ho	He	Ho	He	Ho	He	He	Ho	Ho	Ho	33
3_848322	1.1011						Ho	Ho	Ho	Ho	He	He	Ho	Ho	Ho	He	Ho	Ho	Ho	He	He	Ho	Ho	Ho	28
3_848423	1.1012						Ho	Ho	Ho	Ho	Ho	He	Ho	He	Ho	He	Ho	Ho	Ho	He	Ho	Ho	He	Ho	28
3_856615	1.1013						Ho	Ho	Ho	Ho	Ho	Ho	Ho	Ho	Ho	He	Ho	Ho	Ho	Ho	Ho	Ho	Ho	Ho	6
3_856650	1.1014	yes					He	Ho	He	Ho	He	He	He	Ho	He	He	Ho	Ho	Ho	Ho	Ho	Ho	He	Ho	44
3_861961	1.1015	yes	C	Silent	0	estExt2_fgenesh1_pg.C_PHYCAscaffold_30139	Ho	Ho	Ho	Ho	Ho	Ho	Ho	Ho	Ho	He	Ho	Ho	Ho	Ho	Ho	Ho	Ho	Ho	6
3_862003	1.1016		C	Silent	0	estExt2_fgenesh1_pg.C_PHYCAscaffold_30139	Ho	Ho	Ho	He	He	He	He	Ho	Ho	He	Ho	Ho	Ho	Ho	Ho	Ho	He	Ho	33
3_862015	1.1017		C	Silent	0	estExt2_fgenesh1_pg.C_PHYCAscaffold_30139	Ho	Ho	Ho	He	He	He	Ho	He	Ho	Ho	Ho	Ho	Ho	He	He	Ho	He	Ho	39
3_862075	1.1018		C	Silent	0	estExt2_fgenesh1_pg.C_PHYCAscaffold_30139	Ho	Ho	Ho	Ho	Ho	Ho	Ho	Ho	Ho	Ho	Ho	Ho	Ho	Ho	Ho	Ho	Ho	Ho	0
3_862093	1.1019		C	Silent	0	estExt2_fgenesh1_pg.C_PHYCAscaffold_30139	Ho	Ho	Ho	Ho	Ho	Ho	Ho	Ho	He	Ho	Ho	Ho	Ho	Ho	Ho	Ho	Ho	Ho	6
3_862102	1.102		C	Silent	0	estExt2_fgenesh1_pg.C_PHYCAscaffold_30139	Ho	Ho	He	Ho	He	Ho	Ho	He	Ho	Ho	Ho	Ho	Ho	He	Ho	He	Ho	Ho	28
3_866884	1.1021		C	*	Q	estExt2_Genewise1Plus.C_PHYCAscaffold_30509	Ho	Ho	Ho	Ho	Ho	He	Ho	He	Ho	He	Ho	He	Ho	Ho	Ho	Ho	Ho	Ho	22
3_876677	1.1023		C	Silent	0	fgenesh2_kg.PHYCAscaffold_3_#_128_#_Contig1288.1	Ho	Ho	Ho	Ho	Ho	Ho	Ho	Ho	Ho	Ho	Ho	Ho	Ho	Ho	Ho	Ho	Ho	Ho	0
3_876686	1.1024		C	Silent	0	fgenesh2_kg.PHYCAscaffold_3_#_128_#_Contig1288.1	Ho	Ho	Ho	Ho	Ho	Ho	Ho	Ho	Ho	Ho	Ho	Ho	Ho	Ho	Ho	He	Ho	Ho	6
3_878236	1.1025		3	0	0	estExt2_Genewise1Plus.C_PHYCAscaffold_30517	He	Ho	Ho	Ho	Ho	Ho	Ho	Ho	Ho	Ho	Ho	Ho	Ho	Ho	Ho	Ho	Ho	Ho	6
3_879165	1.1026	yes	C	I	M	estExt2_Genewise1.C_PHYCAscaffold_30544	Ho	He	He	Ho	Ho	Ho	Ho	He	Ho	Ho	Ho	Ho	Ho	Ho	He	He	He	Ho	33
3_880065	1.1027		C	S	N	estExt2_Genewise1.C_PHYCAscaffold_30544	He	Ho	He	Ho	He	Ho	Ho	Ho	Ho	Ho	Ho	Ho	Ho	Ho	He	Ho	He	Ho	28
3_880069	1.1028		C	Silent	0	estExt2_Genewise1.C_PHYCAscaffold_30544	Ho	Ho	Ho	Ho	Ho	He	Ho	Ho	He	Ho	Ho	Ho	Ho	He	Ho	He	Ho	Ho	22
3_880111	1.1029		C	Silent	0	estExt2_Genewise1.C_PHYCAscaffold_30544	Ho	Ho	Ho	Ho	He	Ho	Ho	Ho	Ho	Ho	Ho	Ho	Ho	Ho	Ho	Ho	He	Ho	11
3_880741	1.103		5	0	0	estExt2_Genewise1Plus.C_PHYCAscaffold_30522	Ho	Ho	Ho	Ho	Ho	Ho	Ho	Ho	Ho	He	Ho	He	Ho	Ho	Ho	Ho	Ho	Ho	11
3_880744	1.1031		5	0	0	estExt2_Genewise1Plus.C_PHYCAscaffold_30522	Ho	Ho	Ho	Ho	Ho	Ho	Ho	Ho	Ho	He	Ho	He	Ho	Ho	Ho	Ho	Ho	Ho	11
3_880759	1.1032		5	0	0	estExt2_Genewise1Plus.C_PHYCAscaffold_30522	Ho	Ho	Ho	Ho	Ho	He	Ho	Ho	He	Ho	Ho	Ho	Ho	He	Ho	Ho	Ho	Ho	17
3_880762	1.1033		5	0	0	estExt2_Genewise1Plus.C_PHYCAscaffold_30522	Ho	Ho	Ho	Ho	Ho	He	Ho	Ho	He	Ho	Ho	Ho	Ho	He	Ho	Ho	Ho	Ho	17
3_880868	1.1034		5	0	0	estExt2_Genewise1Plus.C_PHYCAscaffold_30522	Ho	Ho	He	Ho	Ho	Ho	He	Ho	Ho	He	Ho	He	Ho	Ho	Ho	Ho	Ho	Ho	22
3_882413	1.1035		5	0	0	estExt2_Genewise1Plus.C_PHYCAscaffold_30522	Ho	Ho	Ho	Ho	Ho	Ho	Ho	Ho	Ho	He	Ho	Ho	Ho	Ho	Ho	Ho	He	Ho	11
3_882416	1.1036		5	0	0	estExt2_Genewise1Plus.C_PHYCAscaffold_30522	Ho	Ho	Ho	Ho	Ho	Ho	Ho	Ho	Ho	He	Ho	He	Ho	Ho	Ho	Ho	He	Ho	17
3_882428	1.1037		5	0	0	estExt2_Genewise1Plus.C_PHYCAscaffold_30522	Ho	Ho	Ho	Ho	Ho	Ho	Ho	Ho	Ho	He	Ho	He	Ho	Ho	Ho	Ho	He	Ho	17
3_882489	1.1038		5	0	0	estExt2_Genewise1Plus.C_PHYCAscaffold_30522	He	Ho	Ho	Ho	Ho	He	Ho	Ho	Ho	Ho	Ho	Ho	Ho	Ho	He	Ho	Ho	Ho	17
3_882492	1.1039		5	0	0	estExt2_Genewise1Plus.C_PHYCAscaffold_30522	Ho	Ho	Ho	Ho	Ho	He	Ho	Ho	Ho	Ho	Ho	Ho	Ho	Ho	He	He	Ho	Ho	17
3_882527	1.104	yes	5	0	0	estExt2_Genewise1Plus.C_PHYCAscaffold_30522	Ho	Ho	Ho	Ho	Ho	Ho	Ho	Ho	Ho	Ho	Ho	Ho	Ho	Ho	Ho	Ho	He	Ho	6
3_884749	1.1041		C	Silent	0	fgenesh1_pm.PHYCAscaffold_3_#_149	Ho	Ho	He	Ho	Ho	He	Ho	Ho	He	He	Ho	Ho	Ho	Ho	Ho	Ho	Ho	Ho	22
3_885591	1.1042		C	D	G	fgenesh1_pm.PHYCAscaffold_3_#_149	Ho	Ho	Ho	He	Ho	He	Ho	He	He	He	Ho	Ho	Ho	He	Ho	He	Ho	Ho	39
3_885613	1.1043		C	Silent	0	fgenesh1_pm.PHYCAscaffold_3_#_149	Ho	Ho	Ho	Ho	Ho	Ho	Ho	He	He	He	Ho	Ho	Ho	He	Ho	He	He	Ho	33
3_885619	1.1044		C	Silent	0	fgenesh1_pm.PHYCAscaffold_3_#_149	Ho	He	He	Ho	Ho	Ho	He	He	He	He	Ho	Ho	Ho	He	He	Ho	He	Ho	50
3_886470	1.1045	yes	C	Silent	0	fgenesh1_pg.PHYCAscaffold_3_#_151	Ho	Ho	Ho	Ho	He	Ho	Ho	He	Ho	He	Ho	Ho	Ho	He	He	He	Ho	Ho	33
3_887800	1.1046		C	Silent	0	e_gw1.3.605.1	Ho	He	Ho	Ho	Ho	Ho	Ho	He	Ho	He	Ho	He	Ho	Ho	He	He	Ho	Ho	33
3_888811	1.1047	yes	C	Silent	0	e_gw1.3.605.1	Ho	Ho	He	Ho	Ho	Ho	Ho	Ho	Ho	He	Ho	Ho	Ho	He	Ho	He	Ho	Ho	22
3_895179	1.1048		3	H	Y	estExt2_fgenesh1_pg.C_PHYCAscaffold_30148	Ho	Ho	Ho	Ho	Ho	Ho	Ho	Ho	Ho	Ho	Ho	Ho	Ho	Ho	Ho	He	Ho	Ho	6
3_895199	1.1049		C	L	*	estExt2_fgenesh1_pg.C_PHYCAscaffold_30148	Ho	Ho	Ho	Ho	Ho	Ho	Ho	He	Ho	He	Ho	He	Ho	Ho	Ho	He	He	Ho	28
3_898821	1.105		I	0	0	estExt2_fgenesh1_pg.C_PHYCAscaffold_30148	Ho	Ho	Ho	Ho	He	Ho	Ho	Ho	Ho	Ho	Ho	Ho	Ho	Ho	Ho	He	Ho	Ho	11
3_898836	1.1051		I	0	0	estExt2_fgenesh1_pg.C_PHYCAscaffold_30148	Ho	Ho	He	Ho	He	He	Ho	Ho	Ho	Ho	Ho	Ho	Ho	Ho	Ho	He	Ho	Ho	22
3_898878	1.1052		I	0	0	estExt2_fgenesh1_pg.C_PHYCAscaffold_30148	Ho	Ho	He	Ho	He	He	Ho	Ho	He	Ho	Ho	Ho	Ho	Ho	Ho	He	Ho	Ho	28
3_898884	1.1053		I	0	0	estExt2_fgenesh1_pg.C_PHYCAscaffold_30148	Ho	Ho	He	Ho	Ho	He	Ho	Ho	He	Ho	Ho	Ho	Ho	Ho	Ho	He	Ho	Ho	22
3_901039	1.1054						Ho	Ho	Ho	Ho	Ho	He	Ho	Ho	Ho	Ho	Ho	Ho	Ho	He	Ho	Ho	Ho	Ho	11
3_907422	1.1055						He	Ho	Ho	Ho	Ho	Ho	Ho	Ho	Ho	He	Ho	Ho	Ho	Ho	Ho	Ho	Ho	Ho	11
3_925354	1.1058						Ho	Ho	Ho	Ho	Ho	Ho	Ho	Ho	Ho	He	Ho	Ho	Ho	Ho	He	Ho	Ho	Ho	11
3_925371	1.1059						Ho	Ho	Ho	Ho	Ho	Ho	Ho	Ho	Ho	He	Ho	Ho	Ho	Ho	He	Ho	Ho	Ho	11
3_925377	1.106						Ho	Ho	Ho	Ho	Ho	Ho	Ho	Ho	He	He	Ho	Ho	Ho	Ho	He	Ho	Ho	Ho	17
3_925387	1.1061						Ho	Ho	Ho	Ho	Ho	Ho	He	Ho	He	He	Ho	Ho	Ho	Ho	He	Ho	Ho	Ho	22
3_925398	1.1062						Ho	Ho	Ho	Ho	Ho	Ho	Ho	Ho	Ho	He	Ho	Ho	Ho	Ho	He	Ho	Ho	Ho	11
3_956368	1.1063						Ho	He	Ho	Ho	Ho	Ho	Ho	He	He	Ho	Ho	Ho	Ho	Ho	Ho	Ho	Ho	Ho	17
3_956373	1.1064						He	He	Ho	Ho	Ho	Ho	Ho	He	He	Ho	Ho	Ho	Ho	Ho	Ho	Ho	Ho	Ho	22
3_957281	1.1065		C	Silent	0	estExt2_Genewise1Plus.C_PHYCAscaffold_30554	Ho	Ho	Ho	Ho	Ho	Ho	Ho	He	He	Ho	Ho	Ho	Ho	He	Ho	Ho	Ho	Ho	17
3_957288	1.1066		C	Silent	0	estExt2_Genewise1Plus.C_PHYCAscaffold_30554	Ho	He	Ho	Ho	Ho	Ho	Ho	He	Ho	Ho	Ho	Ho	Ho	Ho	He	He	Ho	Ho	22
3_957977	1.1067	yes	C	Silent	0	estExt2_Genewise1Plus.C_PHYCAscaffold_30554	Ho	He	Ho	Ho	Ho	Ho	Ho	He	Ho	He	Ho	He	Ho	Ho	Ho	He	He	Ho	33
3_969119	1.1068		C	Silent	0	estExt2_fgenesh1_pm.C_PHYCAscaffold_30158	Ho	Ho	Ho	Ho	Ho	Ho	Ho	He	He	Ho	Ho	Ho	Ho	He	Ho	Ho	Ho	Ho	17
3_969139	1.1069		C	Silent	0	estExt2_fgenesh1_pm.C_PHYCAscaffold_30158	Ho	Ho	Ho	Ho	Ho	Ho	Ho	Ho	Ho	Ho	Ho	Ho	Ho	He	Ho	Ho	Ho	Ho	6
3_972741	1.107	yes	C	Silent	0	estExt2_Genewise1.C_PHYCAscaffold_30586	Ho	Ho	Ho	Ho	He	Ho	Ho	He	He	He	Ho	Ho	Ho	Ho	Ho	Ho	Ho	Ho	22
3_972769	1.1071	yes	C	S	C	estExt2_Genewise1.C_PHYCAscaffold_30586	Ho	Ho	Ho	Ho	Ho	Ho	He	Ho	Ho	Ho	Ho	Ho	Ho	Ho	Ho	Ho	Ho	Ho	6
3_972818	1.1072		C	P	A	estExt2_Genewise1.C_PHYCAscaffold_30586	Ho	He	Ho	Ho	Ho	Ho	He	Ho	Ho	He	Ho	He	Ho	Ho	He	Ho	Ho	Ho	28
3_976347	1.1073	yes	C	Silent	0	fgenesh2_kg.PHYCAscaffold_3_#_151_#_Contig551.1	Ho	Ho	Ho	He	He	He	Ho	He	He	He	Ho	Ho	Ho	Ho	Ho	Ho	He	Ho	39
3_976458	1.1074		C	Silent	0	fgenesh2_kg.PHYCAscaffold_3_#_151_#_Contig551.1	Ho	Ho	Ho	Ho	Ho	Ho	Ho	Ho	Ho	Ho	Ho	Ho	Ho	He	Ho	Ho	Ho	Ho	6
3_976948	1.1075		C	Silent	0	e_gw1.3.291.1	Ho	He	Ho	Ho	He	Ho	Ho	Ho	Ho	He	Ho	He	Ho	Ho	Ho	Ho	Ho	Ho	22
3_981488	1.1076						Ho	Ho	Ho	Ho	Ho	Ho	Ho	Ho	Ho	He	Ho	Ho	Ho	Ho	Ho	Ho	Ho	Ho	6
3_981539	1.1077						Ho	Ho	Ho	Ho	Ho	Ho	Ho	Ho	Ho	He	Ho	Ho	Ho	Ho	Ho	Ho	Ho	Ho	6
3_986348	1.1078						Ho	Ho	Ho	Ho	Ho	Ho	He	Ho	Ho	Ho	Ho	Ho	Ho	He	Ho	Ho	Ho	Ho	11
3_986354	1.1079						Ho	Ho	Ho	He	Ho	He	Ho	He	Ho	He	Ho	Ho	Ho	Ho	Ho	He	Ho	Ho	28
3_986389	1.108						Ho	Ho	Ho	Ho	Ho	Ho	Ho	Ho	Ho	Ho	Ho	Ho	Ho	He	Ho	Ho	Ho	Ho	6
3_986398	1.1081						Ho	He	Ho	He	He	He	He	He	Ho	He	Ho	Ho	Ho	He	Ho	Ho	Ho	Ho	44
3_986990	1.1082		C	Silent	0	estExt2_fgenesh1_pg.C_PHYCAscaffold_30157	Ho	Ho	Ho	He	He	He	Ho	Ho	Ho	He	Ho	Ho	Ho	He	Ho	Ho	Ho	Ho	28
3_987058	1.1083		I	0	0	estExt2_fgenesh1_pg.C_PHYCAscaffold_30157	Ho	Ho	Ho	Ho	Ho	Ho	Ho	Ho	Ho	Ho	Ho	Ho	Ho	He	Ho	Ho	Ho	Ho	6
3_987074	1.1084		I	0	0	estExt2_fgenesh1_pg.C_PHYCAscaffold_30157	Ho	Ho	Ho	Ho	Ho	Ho	Ho	Ho	Ho	Ho	Ho	Ho	Ho	He	He	Ho	Ho	Ho	11
3_987080	1.1085		I	0	0	estExt2_fgenesh1_pg.C_PHYCAscaffold_30157	Ho	Ho	Ho	Ho	Ho	Ho	Ho	Ho	He	Ho	Ho	Ho	Ho	He	He	Ho	Ho	Ho	17
3_987093	1.1086		I	0	0	estExt2_fgenesh1_pg.C_PHYCAscaffold_30157	Ho	Ho	Ho	He	Ho	He	Ho	He	He	He	Ho	Ho	Ho	Ho	He	Ho	He	Ho	39
3_987099	1.1087		I	0	0	estExt2_fgenesh1_pg.C_PHYCAscaffold_30157	Ho	Ho	Ho	He	Ho	He	Ho	He	He	He	Ho	Ho	Ho	Ho	He	He	He	Ho	44
3_987100	1.1088		I	0	0	estExt2_fgenesh1_pg.C_PHYCAscaffold_30157	Ho	Ho	Ho	He	Ho	He	Ho	Ho	He	He	Ho	Ho	Ho	Ho	He	He	He	Ho	39
3_991387	1.1089	yes					He	Ho	Ho	He	He	He	He	He	Ho	He	Ho	Ho	Ho	He	Ho	Ho	He	He	56
3_1006467	1.109						He	He	He	He	He	Ho	Ho	Ho	Ho	Ho	Ho	Ho	Ho	He	Ho	Ho	Ho	He	39
3_1006482	1.1091						Ho	Ho	Ho	Ho	Ho	Ho	Ho	Ho	Ho	Ho	Ho	Ho	Ho	Ho	Ho	Ho	Ho	Ho	0
3_1006500	1.1092						Ho	Ho	Ho	Ho	Ho	Ho	Ho	Ho	Ho	Ho	Ho	Ho	Ho	He	Ho	Ho	Ho	Ho	6
3_1006506	1.1093						Ho	Ho	Ho	Ho	Ho	Ho	Ho	Ho	Ho	Ho	Ho	Ho	Ho	Ho	Ho	Ho	Ho	Ho	0
3_1006584	1.1094						Ho	Ho	Ho	Ho	Ho	Ho	Ho	Ho	Ho	Ho	Ho	Ho	Ho	Ho	Ho	Ho	Ho	Ho	0
3_1006594	1.1095						Ho	Ho	Ho	Ho	Ho	Ho	Ho	Ho	Ho	Ho	Ho	Ho	Ho	Ho	Ho	Ho	Ho	He	6
3_1009849	1.1096		C	T	R	estExt2_fgenesh1_pg.C_PHYCAscaffold_30159	Ho	Ho	Ho	He	Ho	He	He	He	Ho	He	Ho	Ho	Ho	Ho	He	He	Ho	Ho	39
3_1009854	1.1097		C	Silent	0	estExt2_fgenesh1_pg.C_PHYCAscaffold_30159	Ho	Ho	Ho	He	Ho	He	He	Ho	Ho	He	Ho	Ho	Ho	Ho	He	He	Ho	Ho	33
3_1009861	1.1098		C	A	E	estExt2_fgenesh1_pg.C_PHYCAscaffold_30159	Ho	Ho	He	Ho	Ho	Ho	He	Ho	Ho	He	Ho	Ho	Ho	Ho	He	He	Ho	Ho	28
3_1009863	1.1099		C	Silent	0	estExt2_fgenesh1_pg.C_PHYCAscaffold_30159	Ho	He	He	Ho	Ho	Ho	He	Ho	Ho	He	Ho	Ho	Ho	Ho	He	Ho	Ho	Ho	28
3_1011548	1.11		3	0	0	estExt2_fgenesh1_pm.C_PHYCAscaffold_30167	Ho	He	Ho	Ho	Ho	He	Ho	He	Ho	He	Ho	He	Ho	He	Ho	He	He	He	50
3_1011641	1.1101		C	Silent	0	estExt2_fgenesh1_pm.C_PHYCAscaffold_30167	He	Ho	He	Ho	Ho	He	Ho	He	Ho	He	Ho	He	Ho	He	Ho	Ho	Ho	He	44
3_1014644	1.1102		C	N	I	fgenesh2_kg.PHYCAscaffold_3_#_157_#_Contig3941.1	He	Ho	He	Ho	He	Ho	Ho	Ho	Ho	Ho	Ho	Ho	Ho	Ho	He	Ho	Ho	Ho	22
3_1014648	1.1103		C	Silent	0	fgenesh2_kg.PHYCAscaffold_3_#_157_#_Contig3941.1	He	Ho	Ho	Ho	He	Ho	He	Ho	Ho	Ho	Ho	Ho	Ho	Ho	He	Ho	Ho	Ho	22
3_1014649	1.1104		C	Q	E	fgenesh2_kg.PHYCAscaffold_3_#_157_#_Contig3941.1	Ho	Ho	Ho	Ho	He	Ho	He	Ho	Ho	Ho	Ho	Ho	Ho	Ho	He	Ho	Ho	Ho	17
3_1014739	1.1105		C	Q	E	fgenesh2_kg.PHYCAscaffold_3_#_157_#_Contig3941.1	Ho	Ho	He	Ho	Ho	He	He	He	He	He	Ho	He	Ho	Ho	Ho	Ho	Ho	Ho	39
3_1016606	1.1106		C	Silent	0	estExt2_Genewise1Plus.C_PHYCAscaffold_30597	Ho	Ho	Ho	Ho	Ho	He	He	He	Ho	He	Ho	Ho	Ho	He	He	Ho	Ho	He	39
3_1016642	1.1107		C	Silent	0	estExt2_Genewise1Plus.C_PHYCAscaffold_30597	Ho	He	Ho	Ho	Ho	He	Ho	He	Ho	He	Ho	He	Ho	He	He	He	Ho	Ho	44
3_1016643	1.1108		C	Silent	0	estExt2_Genewise1Plus.C_PHYCAscaffold_30597	He	Ho	Ho	Ho	Ho	Ho	Ho	Ho	Ho	Ho	Ho	Ho	Ho	Ho	Ho	Ho	Ho	Ho	6
3_1017275	1.1109		C	Silent	0	estExt2_Genewise1Plus.C_PHYCAscaffold_30597	Ho	He	Ho	Ho	Ho	Ho	Ho	Ho	He	Ho	Ho	Ho	Ho	Ho	Ho	Ho	Ho	Ho	11
3_1017284	1.111		C	Silent	0	estExt2_Genewise1Plus.C_PHYCAscaffold_30597	Ho	He	Ho	Ho	Ho	He	He	He	He	He	Ho	He	Ho	He	He	Ho	Ho	Ho	50
3_1017289	1.1111		C	I	T	estExt2_Genewise1Plus.C_PHYCAscaffold_30597	Ho	Ho	Ho	Ho	He	He	Ho	He	Ho	He	Ho	He	Ho	Ho	Ho	Ho	Ho	Ho	28
3_1017330	1.1112		C	Silent	0	estExt2_Genewise1Plus.C_PHYCAscaffold_30597	Ho	He	Ho	Ho	Ho	He	Ho	He	He	He	Ho	Ho	Ho	He	He	Ho	Ho	Ho	39
3_1022204	1.1113		C	Silent	0	e_gw1.3.46.1	Ho	Ho	Ho	Ho	Ho	Ho	Ho	Ho	Ho	Ho	Ho	Ho	Ho	Ho	Ho	He	He	Ho	11
3_1022207	1.1114		C	Silent	0	e_gw1.3.46.1	He	He	He	Ho	Ho	Ho	He	Ho	Ho	He	Ho	Ho	Ho	He	He	Ho	He	Ho	44
3_1022832	1.1115		C	Silent	0	e_gw1.3.46.1	Ho	Ho	Ho	Ho	Ho	Ho	Ho	Ho	He	Ho	Ho	He	Ho	Ho	Ho	Ho	He	Ho	17
3_1022916	1.1116		C	Silent	0	e_gw1.3.46.1	Ho	Ho	Ho	Ho	Ho	Ho	Ho	Ho	Ho	Ho	Ho	Ho	Ho	Ho	Ho	He	Ho	Ho	6
3_1022922	1.1117		C	Silent	0	e_gw1.3.46.1	Ho	Ho	He	He	Ho	Ho	He	Ho	Ho	He	Ho	Ho	Ho	Ho	Ho	He	Ho	Ho	28
3_1023866	1.1118	yes	C	Silent	0	e_gw1.3.46.1	Ho	Ho	Ho	Ho	Ho	Ho	Ho	Ho	He	He	Ho	Ho	Ho	Ho	Ho	He	Ho	Ho	17
3_1023896	1.1119		C	Silent	0	e_gw1.3.46.1	Ho	Ho	Ho	Ho	Ho	Ho	Ho	Ho	Ho	He	Ho	He	Ho	Ho	Ho	Ho	Ho	Ho	11
3_1023899	1.112		C	Silent	0	e_gw1.3.46.1	Ho	Ho	Ho	Ho	He	Ho	Ho	Ho	Ho	He	Ho	Ho	Ho	Ho	Ho	He	He	Ho	22
3_1024479	1.1121						Ho	Ho	Ho	Ho	Ho	Ho	Ho	Ho	Ho	He	Ho	He	Ho	Ho	Ho	Ho	Ho	Ho	11
3_1032846	1.1122		C	Silent	0	e_gw1.3.908.1	Ho	Ho	Ho	Ho	Ho	Ho	Ho	Ho	Ho	Ho	Ho	Ho	Ho	Ho	Ho	Ho	Ho	He	6
3_1036793	1.1123		I	0	0	estExt2_Genewise1.C_PHYCAscaffold_30653	Ho	Ho	Ho	Ho	Ho	Ho	Ho	Ho	Ho	He	Ho	Ho	Ho	Ho	Ho	Ho	Ho	Ho	6
3_1036821	1.1124		C	Silent	0	estExt2_Genewise1.C_PHYCAscaffold_30653	Ho	He	Ho	Ho	Ho	He	Ho	Ho	Ho	Ho	Ho	Ho	Ho	Ho	Ho	He	Ho	Ho	17
3_1038106	1.1125	yes					He	He	Ho	Ho	Ho	Ho	He	He	Ho	Ho	Ho	Ho	Ho	He	He	He	He	He	50
3_1049769	1.1126						Ho	He	He	Ho	Ho	Ho	Ho	He	Ho	Ho	Ho	Ho	Ho	He	Ho	He	He	Ho	33
3_1049856	1.1127						Ho	He	He	Ho	Ho	He	Ho	He	He	He	Ho	Ho	Ho	Ho	He	He	Ho	Ho	44
3_1049862	1.1128						Ho	Ho	Ho	Ho	Ho	Ho	Ho	Ho	He	He	Ho	Ho	Ho	Ho	Ho	Ho	Ho	Ho	11
3_1063797	1.1129						Ho	Ho	Ho	Ho	Ho	Ho	Ho	Ho	Ho	He	Ho	Ho	Ho	Ho	Ho	Ho	Ho	Ho	6
3_1063798	1.113						Ho	Ho	Ho	Ho	Ho	Ho	Ho	Ho	Ho	He	Ho	Ho	Ho	Ho	Ho	Ho	Ho	Ho	6
3_1063800	1.1131						Ho	Ho	Ho	Ho	Ho	Ho	Ho	Ho	Ho	He	Ho	Ho	Ho	Ho	Ho	Ho	Ho	Ho	6
3_1070824	1.1132		C	Silent	0	fgenesh2_kg.PHYCAscaffold_3_#_180_#_4096731:1	Ho	Ho	He	He	Ho	Ho	Ho	He	Ho	He	Ho	Ho	Ho	He	He	Ho	Ho	Ho	33
3_1070845	1.1133		C	Silent	0	fgenesh2_kg.PHYCAscaffold_3_#_180_#_4096731:1	Ho	He	Ho	Ho	Ho	He	Ho	Ho	Ho	He	Ho	Ho	He	He	He	Ho	Ho	Ho	33
3_1070871	1.1134		C	V	A	fgenesh2_kg.PHYCAscaffold_3_#_180_#_4096731:1	Ho	He	Ho	Ho	Ho	Ho	Ho	Ho	He	He	Ho	Ho	He	He	Ho	Ho	Ho	Ho	28
3_1072435	1.1135		C	Silent	0	fgenesh2_kg.PHYCAscaffold_3_#_183_#_Contig4221.1	Ho	Ho	Ho	Ho	Ho	Ho	Ho	Ho	Ho	He	Ho	Ho	He	He	Ho	Ho	Ho	Ho	17
3_1082595	1.1138						Ho	Ho	Ho	Ho	Ho	Ho	Ho	Ho	Ho	He	Ho	Ho	Ho	Ho	He	Ho	Ho	Ho	11
3_1082599	1.1139						Ho	Ho	Ho	Ho	Ho	Ho	Ho	Ho	Ho	He	Ho	Ho	Ho	Ho	Ho	Ho	Ho	Ho	6
3_1082606	1.114						Ho	Ho	Ho	Ho	Ho	Ho	Ho	Ho	Ho	He	Ho	Ho	Ho	Ho	Ho	Ho	Ho	Ho	6
3_1082711	1.1141	yes					He	Ho	Ho	Ho	Ho	He	Ho	Ho	Ho	Ho	Ho	Ho	He	Ho	Ho	Ho	Ho	He	22
3_1083444	1.1142						Ho	Ho	Ho	Ho	Ho	He	Ho	Ho	Ho	Ho	Ho	Ho	Ho	Ho	Ho	He	Ho	Ho	11
3_1091585	1.1143		3	0	0	e_gw1.3.906.1	Ho	Ho	Ho	Ho	Ho	He	Ho	Ho	Ho	Ho	Ho	Ho	Ho	Ho	He	He	He	Ho	22
3_1099825	1.1144	yes					Ho	Ho	Ho	He	Ho	He	Ho	Ho	He	He	Ho	Ho	Ho	Ho	Ho	Ho	Ho	Ho	22
3_1099854	1.1145						Ho	Ho	Ho	He	Ho	Ho	Ho	Ho	Ho	Ho	Ho	Ho	Ho	Ho	Ho	Ho	Ho	Ho	6
3_1102412	1.1146		C	Silent	0	fgenesh1_pm.PHYCAscaffold_3_#_191	He	Ho	Ho	Ho	Ho	Ho	He	Ho	Ho	He	Ho	Ho	Ho	He	Ho	Ho	He	He	33
3_1102437	1.1147		C	A	T	fgenesh1_pm.PHYCAscaffold_3_#_191	Ho	Ho	Ho	Ho	Ho	Ho	Ho	Ho	Ho	He	Ho	Ho	Ho	He	Ho	Ho	He	He	22
3_1106063	1.1148						Ho	Ho	Ho	Ho	Ho	He	Ho	Ho	Ho	He	Ho	Ho	He	Ho	Ho	Ho	Ho	Ho	17
3_1108098	1.1149		C	Silent	0	estExt2_fgenesh1_pm.C_PHYCAscaffold_30190	Ho	Ho	Ho	Ho	Ho	Ho	Ho	Ho	Ho	Ho	Ho	Ho	Ho	Ho	Ho	Ho	Ho	He	6
3_1108122	1.115		C	Silent	0	estExt2_fgenesh1_pm.C_PHYCAscaffold_30190	Ho	Ho	Ho	Ho	Ho	Ho	Ho	Ho	Ho	Ho	Ho	Ho	Ho	Ho	Ho	Ho	Ho	He	6
3_1108399	1.1151		C	I	V	estExt2_fgenesh1_pm.C_PHYCAscaffold_30190	Ho	He	He	Ho	He	He	Ho	Ho	Ho	Ho	Ho	Ho	Ho	He	Ho	Ho	He	Ho	33
3_1108418	1.1152		C	V	E	estExt2_fgenesh1_pm.C_PHYCAscaffold_30190	Ho	Ho	Ho	Ho	Ho	He	Ho	Ho	Ho	Ho	Ho	Ho	Ho	He	Ho	Ho	Ho	Ho	11
3_1108428	1.1153		C	Silent	0	estExt2_fgenesh1_pm.C_PHYCAscaffold_30190	Ho	He	Ho	Ho	Ho	Ho	Ho	He	Ho	Ho	Ho	Ho	Ho	He	Ho	Ho	Ho	He	22
3_1113522	1.1154		I	0	0	estExt2_Genewise1.C_PHYCAscaffold_30730	Ho	He	Ho	He	Ho	He	Ho	Ho	Ho	He	Ho	Ho	Ho	Ho	Ho	Ho	Ho	Ho	22
3_1113527	1.1155		I	0	0	estExt2_Genewise1.C_PHYCAscaffold_30730	He	He	Ho	He	Ho	He	Ho	Ho	Ho	He	Ho	Ho	Ho	Ho	Ho	Ho	Ho	Ho	28
3_1114154	1.1156		C	Silent	0	estExt2_Genewise1.C_PHYCAscaffold_30730	Ho	Ho	Ho	He	Ho	Ho	Ho	He	Ho	He	Ho	Ho	Ho	He	Ho	Ho	Ho	Ho	22
3_1124711	1.1157						Ho	Ho	He	Ho	Ho	He	Ho	He	Ho	He	Ho	Ho	Ho	He	He	He	Ho	Ho	39
3_1124795	1.1158	yes					Ho	He	Ho	Ho	Ho	Ho	Ho	Ho	Ho	He	Ho	Ho	Ho	Ho	Ho	Ho	Ho	Ho	11
3_1126123	1.1159		5	0	0	fgenesh2_kg.PHYCAscaffold_3_#_193_#_4096640:1	He	Ho	Ho	Ho	Ho	He	Ho	Ho	Ho	He	Ho	Ho	Ho	He	Ho	Ho	Ho	Ho	22
3_1126156	1.116		5	0	0	fgenesh2_kg.PHYCAscaffold_3_#_193_#_4096640:1	Ho	He	Ho	Ho	Ho	He	Ho	He	He	Ho	Ho	Ho	Ho	He	Ho	Ho	Ho	Ho	28
3_1129504	1.1161		3	0	0	estExt2_Genewise1Plus.C_PHYCAscaffold_30710	He	Ho	Ho	Ho	Ho	He	Ho	Ho	Ho	He	Ho	Ho	Ho	He	Ho	Ho	Ho	Ho	22
3_1131158	1.1162						Ho	Ho	Ho	Ho	Ho	Ho	Ho	Ho	Ho	Ho	Ho	Ho	Ho	Ho	Ho	Ho	Ho	Ho	0
3_1131210	1.1163						Ho	Ho	Ho	Ho	Ho	He	Ho	Ho	He	Ho	Ho	Ho	Ho	Ho	Ho	Ho	Ho	He	17
3_1133339	1.1164		C	Silent	0	fgenesh2_kg.PHYCAscaffold_3_#_195_#_Contig3241.1	Ho	Ho	Ho	Ho	Ho	Ho	Ho	Ho	Ho	Ho	Ho	Ho	Ho	Ho	Ho	Ho	Ho	He	6
3_1133366	1.1165		C	Silent	0	fgenesh2_kg.PHYCAscaffold_3_#_195_#_Contig3241.1	Ho	Ho	Ho	Ho	Ho	Ho	Ho	He	Ho	Ho	Ho	Ho	Ho	He	Ho	Ho	Ho	He	17
3_1134615	1.1166		I	0	0	estExt2_fgenesh1_pm.C_PHYCAscaffold_30196	He	He	Ho	Ho	Ho	He	Ho	He	He	Ho	Ho	Ho	Ho	Ho	Ho	Ho	Ho	Ho	28
3_1135638	1.1167		C	E	K	estExt2_fgenesh1_pm.C_PHYCAscaffold_30196	He	He	Ho	Ho	Ho	He	Ho	He	Ho	Ho	Ho	Ho	He	Ho	Ho	Ho	Ho	Ho	28
3_1135653	1.1168		C	Q	*	estExt2_fgenesh1_pm.C_PHYCAscaffold_30196	Ho	Ho	Ho	Ho	Ho	He	Ho	Ho	Ho	Ho	Ho	Ho	Ho	Ho	Ho	Ho	Ho	Ho	6
3_1154780	1.1169	yes	3	E	G	e_gw1.3.258.1	Ho	Ho	Ho	Ho	Ho	He	Ho	He	Ho	He	Ho	Ho	He	Ho	He	Ho	Ho	He	33
3_1165737	1.117						Ho	Ho	He	He	Ho	Ho	Ho	Ho	Ho	Ho	Ho	Ho	Ho	Ho	He	Ho	Ho	He	22
3_1173802	1.1171						Ho	Ho	Ho	Ho	Ho	Ho	Ho	He	Ho	Ho	He	He	Ho	Ho	Ho	Ho	Ho	Ho	17
3_1173810	1.1172						Ho	Ho	Ho	Ho	Ho	Ho	Ho	He	Ho	Ho	He	He	Ho	Ho	Ho	Ho	Ho	Ho	17
3_1173846	1.1173						Ho	Ho	Ho	Ho	Ho	Ho	Ho	He	Ho	Ho	He	He	Ho	Ho	Ho	Ho	Ho	Ho	17
3_1220029	1.1174		I	0	0	fgenesh2_kg.PHYCAscaffold_3_#_207_#_Contig3607.1	He	He	Ho	Ho	He	Ho	Ho	Ho	He	He	Ho	Ho	Ho	Ho	Ho	He	Ho	Ho	33
3_1221965	1.1175	yes	C	E	*	estExt2_Genewise1.C_PHYCAscaffold_30796	He	Ho	Ho	Ho	Ho	Ho	He	Ho	He	He	He	Ho	He	He	Ho	Ho	He	He	50
3_1222009	1.1177		C	F	S	estExt2_Genewise1.C_PHYCAscaffold_30796	Ho	He	Ho	Ho	Ho	Ho	He	Ho	Ho	He	He	Ho	Ho	Ho	He	Ho	Ho	Ho	28
3_1222011	1.1178		C	Silent	0	estExt2_Genewise1.C_PHYCAscaffold_30796	Ho	He	Ho	Ho	Ho	Ho	Ho	Ho	Ho	He	He	Ho	Ho	Ho	Ho	Ho	He	He	28
3_1225552	1.1179		C	Silent	0	estExt2_fgenesh1_pm.C_PHYCAscaffold_30206	Ho	He	Ho	Ho	Ho	Ho	Ho	Ho	Ho	Ho	He	Ho	Ho	Ho	Ho	Ho	Ho	Ho	11
3_1226222	1.118		I	0	0	fgenesh1_pm.PHYCAscaffold_3_#_210	Ho	Ho	Ho	Ho	Ho	He	He	Ho	Ho	He	He	Ho	He	Ho	Ho	He	He	Ho	39
3_1226233	1.1181		I	0	0	fgenesh1_pm.PHYCAscaffold_3_#_210	Ho	Ho	Ho	Ho	Ho	He	He	Ho	Ho	He	He	Ho	He	He	Ho	He	He	Ho	44
3_1226257	1.1182		I	0	0	fgenesh1_pm.PHYCAscaffold_3_#_210	Ho	Ho	Ho	Ho	Ho	He	He	Ho	Ho	He	He	Ho	He	Ho	Ho	He	He	Ho	39
3_1228566	1.1183						Ho	He	Ho	Ho	Ho	He	Ho	Ho	Ho	He	He	Ho	He	Ho	Ho	Ho	Ho	Ho	28
3_1234086	1.1185						Ho	Ho	Ho	Ho	Ho	He	Ho	Ho	Ho	Ho	He	Ho	He	He	Ho	Ho	Ho	Ho	22
3_1234104	1.1186						Ho	Ho	Ho	Ho	Ho	He	Ho	Ho	Ho	Ho	He	Ho	He	Ho	Ho	Ho	Ho	Ho	17
3_1235101	1.1187		C	Silent	0	fgenesh2_kg.PHYCAscaffold_3_#_210_#_Contig386.1	Ho	Ho	Ho	Ho	Ho	Ho	Ho	Ho	Ho	Ho	He	Ho	Ho	Ho	Ho	Ho	Ho	Ho	6
3_1235168	1.1188		C	K	E	fgenesh2_kg.PHYCAscaffold_3_#_210_#_Contig386.1	Ho	Ho	Ho	Ho	Ho	Ho	Ho	Ho	Ho	He	He	Ho	He	Ho	Ho	Ho	He	Ho	22
3_1236763	1.1189		C	Silent	0	fgenesh2_kg.PHYCAscaffold_3_#_210_#_Contig386.1	Ho	Ho	Ho	Ho	Ho	Ho	Ho	Ho	Ho	Ho	He	Ho	Ho	Ho	Ho	Ho	Ho	Ho	6
3_1236769	1.119		C	Silent	0	fgenesh2_kg.PHYCAscaffold_3_#_210_#_Contig386.1	Ho	Ho	Ho	Ho	Ho	He	He	He	Ho	Ho	He	Ho	He	Ho	Ho	Ho	Ho	Ho	28
3_1236770	1.1191		C	Silent	0	fgenesh2_kg.PHYCAscaffold_3_#_210_#_Contig386.1	Ho	Ho	Ho	Ho	Ho	He	He	He	Ho	Ho	He	Ho	He	Ho	Ho	Ho	Ho	Ho	28
3_1260779	1.1192		C	S	P	e_gw1.3.641.1	Ho	He	Ho	Ho	Ho	He	Ho	Ho	Ho	He	He	Ho	He	Ho	Ho	He	Ho	Ho	33
3_1260823	1.1193		C	Silent	0	e_gw1.3.641.1	Ho	Ho	Ho	Ho	Ho	Ho	Ho	Ho	Ho	He	Ho	Ho	Ho	Ho	Ho	He	Ho	Ho	11
3_1260847	1.1194		C	Silent	0	e_gw1.3.641.1	Ho	He	Ho	Ho	Ho	He	Ho	He	Ho	He	He	Ho	He	Ho	Ho	Ho	Ho	Ho	33
3_1260871	1.1195		C	Silent	0	e_gw1.3.641.1	Ho	He	Ho	Ho	Ho	He	Ho	He	Ho	He	He	Ho	He	Ho	Ho	He	Ho	Ho	39
3_1260898	1.1196	yes	C	Silent	0	e_gw1.3.641.1	Ho	He	Ho	Ho	Ho	He	Ho	He	Ho	He	He	Ho	He	Ho	Ho	He	He	Ho	44
3_1262128	1.1197		C	Silent	0	e_gw1.3.641.1	Ho	He	Ho	Ho	Ho	Ho	Ho	Ho	Ho	Ho	He	Ho	Ho	Ho	Ho	Ho	Ho	Ho	11
3_1262158	1.1198		C	Silent	0	e_gw1.3.641.1	Ho	Ho	Ho	Ho	Ho	Ho	Ho	Ho	Ho	Ho	He	Ho	Ho	Ho	Ho	Ho	Ho	Ho	6
3_1262161	1.1199	yes	C	Silent	0	e_gw1.3.641.1	Ho	He	Ho	Ho	Ho	Ho	Ho	Ho	Ho	Ho	He	Ho	Ho	He	He	Ho	Ho	Ho	22
3_1262233	1.12		C	Silent	0	e_gw1.3.641.1	Ho	Ho	Ho	Ho	Ho	He	Ho	Ho	Ho	He	Ho	Ho	Ho	Ho	Ho	Ho	He	Ho	17
3_1265642	1.1204		C	S	L	e_gw1.3.561.1	He	He	Ho	Ho	Ho	Ho	Ho	He	Ho	He	Ho	Ho	Ho	Ho	Ho	He	Ho	Ho	28
3_1269156	1.1205		3	0	0	e_gw1.3.945.1	He	Ho	Ho	Ho	Ho	He	Ho	Ho	He	Ho	He	Ho	Ho	He	He	He	Ho	Ho	39
3_1269189	1.1206		C	Silent	0	e_gw1.3.945.1	Ho	He	Ho	Ho	Ho	He	Ho	Ho	Ho	Ho	He	Ho	Ho	He	Ho	Ho	He	Ho	28
3_1269195	1.1207		C	Silent	0	e_gw1.3.945.1	Ho	He	Ho	Ho	Ho	He	Ho	Ho	Ho	Ho	He	Ho	Ho	Ho	He	He	He	Ho	33
3_1269198	1.1208		C	Silent	0	e_gw1.3.945.1	Ho	He	Ho	Ho	Ho	He	Ho	Ho	Ho	Ho	He	Ho	Ho	Ho	He	He	He	Ho	33
3_1303183	1.1216		C	Silent	0	estExt2_Genewise1Plus.C_PHYCAscaffold_30813	Ho	He	He	Ho	He	He	Ho	Ho	He	He	He	Ho	Ho	Ho	Ho	Ho	He	Ho	44
3_1329874	1.1219						Ho	Ho	Ho	Ho	Ho	He	Ho	He	Ho	He	He	Ho	Ho	Ho	Ho	Ho	Ho	Ho	22
3_1343885	1.122		C	Silent	0	e_gw1.3.582.1	Ho	Ho	Ho	Ho	Ho	Ho	Ho	Ho	Ho	Ho	He	Ho	Ho	Ho	Ho	Ho	Ho	Ho	6
3_1343972	1.1221		C	Silent	0	e_gw1.3.582.1	Ho	He	Ho	Ho	Ho	Ho	Ho	Ho	Ho	Ho	He	Ho	Ho	Ho	Ho	He	Ho	Ho	17
3_1347537	1.1222		C	Silent	0	gw1.3.143.1	Ho	Ho	Ho	Ho	Ho	He	Ho	Ho	Ho	He	He	Ho	He	He	Ho	Ho	He	Ho	33
3_1347570	1.1223		C	Silent	0	gw1.3.143.1	Ho	He	He	Ho	Ho	He	Ho	Ho	Ho	He	He	Ho	Ho	Ho	Ho	Ho	He	Ho	33
3_1347915	1.1224		C	Silent	0	gw1.3.143.1	Ho	He	Ho	Ho	Ho	Ho	Ho	Ho	Ho	Ho	He	Ho	Ho	Ho	Ho	Ho	Ho	Ho	11
3_1347945	1.1225						Ho	Ho	Ho	Ho	Ho	Ho	Ho	Ho	He	Ho	He	Ho	Ho	Ho	Ho	Ho	Ho	Ho	11
3_1347951	1.1226						Ho	Ho	Ho	Ho	Ho	Ho	Ho	Ho	Ho	Ho	He	Ho	Ho	Ho	Ho	Ho	Ho	Ho	6
3_1350757	1.1229						Ho	Ho	He	Ho	He	He	Ho	Ho	Ho	He	He	Ho	Ho	Ho	Ho	He	He	Ho	39
3_1350767	1.123						Ho	Ho	Ho	Ho	Ho	Ho	Ho	Ho	Ho	Ho	He	Ho	Ho	Ho	Ho	Ho	Ho	Ho	6
3_1350789	1.1231						Ho	Ho	Ho	Ho	Ho	Ho	Ho	He	Ho	He	He	Ho	He	Ho	He	He	Ho	Ho	33
3_1354752	1.1233		C	Silent	0	e_gw1.3.826.1	Ho	Ho	Ho	Ho	Ho	Ho	Ho	He	Ho	Ho	He	Ho	Ho	Ho	Ho	Ho	Ho	Ho	11
3_1369194	1.1237						Ho	He	Ho	Ho	Ho	Ho	Ho	Ho	Ho	Ho	He	Ho	Ho	Ho	He	He	Ho	Ho	22
3_1369264	1.1238						He	Ho	Ho	Ho	Ho	Ho	Ho	He	He	Ho	He	Ho	Ho	Ho	Ho	Ho	Ho	Ho	22
3_1369300	1.1239						He	Ho	Ho	Ho	Ho	Ho	Ho	Ho	Ho	Ho	He	Ho	Ho	Ho	Ho	Ho	Ho	Ho	11
3_1386014	1.1246		C	P	S	fgenesh1_pg.PHYCAscaffold_3_#_228	Ho	Ho	Ho	Ho	Ho	Ho	Ho	He	He	Ho	He	Ho	Ho	Ho	Ho	He	Ho	Ho	22
3_1386017	1.1247		C	S	P	fgenesh1_pg.PHYCAscaffold_3_#_228	Ho	Ho	Ho	Ho	Ho	Ho	Ho	He	He	Ho	He	Ho	Ho	He	He	He	Ho	Ho	33
3_1386055	1.1248		C	Silent	0	fgenesh1_pg.PHYCAscaffold_3_#_228	Ho	Ho	Ho	Ho	Ho	Ho	Ho	Ho	Ho	Ho	He	Ho	Ho	Ho	Ho	Ho	Ho	Ho	6
3_1393737	1.1249						Ho	Ho	Ho	Ho	Ho	Ho	Ho	Ho	Ho	He	Ho	Ho	Ho	Ho	He	Ho	Ho	Ho	11
3_1393739	1.125						Ho	Ho	Ho	Ho	Ho	Ho	Ho	Ho	Ho	He	Ho	He	Ho	Ho	He	Ho	Ho	Ho	17
3_1393752	1.1251						Ho	Ho	Ho	Ho	He	Ho	Ho	Ho	Ho	Ho	He	Ho	Ho	Ho	Ho	Ho	Ho	Ho	11
3_1396075	1.1254		C	Silent	0	estExt2_fgenesh1_pm.C_PHYCAscaffold_30220	Ho	Ho	Ho	Ho	Ho	Ho	Ho	Ho	Ho	He	Ho	He	He	Ho	He	He	Ho	Ho	28
3_1396093	1.1255		C	Silent	0	estExt2_fgenesh1_pm.C_PHYCAscaffold_30220	Ho	Ho	Ho	Ho	Ho	Ho	Ho	Ho	Ho	He	Ho	He	He	Ho	He	Ho	Ho	Ho	22
3_1396099	1.1256		C	Silent	0	estExt2_fgenesh1_pm.C_PHYCAscaffold_30220	Ho	Ho	Ho	Ho	Ho	Ho	Ho	Ho	Ho	He	Ho	He	He	Ho	He	Ho	Ho	Ho	22
3_1396123	1.1257		C	Silent	0	estExt2_fgenesh1_pm.C_PHYCAscaffold_30220	Ho	Ho	Ho	Ho	He	Ho	Ho	Ho	Ho	He	Ho	He	He	He	He	He	Ho	Ho	39
3_1396771	1.1259		C	Silent	0	fgenesh2_kg.PHYCAscaffold_3_#_238_#_Contig1853.1	He	Ho	Ho	Ho	Ho	Ho	Ho	Ho	Ho	Ho	He	Ho	Ho	Ho	He	Ho	Ho	Ho	17
3_1396795	1.126		C	Silent	0	fgenesh2_kg.PHYCAscaffold_3_#_238_#_Contig1853.1	He	Ho	Ho	Ho	Ho	Ho	Ho	Ho	Ho	Ho	He	Ho	Ho	Ho	He	Ho	Ho	Ho	17
3_1404073	1.1265	yes					Ho	Ho	Ho	Ho	He	Ho	Ho	He	Ho	He	He	He	He	Ho	Ho	He	Ho	Ho	39
3_1405753	1.1266						Ho	Ho	Ho	Ho	Ho	Ho	Ho	Ho	Ho	Ho	He	Ho	Ho	Ho	He	He	Ho	Ho	17
3_1405765	1.1267						Ho	Ho	Ho	Ho	Ho	Ho	Ho	Ho	Ho	Ho	He	Ho	Ho	Ho	He	He	Ho	Ho	17
3_1406332	1.1268						He	Ho	Ho	Ho	Ho	Ho	Ho	Ho	Ho	Ho	He	Ho	Ho	He	He	Ho	Ho	Ho	22
3_1406387	1.1269						Ho	Ho	Ho	Ho	Ho	Ho	Ho	Ho	Ho	He	Ho	He	He	Ho	He	Ho	Ho	Ho	22
3_1409756	1.127						Ho	He	Ho	Ho	Ho	Ho	Ho	Ho	Ho	He	Ho	Ho	He	He	He	Ho	Ho	Ho	28
3_1409783	1.1271						Ho	He	Ho	Ho	He	Ho	Ho	Ho	Ho	Ho	He	Ho	Ho	Ho	Ho	He	Ho	Ho	22
3_1410882	1.1272		C	H	Q	fgenesh2_kg.PHYCAscaffold_3_#_246_#_4101020:1	Ho	Ho	Ho	Ho	Ho	Ho	Ho	Ho	He	He	Ho	He	He	Ho	He	He	Ho	Ho	33
3_1411771	1.1273						Ho	Ho	Ho	Ho	Ho	Ho	Ho	Ho	Ho	He	He	He	Ho	Ho	Ho	Ho	Ho	Ho	17
3_1411777	1.1274						He	Ho	Ho	Ho	He	Ho	Ho	Ho	Ho	He	Ho	He	Ho	Ho	Ho	Ho	Ho	Ho	22
3_1411797	1.1275						Ho	Ho	Ho	Ho	Ho	He	Ho	Ho	Ho	He	He	He	Ho	Ho	Ho	Ho	Ho	Ho	22
3_1416739	1.1276		C	Silent	0	fgenesh2_kg.PHYCAscaffold_3_#_248_#_Contig106.1	Ho	He	He	Ho	Ho	Ho	Ho	Ho	Ho	He	Ho	Ho	He	He	Ho	Ho	Ho	He	33
3_1416763	1.1277		C	Silent	0	fgenesh2_kg.PHYCAscaffold_3_#_248_#_Contig106.1	Ho	He	Ho	Ho	He	Ho	Ho	Ho	Ho	He	Ho	He	He	Ho	Ho	Ho	Ho	Ho	28
3_1420298	1.1279		C	Silent	0	estExt2_Genewise1Plus.C_PHYCAscaffold_30900	Ho	Ho	Ho	Ho	Ho	Ho	He	Ho	He	Ho	He	Ho	Ho	Ho	Ho	Ho	Ho	He	22
3_1421950	1.128		C	Silent	0	estExt2_Genewise1Plus.C_PHYCAscaffold_30900	Ho	Ho	Ho	Ho	Ho	Ho	Ho	Ho	Ho	He	Ho	Ho	Ho	Ho	Ho	Ho	Ho	He	11
3_1422505	1.1281						Ho	Ho	Ho	Ho	Ho	Ho	Ho	He	He	Ho	He	Ho	Ho	Ho	Ho	Ho	Ho	He	22
3_1422541	1.1282	yes					He	Ho	Ho	Ho	Ho	Ho	Ho	He	Ho	Ho	He	Ho	Ho	Ho	He	Ho	Ho	He	28
3_1426352	1.1284	yes					Ho	Ho	Ho	Ho	Ho	Ho	Ho	Ho	Ho	He	Ho	Ho	Ho	Ho	Ho	Ho	Ho	He	11
3_1430078	1.1285						Ho	He	Ho	Ho	Ho	Ho	Ho	Ho	Ho	He	Ho	He	Ho	Ho	Ho	He	Ho	Ho	22
3_1430099	1.1286						Ho	He	He	Ho	He	Ho	Ho	He	Ho	Ho	Ho	He	He	He	Ho	He	Ho	He	50
3_1430167	1.1287						Ho	Ho	Ho	Ho	Ho	Ho	Ho	Ho	Ho	He	Ho	Ho	Ho	Ho	Ho	Ho	Ho	He	11
3_1437059	1.129						He	Ho	Ho	Ho	Ho	Ho	Ho	Ho	Ho	Ho	Ho	Ho	Ho	Ho	Ho	Ho	Ho	Ho	6
3_1439394	1.1294		C	Silent	0	estExt2_Genewise1Plus.C_PHYCAscaffold_30904	Ho	Ho	Ho	Ho	Ho	Ho	Ho	Ho	Ho	Ho	He	Ho	Ho	Ho	Ho	Ho	Ho	Ho	6
3_1439434	1.1295		C	Q	E	estExt2_Genewise1Plus.C_PHYCAscaffold_30904	Ho	Ho	Ho	Ho	Ho	Ho	Ho	Ho	Ho	Ho	He	Ho	Ho	Ho	Ho	Ho	Ho	Ho	6
3_1440790	1.1296		C	H	N	fgenesh1_pm.PHYCAscaffold_3_#_232	Ho	He	Ho	Ho	He	He	Ho	He	Ho	He	He	He	He	Ho	Ho	Ho	Ho	He	50
3_1441768	1.1297						Ho	Ho	Ho	Ho	He	Ho	Ho	Ho	Ho	Ho	He	Ho	Ho	Ho	He	Ho	Ho	Ho	17
3_1442686	1.1298	yes	C	Silent	0	fgenesh2_kg.PHYCAscaffold_3_#_256_#_Contig1415.1	Ho	Ho	Ho	Ho	Ho	Ho	Ho	Ho	Ho	He	Ho	Ho	He	Ho	Ho	He	Ho	Ho	17
3_1444848	1.1299		3	0	0	estExt2_fgenesh1_pg.C_PHYCAscaffold_30237	Ho	Ho	Ho	Ho	Ho	Ho	Ho	Ho	Ho	He	Ho	Ho	Ho	Ho	Ho	Ho	Ho	Ho	6
3_1444849	1.13		3	0	0	estExt2_fgenesh1_pg.C_PHYCAscaffold_30237	Ho	Ho	Ho	Ho	Ho	Ho	Ho	Ho	Ho	He	Ho	Ho	Ho	Ho	Ho	Ho	Ho	Ho	6
3_1444866	1.1301		3	0	0	estExt2_fgenesh1_pg.C_PHYCAscaffold_30237	He	Ho	Ho	Ho	Ho	Ho	Ho	Ho	Ho	Ho	He	Ho	Ho	Ho	Ho	Ho	Ho	Ho	11
3_1444867	1.1302		3	0	0	estExt2_fgenesh1_pg.C_PHYCAscaffold_30237	Ho	Ho	Ho	Ho	Ho	Ho	Ho	Ho	Ho	He	Ho	Ho	Ho	Ho	Ho	Ho	Ho	Ho	6
3_1444868	1.1303		3	0	0	estExt2_fgenesh1_pg.C_PHYCAscaffold_30237	Ho	Ho	Ho	Ho	Ho	Ho	Ho	Ho	Ho	He	Ho	Ho	Ho	Ho	Ho	Ho	Ho	Ho	6
3_1447610	1.1304						Ho	He	Ho	Ho	Ho	Ho	Ho	Ho	He	He	He	He	He	Ho	Ho	He	Ho	Ho	39
3_1448597	1.1305	yes	C	Silent	0	fgenesh2_kg.PHYCAscaffold_3_#_261_#_4097111:1	Ho	Ho	Ho	Ho	Ho	Ho	Ho	He	He	He	He	Ho	Ho	Ho	Ho	Ho	Ho	Ho	22
3_1450648	1.1306		3	R	W	e_gw1.3.707.1	Ho	Ho	Ho	Ho	Ho	Ho	He	Ho	Ho	Ho	He	Ho	Ho	Ho	Ho	Ho	Ho	Ho	11
3_1450650	1.1307		C	A	E	e_gw1.3.707.1	He	Ho	Ho	Ho	Ho	Ho	Ho	Ho	Ho	Ho	He	Ho	Ho	Ho	Ho	Ho	Ho	Ho	11
3_1450651	1.1308		C	A	P	e_gw1.3.707.1	Ho	Ho	Ho	Ho	Ho	Ho	Ho	Ho	Ho	Ho	He	Ho	Ho	Ho	Ho	Ho	Ho	Ho	6
3_1450652	1.1309		C	C	W	e_gw1.3.707.1	Ho	Ho	Ho	Ho	Ho	Ho	Ho	Ho	Ho	Ho	He	Ho	Ho	Ho	Ho	Ho	Ho	Ho	6
3_1453498	1.1311						Ho	Ho	He	Ho	He	Ho	He	Ho	Ho	Ho	He	Ho	Ho	He	He	Ho	Ho	Ho	33
3_1453517	1.1312						He	Ho	He	Ho	Ho	He	Ho	Ho	Ho	Ho	He	Ho	Ho	Ho	He	Ho	Ho	Ho	28
3_1456712	1.1313						Ho	Ho	Ho	Ho	Ho	Ho	Ho	Ho	Ho	Ho	He	Ho	Ho	Ho	Ho	Ho	Ho	Ho	6
3_1459125	1.1314						Ho	Ho	Ho	Ho	Ho	Ho	Ho	Ho	Ho	Ho	He	Ho	Ho	Ho	Ho	Ho	Ho	Ho	6
3_1466976	1.1315						Ho	Ho	Ho	Ho	Ho	Ho	Ho	He	He	Ho	He	Ho	Ho	Ho	Ho	Ho	Ho	He	22
3_1472647	1.1316						Ho	He	He	Ho	Ho	Ho	Ho	Ho	He	He	Ho	He	He	He	Ho	Ho	Ho	Ho	39
3_1472670	1.1317						He	Ho	He	Ho	He	Ho	Ho	Ho	He	He	He	Ho	Ho	He	He	Ho	Ho	Ho	44
3_1480187	1.1318		C	Silent	0	fgenesh2_kg.PHYCAscaffold_3_#_277_#_4099772:1	He	Ho	Ho	Ho	Ho	Ho	Ho	Ho	Ho	Ho	He	Ho	Ho	Ho	Ho	Ho	Ho	Ho	11
3_1482787	1.1319						Ho	Ho	Ho	Ho	Ho	Ho	Ho	Ho	Ho	Ho	He	Ho	Ho	Ho	Ho	Ho	Ho	Ho	6
3_1483998	1.132		C	Silent	0	estExt2_Genewise1.C_PHYCAscaffold_30964	Ho	Ho	Ho	Ho	Ho	Ho	Ho	He	Ho	Ho	He	He	Ho	Ho	He	Ho	Ho	He	28
3_1484007	1.1321		C	Silent	0	estExt2_Genewise1.C_PHYCAscaffold_30964	Ho	Ho	Ho	Ho	He	Ho	Ho	Ho	Ho	He	Ho	He	Ho	He	Ho	Ho	Ho	Ho	22
3_1484022	1.1322		C	Silent	0	estExt2_Genewise1.C_PHYCAscaffold_30964	Ho	Ho	He	Ho	He	Ho	Ho	Ho	Ho	He	Ho	He	He	He	Ho	Ho	Ho	Ho	33
3_1484046	1.1323		C	Silent	0	estExt2_Genewise1.C_PHYCAscaffold_30964	Ho	Ho	Ho	Ho	Ho	Ho	Ho	He	Ho	Ho	He	He	He	Ho	He	Ho	Ho	He	33
3_1484106	1.1324	yes	C	Silent	0	estExt2_Genewise1.C_PHYCAscaffold_30964	Ho	Ho	Ho	Ho	Ho	Ho	Ho	He	Ho	Ho	He	Ho	He	Ho	He	Ho	Ho	He	28
3_1484907	1.1325	yes	C	Silent	0	estExt2_Genewise1.C_PHYCAscaffold_30964	He	Ho	He	Ho	He	Ho	Ho	Ho	Ho	He	Ho	He	Ho	Ho	Ho	Ho	Ho	Ho	28
3_1484955	1.1326	yes	C	Silent	0	estExt2_Genewise1.C_PHYCAscaffold_30964	He	He	Ho	Ho	He	Ho	Ho	Ho	Ho	He	Ho	Ho	He	He	Ho	Ho	Ho	Ho	33
3_1485798	1.1327						Ho	Ho	Ho	He	He	Ho	Ho	Ho	Ho	He	He	Ho	Ho	Ho	He	Ho	Ho	He	33
3_1485844	1.1328						He	He	He	Ho	He	He	Ho	Ho	Ho	He	Ho	He	He	He	Ho	Ho	Ho	Ho	50
3_1488156	1.1329	yes					Ho	Ho	He	Ho	He	Ho	He	Ho	Ho	He	He	He	He	He	Ho	He	Ho	He	56
3_1488186	1.133						Ho	Ho	Ho	Ho	Ho	Ho	Ho	Ho	He	Ho	He	Ho	Ho	Ho	Ho	Ho	Ho	Ho	11
3_1488231	1.1332	yes					Ho	Ho	Ho	Ho	Ho	Ho	Ho	Ho	He	Ho	He	Ho	Ho	Ho	Ho	Ho	Ho	Ho	11
3_1489610	1.1333		3	0	0	estExt2_Genewise1Plus.C_PHYCAscaffold_30928	Ho	Ho	Ho	Ho	Ho	Ho	He	Ho	Ho	He	He	He	Ho	He	Ho	He	Ho	Ho	33
3_1489613	1.1334		C	Silent	0	estExt2_Genewise1Plus.C_PHYCAscaffold_30928	He	Ho	He	Ho	He	Ho	He	Ho	Ho	He	He	He	Ho	He	Ho	He	Ho	Ho	50
3_1490287	1.1335						Ho	Ho	Ho	Ho	Ho	Ho	Ho	Ho	Ho	Ho	He	Ho	Ho	Ho	Ho	Ho	Ho	Ho	6
3_1490288	1.1336						Ho	Ho	Ho	Ho	Ho	Ho	Ho	Ho	Ho	He	Ho	Ho	Ho	Ho	Ho	Ho	Ho	Ho	6
3_1490301	1.1337						Ho	Ho	Ho	Ho	Ho	Ho	Ho	Ho	Ho	He	Ho	Ho	Ho	Ho	Ho	Ho	Ho	Ho	6
3_1490307	1.1338						Ho	Ho	Ho	Ho	He	Ho	Ho	Ho	Ho	Ho	He	He	Ho	Ho	Ho	He	Ho	Ho	22
3_1490316	1.1339						Ho	Ho	Ho	Ho	He	Ho	He	Ho	Ho	Ho	He	He	Ho	He	He	He	Ho	Ho	39
3_1490320	1.134						Ho	Ho	Ho	Ho	Ho	Ho	Ho	Ho	Ho	He	Ho	Ho	Ho	Ho	Ho	Ho	Ho	Ho	6
3_1491183	1.1341						Ho	Ho	He	Ho	Ho	Ho	Ho	He	He	Ho	Ho	He	He	He	He	He	Ho	Ho	44
3_1491827	1.1343	yes					Ho	He	Ho	Ho	Ho	Ho	Ho	Ho	Ho	He	He	He	Ho	He	Ho	Ho	Ho	Ho	28
3_1492898	1.1344		C	Silent	0	estExt2_Genewise1Plus.C_PHYCAscaffold_30931	Ho	Ho	Ho	Ho	He	Ho	Ho	Ho	Ho	Ho	He	Ho	Ho	Ho	Ho	Ho	Ho	He	17
3_1493877	1.1345		C	R	H	fgenesh1_pg.PHYCAscaffold_3_#_258	Ho	Ho	Ho	Ho	Ho	Ho	Ho	Ho	Ho	Ho	He	Ho	Ho	Ho	Ho	Ho	Ho	Ho	6
3_1493955	1.1346	yes	C	S	N	fgenesh1_pg.PHYCAscaffold_3_#_258	Ho	Ho	He	Ho	He	Ho	Ho	He	Ho	He	He	Ho	He	Ho	Ho	He	Ho	Ho	39
3_1495345	1.1347						He	Ho	He	Ho	He	Ho	Ho	He	Ho	Ho	He	Ho	Ho	He	Ho	He	Ho	Ho	39
3_1495361	1.1348						Ho	Ho	Ho	Ho	Ho	Ho	Ho	Ho	Ho	He	Ho	Ho	Ho	Ho	Ho	He	Ho	He	17
3_1495367	1.1349						Ho	Ho	Ho	Ho	Ho	Ho	Ho	He	He	Ho	Ho	He	Ho	Ho	He	He	Ho	He	33
3_1495414	1.135						Ho	Ho	He	Ho	He	Ho	Ho	Ho	He	Ho	He	Ho	Ho	He	Ho	Ho	Ho	He	33
3_1495417	1.1351						Ho	Ho	He	Ho	He	Ho	Ho	Ho	He	Ho	He	Ho	Ho	Ho	He	Ho	Ho	He	33
3_1497847	1.1352						He	Ho	He	Ho	Ho	Ho	He	He	Ho	Ho	He	He	Ho	Ho	Ho	Ho	Ho	Ho	33
3_1497853	1.1353						Ho	Ho	Ho	Ho	He	Ho	Ho	Ho	Ho	Ho	He	Ho	Ho	Ho	Ho	Ho	Ho	He	17
3_1498417	1.1355						Ho	Ho	Ho	Ho	Ho	Ho	Ho	Ho	Ho	He	Ho	Ho	Ho	Ho	Ho	Ho	Ho	Ho	6
3_1498468	1.1356						He	He	Ho	Ho	He	Ho	He	He	He	Ho	He	Ho	Ho	Ho	He	He	Ho	He	56
3_1500477	1.1357						Ho	He	Ho	Ho	Ho	Ho	Ho	Ho	He	He	Ho	Ho	Ho	Ho	He	Ho	Ho	He	28
3_1500482	1.1358						Ho	He	He	Ho	He	Ho	Ho	Ho	He	Ho	He	Ho	Ho	Ho	He	Ho	Ho	He	39
3_1505294	1.136		C	Silent	0	fgenesh1_pm.PHYCAscaffold_3_#_247	Ho	He	Ho	Ho	Ho	Ho	Ho	Ho	Ho	He	He	Ho	Ho	Ho	He	He	Ho	He	33
3_1505306	1.1361		C	Silent	0	fgenesh1_pm.PHYCAscaffold_3_#_247	Ho	He	Ho	Ho	Ho	Ho	Ho	Ho	Ho	He	He	Ho	Ho	He	He	He	Ho	He	39
3_1509906	1.1362		I	0	0	fgenesh1_pg.PHYCAscaffold_3_#_261	Ho	He	Ho	Ho	Ho	Ho	Ho	Ho	Ho	He	Ho	He	He	He	Ho	He	Ho	Ho	33
3_1509927	1.1364		I	0	0	fgenesh1_pg.PHYCAscaffold_3_#_261	Ho	Ho	Ho	Ho	Ho	Ho	Ho	Ho	Ho	He	Ho	Ho	Ho	Ho	Ho	Ho	Ho	Ho	6
3_1509933	1.1365		I	0	0	fgenesh1_pg.PHYCAscaffold_3_#_261	He	He	Ho	Ho	Ho	Ho	He	He	He	He	He	Ho	Ho	Ho	Ho	Ho	Ho	Ho	39
3_1509953	1.1367		I	0	0	fgenesh1_pg.PHYCAscaffold_3_#_261	Ho	Ho	Ho	Ho	Ho	He	Ho	Ho	Ho	He	He	Ho	Ho	Ho	Ho	Ho	Ho	Ho	17
3_1510679	1.1368		C	Silent	0	fgenesh1_pg.PHYCAscaffold_3_#_261	He	Ho	Ho	Ho	Ho	Ho	Ho	He	He	He	He	Ho	Ho	Ho	Ho	Ho	Ho	Ho	28
3_1510712	1.1369		C	Silent	0	fgenesh1_pg.PHYCAscaffold_3_#_261	He	Ho	Ho	Ho	Ho	He	Ho	He	He	Ho	He	Ho	Ho	Ho	Ho	He	Ho	Ho	33
3_1513716	1.1371						Ho	Ho	Ho	Ho	Ho	He	Ho	Ho	Ho	He	He	Ho	Ho	He	Ho	Ho	Ho	Ho	22
3_1520215	1.1372		C	K	E	fgenesh2_kg.PHYCAscaffold_3_#_287_#_gi|189084390|gb|BT031906.1|	Ho	Ho	Ho	Ho	Ho	Ho	Ho	Ho	Ho	He	He	Ho	Ho	Ho	Ho	Ho	Ho	Ho	11
3_1520296	1.1373		C	P	S	fgenesh2_kg.PHYCAscaffold_3_#_287_#_gi|189084390|gb|BT031906.1|	Ho	Ho	He	Ho	He	Ho	Ho	He	He	He	He	He	Ho	Ho	Ho	Ho	Ho	Ho	39
3_1520299	1.1374		C	E	K	fgenesh2_kg.PHYCAscaffold_3_#_287_#_gi|189084390|gb|BT031906.1|	Ho	Ho	Ho	Ho	Ho	Ho	Ho	Ho	Ho	He	Ho	Ho	Ho	He	Ho	Ho	Ho	Ho	11
3_1520304	1.1375		C	A	E	fgenesh2_kg.PHYCAscaffold_3_#_287_#_gi|189084390|gb|BT031906.1|	Ho	Ho	He	Ho	He	Ho	Ho	He	He	He	He	He	He	Ho	Ho	Ho	Ho	Ho	44
3_1520314	1.1376		C	Q	E	fgenesh2_kg.PHYCAscaffold_3_#_287_#_gi|189084390|gb|BT031906.1|	Ho	Ho	He	Ho	He	Ho	Ho	He	Ho	He	He	He	He	Ho	He	Ho	Ho	Ho	44
3_1520329	1.1377		C	A	T	fgenesh2_kg.PHYCAscaffold_3_#_287_#_gi|189084390|gb|BT031906.1|	Ho	Ho	Ho	Ho	Ho	Ho	Ho	Ho	Ho	He	He	He	Ho	Ho	Ho	He	Ho	Ho	22
3_1521321	1.1378		3	0	0	fgenesh2_kg.PHYCAscaffold_3_#_289_#_4097459:1	Ho	Ho	He	Ho	Ho	He	Ho	Ho	Ho	He	Ho	Ho	Ho	He	He	He	Ho	Ho	33
3_1533428	1.1379		C	A	V	fgenesh2_kg.PHYCAscaffold_3_#_295_#_Contig1314.1	Ho	Ho	Ho	Ho	Ho	Ho	Ho	He	Ho	He	Ho	Ho	Ho	He	Ho	Ho	Ho	Ho	17
3_1533486	1.138	yes	C	Silent	0	fgenesh2_kg.PHYCAscaffold_3_#_295_#_Contig1314.1	Ho	Ho	Ho	Ho	Ho	Ho	Ho	He	Ho	He	Ho	Ho	Ho	Ho	Ho	Ho	Ho	Ho	11
3_1536217	1.1381	yes	C	Silent	0	fgenesh2_kg.PHYCAscaffold_3_#_296_#_4097660:2	Ho	He	Ho	Ho	Ho	Ho	Ho	He	He	He	Ho	Ho	Ho	Ho	Ho	Ho	Ho	He	28
3_1544066	1.1382		3	0	0	estExt2_fgenesh1_pg.C_PHYCAscaffold_30261	Ho	Ho	Ho	Ho	He	He	Ho	He	Ho	Ho	He	He	Ho	Ho	Ho	Ho	Ho	Ho	28
3_1544095	1.1383		C	G	S	estExt2_fgenesh1_pg.C_PHYCAscaffold_30261	Ho	Ho	Ho	Ho	He	He	Ho	Ho	Ho	Ho	He	He	Ho	He	Ho	Ho	Ho	Ho	28
3_1561573	1.1384						He	He	He	Ho	Ho	Ho	He	Ho	He	He	He	Ho	Ho	He	Ho	Ho	Ho	Ho	44
3_1568377	1.1386						Ho	Ho	Ho	He	Ho	He	He	He	Ho	He	Ho	He	Ho	He	Ho	Ho	Ho	Ho	39
3_1568381	1.1387						Ho	Ho	Ho	Ho	Ho	Ho	Ho	Ho	Ho	Ho	He	Ho	Ho	Ho	Ho	Ho	Ho	Ho	6
3_1568399	1.1388						Ho	He	Ho	He	He	Ho	Ho	Ho	He	He	Ho	He	Ho	Ho	Ho	He	Ho	He	44
3_1568462	1.1389						Ho	Ho	Ho	He	Ho	He	Ho	He	Ho	He	He	Ho	He	He	Ho	Ho	Ho	Ho	39
3_1568467	1.139						Ho	He	He	He	He	Ho	Ho	Ho	He	He	Ho	Ho	He	Ho	Ho	He	Ho	He	50
3_1574072	1.1391						Ho	He	Ho	Ho	Ho	Ho	Ho	He	Ho	He	He	Ho	Ho	He	Ho	He	Ho	Ho	33
3_1575217	1.1392		C	P	A	estExt2_fgenesh1_pg.C_PHYCAscaffold_30269	Ho	Ho	Ho	Ho	Ho	Ho	Ho	Ho	Ho	He	Ho	Ho	Ho	Ho	Ho	Ho	Ho	Ho	6
3_1576871	1.1393						Ho	Ho	Ho	Ho	Ho	Ho	Ho	Ho	Ho	He	Ho	Ho	Ho	Ho	Ho	Ho	Ho	Ho	6
3_1576873	1.1394						Ho	Ho	Ho	Ho	Ho	Ho	Ho	Ho	Ho	He	Ho	Ho	Ho	Ho	Ho	Ho	Ho	Ho	6
3_1576875	1.1395						Ho	Ho	Ho	Ho	Ho	Ho	Ho	Ho	Ho	He	Ho	Ho	Ho	Ho	Ho	Ho	Ho	Ho	6
3_1577418	1.1396		C	Silent	0	fgenesh1_pm.PHYCAscaffold_3_#_258	Ho	Ho	Ho	Ho	Ho	He	Ho	Ho	Ho	He	Ho	Ho	He	Ho	Ho	Ho	Ho	He	22
3_1577439	1.1397		C	Silent	0	fgenesh1_pm.PHYCAscaffold_3_#_258	He	He	Ho	Ho	Ho	Ho	Ho	Ho	Ho	He	Ho	He	Ho	He	Ho	Ho	Ho	Ho	28
3_1579804	1.1398		C	Silent	0	e_gw1.3.49.1	Ho	Ho	He	Ho	He	He	Ho	He	He	He	Ho	Ho	He	Ho	He	He	Ho	He	56
3_1582436	1.1399		C	Silent	0	fgenesh2_kg.PHYCAscaffold_3_#_312_#_4097098:2	Ho	Ho	Ho	Ho	Ho	Ho	Ho	Ho	Ho	He	Ho	Ho	Ho	Ho	Ho	He	Ho	Ho	11
3_1592515	1.14	yes					Ho	Ho	Ho	Ho	Ho	He	Ho	Ho	Ho	He	Ho	Ho	Ho	Ho	Ho	He	Ho	Ho	17
3_1594334	1.1401		C	V	I	gw1.3.13.1	Ho	Ho	Ho	Ho	Ho	He	Ho	Ho	Ho	He	Ho	Ho	Ho	Ho	He	Ho	Ho	He	22
3_1594344	1.1402		C	Silent	0	gw1.3.13.1	Ho	Ho	Ho	Ho	Ho	He	Ho	Ho	Ho	He	Ho	Ho	Ho	Ho	He	He	Ho	Ho	22
70_50473	1.1413		C	P	S	e_gw1.70.208.1	Ho	Ho	Ho	Ho	Ho	Ho	Ho	Ho	Ho	He	Ho	Ho	Ho	Ho	Ho	Ho	Ho	Ho	6
70_101120	1.1414		C	Silent	0	fgenesh2_kg.PHYCAscaffold_70_#_4_#_gi|189084325|gb|BT031841.1|	Ho	Ho	Ho	He	Ho	Ho	Ho	He	Ho	Ho	He	Ho	Ho	Ho	Ho	He	He	Ho	28
70_101162	1.1415		C	Silent	0	fgenesh2_kg.PHYCAscaffold_70_#_4_#_gi|189084325|gb|BT031841.1|	Ho	Ho	Ho	Ho	He	Ho	Ho	Ho	Ho	Ho	He	Ho	Ho	Ho	Ho	Ho	Ho	Ho	11
70_101228	1.1416		C	Silent	0	fgenesh2_kg.PHYCAscaffold_70_#_4_#_gi|189084325|gb|BT031841.1|	Ho	He	Ho	Ho	Ho	Ho	Ho	Ho	Ho	He	He	Ho	Ho	Ho	Ho	Ho	He	Ho	22
70_102212	1.1417						He	Ho	Ho	Ho	Ho	He	Ho	He	Ho	He	He	Ho	Ho	Ho	Ho	Ho	He	He	39
70_102278	1.1418						Ho	Ho	Ho	Ho	Ho	Ho	Ho	Ho	Ho	He	He	Ho	Ho	Ho	Ho	Ho	Ho	He	17
70_105353	1.1419						Ho	Ho	Ho	Ho	Ho	Ho	Ho	He	Ho	He	He	He	Ho	Ho	Ho	Ho	Ho	Ho	22
70_105407	1.1421						He	Ho	Ho	Ho	He	He	Ho	He	Ho	He	He	He	Ho	He	Ho	Ho	He	Ho	50
70_105409	1.1422						Ho	Ho	Ho	Ho	He	He	Ho	He	Ho	He	He	He	Ho	He	Ho	Ho	He	Ho	44
70_108447	1.1424		C	S	A	estExt2_Genewise1.C_PHYCAscaffold_700037	Ho	Ho	Ho	Ho	Ho	Ho	Ho	Ho	Ho	He	Ho	Ho	Ho	Ho	He	Ho	Ho	Ho	11
70_108464	1.1425		C	Silent	0	estExt2_Genewise1.C_PHYCAscaffold_700037	He	Ho	Ho	Ho	Ho	Ho	Ho	Ho	He	He	He	Ho	Ho	Ho	He	He	Ho	Ho	33
70_108467	1.1426		C	Silent	0	estExt2_Genewise1.C_PHYCAscaffold_700037	Ho	He	Ho	Ho	Ho	Ho	Ho	Ho	Ho	He	Ho	Ho	Ho	Ho	He	He	Ho	Ho	22
70_108482	1.1427		C	Silent	0	estExt2_Genewise1.C_PHYCAscaffold_700037	He	Ho	Ho	Ho	Ho	Ho	Ho	Ho	Ho	He	He	Ho	Ho	Ho	Ho	Ho	Ho	He	22
70_108605	1.1428	yes	C	Silent	0	estExt2_Genewise1.C_PHYCAscaffold_700037	Ho	He	Ho	Ho	Ho	Ho	Ho	Ho	Ho	He	Ho	Ho	Ho	Ho	He	He	Ho	Ho	22
70_113942	1.1429		C	L	M	estExt2_fgenesh1_pm.C_PHYCAscaffold_700007	Ho	He	Ho	Ho	Ho	Ho	Ho	Ho	Ho	He	Ho	Ho	Ho	Ho	Ho	Ho	Ho	Ho	11
70_113959	1.143		C	Silent	0	estExt2_fgenesh1_pm.C_PHYCAscaffold_700007	Ho	He	Ho	Ho	He	Ho	Ho	Ho	Ho	He	Ho	Ho	Ho	Ho	He	He	Ho	Ho	28
70_113983	1.1431		C	Silent	0	estExt2_fgenesh1_pm.C_PHYCAscaffold_700007	Ho	He	Ho	Ho	He	Ho	Ho	Ho	Ho	He	Ho	Ho	Ho	Ho	He	Ho	Ho	Ho	22
70_118587	1.1432		3	T	I	estExt2_fgenesh1_pg.C_PHYCAscaffold_700011	Ho	He	Ho	Ho	Ho	He	Ho	Ho	He	He	He	Ho	Ho	He	Ho	Ho	Ho	He	39
70_118588	1.1433		C	T	A	estExt2_fgenesh1_pg.C_PHYCAscaffold_700011	Ho	He	Ho	Ho	Ho	He	Ho	Ho	He	He	He	Ho	Ho	He	Ho	Ho	Ho	He	39
70_118594	1.1434		C	S	P	estExt2_fgenesh1_pg.C_PHYCAscaffold_700011	Ho	Ho	Ho	Ho	Ho	Ho	Ho	Ho	Ho	Ho	He	He	Ho	Ho	He	He	Ho	He	28
70_118607	1.1435		C	Silent	0	estExt2_fgenesh1_pg.C_PHYCAscaffold_700011	Ho	Ho	Ho	He	Ho	Ho	Ho	Ho	Ho	Ho	He	He	Ho	Ho	He	He	He	He	39
70_123093	1.1436		C	Silent	0	estExt2_fgenesh1_pg.C_PHYCAscaffold_700011	Ho	He	Ho	Ho	Ho	He	Ho	He	Ho	He	He	Ho	Ho	Ho	Ho	Ho	He	He	39
70_128641	1.1437	yes					Ho	He	Ho	Ho	Ho	He	Ho	Ho	He	He	Ho	Ho	Ho	He	Ho	Ho	Ho	Ho	28
70_130231	1.144						Ho	Ho	Ho	Ho	Ho	Ho	Ho	Ho	Ho	He	Ho	Ho	Ho	Ho	Ho	Ho	Ho	Ho	6
70_132735	1.1441		C	Silent	0	e_gw1.70.68.1	Ho	He	Ho	Ho	He	He	Ho	Ho	Ho	He	He	Ho	Ho	Ho	Ho	Ho	He	Ho	33
70_136113	1.1443		C	Silent	0	estExt2_fgenesh1_pm.C_PHYCAscaffold_700012	Ho	He	Ho	Ho	Ho	Ho	Ho	Ho	He	He	Ho	Ho	Ho	He	Ho	Ho	Ho	He	28
70_161156	1.1446						Ho	Ho	Ho	Ho	Ho	Ho	Ho	Ho	Ho	Ho	He	Ho	Ho	Ho	Ho	Ho	Ho	Ho	6
70_161214	1.1447						Ho	He	Ho	Ho	Ho	Ho	Ho	Ho	Ho	He	He	Ho	Ho	Ho	He	Ho	Ho	Ho	22
70_161245	1.1448						Ho	Ho	Ho	Ho	Ho	Ho	He	Ho	Ho	He	He	He	Ho	Ho	Ho	Ho	He	He	33
70_161250	1.1449						Ho	Ho	Ho	Ho	Ho	Ho	He	Ho	Ho	He	He	He	Ho	Ho	Ho	Ho	He	He	33
70_161277	1.145						Ho	He	Ho	Ho	Ho	Ho	Ho	Ho	He	He	He	Ho	Ho	Ho	He	Ho	Ho	Ho	28
70_173148	1.1453						Ho	Ho	Ho	Ho	Ho	Ho	Ho	Ho	Ho	He	He	Ho	Ho	Ho	Ho	Ho	Ho	Ho	11
70_173161	1.1454						Ho	Ho	Ho	Ho	Ho	Ho	Ho	Ho	Ho	He	Ho	Ho	Ho	Ho	Ho	Ho	Ho	Ho	6
70_173588	1.1455						Ho	Ho	Ho	Ho	Ho	Ho	Ho	Ho	He	He	Ho	Ho	Ho	Ho	Ho	Ho	Ho	Ho	11
70_173642	1.1456						Ho	Ho	Ho	Ho	Ho	Ho	Ho	Ho	He	Ho	He	Ho	Ho	Ho	Ho	Ho	Ho	Ho	11
70_175301	1.1457		C	G	R	e_gw1.70.172.1	Ho	Ho	Ho	Ho	Ho	Ho	Ho	Ho	Ho	He	Ho	Ho	Ho	Ho	Ho	Ho	Ho	Ho	6
70_175315	1.1458		C	Silent	0	e_gw1.70.172.1	Ho	Ho	Ho	Ho	Ho	Ho	Ho	Ho	He	He	Ho	Ho	Ho	Ho	Ho	Ho	Ho	Ho	11
70_175334	1.1459		C	T	P	e_gw1.70.172.1	Ho	Ho	Ho	Ho	Ho	Ho	Ho	Ho	Ho	Ho	He	Ho	Ho	Ho	Ho	Ho	Ho	Ho	6
70_175337	1.146		C	H	N	e_gw1.70.172.1	Ho	Ho	Ho	Ho	Ho	Ho	Ho	Ho	Ho	Ho	He	Ho	Ho	Ho	Ho	Ho	Ho	Ho	6
70_176820	1.1461						Ho	Ho	Ho	Ho	Ho	Ho	Ho	Ho	Ho	Ho	He	Ho	Ho	Ho	Ho	Ho	Ho	Ho	6
70_186723	1.1462		C	Silent	0	e_gw1.70.101.1	He	Ho	Ho	Ho	He	He	Ho	Ho	Ho	He	He	Ho	Ho	He	Ho	Ho	Ho	He	39
70_186729	1.1463		C	Silent	0	e_gw1.70.101.1	Ho	He	Ho	Ho	He	Ho	Ho	Ho	He	He	He	Ho	Ho	Ho	Ho	Ho	Ho	He	33
70_186730	1.1464		C	F	V	e_gw1.70.101.1	Ho	He	Ho	Ho	He	Ho	Ho	Ho	He	He	He	Ho	Ho	Ho	Ho	Ho	Ho	He	33
70_190557	1.1465						Ho	Ho	Ho	Ho	He	Ho	Ho	Ho	Ho	He	Ho	He	Ho	Ho	Ho	Ho	Ho	He	22
70_190613	1.1466	yes					Ho	Ho	Ho	Ho	He	Ho	Ho	He	Ho	He	Ho	Ho	Ho	He	Ho	Ho	He	Ho	28
70_190653	1.1467						Ho	Ho	Ho	Ho	Ho	Ho	Ho	Ho	Ho	He	Ho	Ho	Ho	Ho	Ho	Ho	Ho	He	11
70_190666	1.1468						He	Ho	Ho	He	Ho	Ho	Ho	He	Ho	He	Ho	Ho	Ho	Ho	Ho	Ho	He	Ho	28
70_193394	1.1469		C	Silent	0	fgenesh1_pg.PHYCAscaffold_70_#_19	Ho	Ho	Ho	Ho	Ho	Ho	Ho	Ho	Ho	Ho	He	Ho	Ho	Ho	Ho	Ho	Ho	Ho	6
70_195687	1.147		3	S	F	e_gw1.70.79.1	Ho	He	Ho	Ho	He	Ho	Ho	Ho	Ho	He	Ho	Ho	Ho	He	Ho	Ho	Ho	He	28
70_195729	1.1471		C	H	L	e_gw1.70.79.1	Ho	Ho	Ho	Ho	He	Ho	Ho	He	Ho	He	Ho	He	Ho	Ho	Ho	Ho	Ho	He	28
70_196690	1.1472		C	Silent	0	e_gw1.70.79.1	He	He	Ho	Ho	He	Ho	Ho	Ho	Ho	He	Ho	Ho	Ho	Ho	Ho	Ho	Ho	He	28
70_196735	1.1473		C	Silent	0	e_gw1.70.79.1	Ho	He	Ho	Ho	He	Ho	He	He	Ho	He	Ho	Ho	Ho	Ho	Ho	Ho	Ho	He	33
70_203821	1.1474		C	N	K	e_gw1.70.130.1	Ho	Ho	Ho	Ho	Ho	Ho	Ho	Ho	Ho	He	Ho	He	Ho	He	Ho	Ho	Ho	Ho	17
70_203860	1.1475	yes	C	Silent	0	e_gw1.70.130.1	Ho	Ho	Ho	Ho	Ho	Ho	Ho	Ho	Ho	He	Ho	He	Ho	He	Ho	Ho	Ho	Ho	17
70_204488	1.1476		C	G	E	e_gw1.70.130.1	Ho	Ho	Ho	Ho	He	Ho	Ho	He	Ho	He	Ho	Ho	Ho	Ho	Ho	He	He	He	33
70_204507	1.1477		C	Silent	0	e_gw1.70.130.1	Ho	Ho	Ho	Ho	He	Ho	Ho	Ho	He	He	Ho	Ho	Ho	He	He	He	He	He	44
70_204528	1.1478		C	Silent	0	e_gw1.70.130.1	Ho	Ho	Ho	Ho	Ho	He	Ho	Ho	Ho	He	Ho	He	Ho	He	Ho	Ho	He	Ho	28
70_206931	1.1479		C	Silent	0	estExt2_Genewise1.C_PHYCAscaffold_700091	Ho	Ho	Ho	Ho	Ho	He	Ho	He	Ho	He	Ho	Ho	Ho	He	Ho	Ho	He	Ho	28
70_206934	1.148		C	Silent	0	estExt2_Genewise1.C_PHYCAscaffold_700091	Ho	Ho	Ho	Ho	Ho	He	Ho	Ho	Ho	He	Ho	Ho	Ho	He	Ho	Ho	He	Ho	22
70_208515	1.1481						Ho	Ho	Ho	Ho	He	He	Ho	He	He	He	Ho	Ho	Ho	Ho	Ho	He	Ho	He	39
70_208544	1.1482						He	Ho	Ho	Ho	Ho	Ho	Ho	Ho	Ho	He	Ho	Ho	Ho	Ho	Ho	Ho	Ho	Ho	11
70_208585	1.1483						Ho	He	Ho	Ho	He	He	Ho	Ho	Ho	He	Ho	Ho	Ho	Ho	Ho	He	Ho	He	33
70_208591	1.1484						Ho	He	Ho	Ho	He	He	Ho	He	Ho	He	Ho	Ho	Ho	Ho	Ho	He	Ho	Ho	33
70_208600	1.1485						Ho	Ho	Ho	Ho	Ho	Ho	Ho	Ho	Ho	He	Ho	Ho	Ho	Ho	Ho	Ho	Ho	Ho	6
70_212380	1.1486		I	0	0	fgenesh2_kg.PHYCAscaffold_70_#_23_#_Contig314.2	He	Ho	Ho	Ho	Ho	Ho	He	He	Ho	He	Ho	Ho	Ho	He	Ho	Ho	Ho	Ho	28
70_212407	1.1487		3	0	0	fgenesh2_kg.PHYCAscaffold_70_#_23_#_Contig314.2	Ho	Ho	Ho	He	Ho	Ho	Ho	Ho	Ho	He	Ho	Ho	Ho	He	Ho	Ho	Ho	Ho	17
70_212455	1.1488		3	0	0	fgenesh2_kg.PHYCAscaffold_70_#_23_#_Contig314.2	Ho	Ho	Ho	Ho	He	He	Ho	Ho	Ho	He	Ho	Ho	Ho	Ho	He	He	Ho	Ho	28
70_217777	1.1489		I	0	0	e_gw1.70.92.1	Ho	He	Ho	He	Ho	Ho	He	He	Ho	He	Ho	Ho	Ho	Ho	Ho	He	He	He	44
70_217782	1.149		I	0	0	e_gw1.70.92.1	Ho	He	Ho	He	He	Ho	Ho	He	Ho	He	Ho	Ho	Ho	Ho	Ho	He	He	He	44
70_217829	1.1491		I	0	0	e_gw1.70.92.1	Ho	Ho	Ho	Ho	Ho	Ho	Ho	Ho	Ho	He	Ho	Ho	Ho	He	Ho	Ho	Ho	Ho	11
70_217849	1.1492		I	0	0	e_gw1.70.92.1	Ho	He	Ho	Ho	Ho	Ho	Ho	Ho	Ho	He	He	Ho	Ho	Ho	Ho	He	He	He	33
70_217863	1.1493		I	0	0	e_gw1.70.92.1	Ho	He	Ho	Ho	Ho	Ho	Ho	Ho	Ho	He	Ho	Ho	Ho	Ho	Ho	He	He	He	28
70_217877	1.1494		I	0	0	e_gw1.70.92.1	Ho	Ho	Ho	Ho	He	Ho	Ho	He	Ho	Ho	He	Ho	Ho	Ho	Ho	Ho	Ho	Ho	17
70_217888	1.1495		I	0	0	e_gw1.70.92.1	Ho	Ho	Ho	Ho	He	Ho	Ho	Ho	Ho	He	He	Ho	Ho	Ho	Ho	He	He	Ho	28
70_221970	1.1496		3	0	0	e_gw1.70.125.1	Ho	Ho	Ho	Ho	Ho	Ho	Ho	He	Ho	He	Ho	Ho	Ho	He	Ho	Ho	Ho	Ho	17
70_222234	1.1497		C	Silent	0	e_gw1.70.125.1	Ho	Ho	Ho	Ho	Ho	Ho	Ho	Ho	Ho	He	Ho	He	Ho	Ho	Ho	Ho	Ho	Ho	11
70_222255	1.1498		C	Silent	0	e_gw1.70.125.1	Ho	Ho	Ho	Ho	Ho	Ho	Ho	Ho	Ho	He	Ho	He	Ho	He	Ho	Ho	Ho	Ho	17
70_222279	1.1499		C	Silent	0	e_gw1.70.125.1	Ho	Ho	Ho	He	Ho	He	Ho	Ho	Ho	Ho	He	He	Ho	Ho	Ho	Ho	Ho	Ho	22
70_226152	1.15		5	0	0	estExt2_fgenesh1_pg.C_PHYCAscaffold_700024	Ho	Ho	Ho	Ho	Ho	Ho	Ho	Ho	Ho	Ho	He	Ho	Ho	Ho	Ho	Ho	Ho	Ho	6
70_226153	1.1501		5	0	0	estExt2_fgenesh1_pg.C_PHYCAscaffold_700024	Ho	Ho	Ho	Ho	Ho	Ho	Ho	Ho	Ho	Ho	He	Ho	Ho	Ho	Ho	Ho	Ho	Ho	6
70_226297	1.1502		C	Silent	0	estExt2_fgenesh1_pg.C_PHYCAscaffold_700024	Ho	Ho	Ho	Ho	He	He	Ho	He	Ho	Ho	He	Ho	Ho	Ho	Ho	Ho	Ho	Ho	22
70_229260	1.1503		3	0	0	e_gw1.70.87.1	He	He	Ho	Ho	Ho	Ho	Ho	Ho	Ho	He	Ho	He	Ho	Ho	Ho	Ho	He	Ho	28
70_229943	1.1504		C	Silent	0	e_gw1.70.87.1	Ho	Ho	Ho	Ho	Ho	Ho	Ho	Ho	Ho	He	Ho	He	Ho	He	Ho	Ho	Ho	Ho	17
70_230548	1.1505	yes	C	Silent	0	e_gw1.70.87.1	Ho	Ho	Ho	Ho	Ho	Ho	He	Ho	Ho	He	Ho	He	Ho	He	He	Ho	Ho	He	33
70_230576	1.1506	yes					Ho	Ho	Ho	Ho	Ho	Ho	Ho	Ho	Ho	He	He	Ho	Ho	Ho	He	Ho	Ho	Ho	17
70_232486	1.1507	yes	C	Silent	0	estExt2_Genewise1Plus.C_PHYCAscaffold_700104	Ho	Ho	Ho	Ho	Ho	Ho	He	Ho	Ho	Ho	He	Ho	Ho	Ho	Ho	Ho	Ho	Ho	11
70_232528	1.1508		C	Silent	0	estExt2_Genewise1Plus.C_PHYCAscaffold_700104	Ho	Ho	Ho	Ho	Ho	Ho	Ho	Ho	Ho	He	Ho	Ho	Ho	He	Ho	Ho	Ho	Ho	11
70_232531	1.1509		C	Silent	0	estExt2_Genewise1Plus.C_PHYCAscaffold_700104	He	Ho	Ho	Ho	Ho	He	Ho	Ho	He	He	He	Ho	Ho	Ho	Ho	Ho	He	He	39
70_237852	1.151		C	Silent	0	estExt2_Genewise1.C_PHYCAscaffold_700114	Ho	Ho	Ho	Ho	Ho	Ho	Ho	Ho	Ho	Ho	He	Ho	Ho	Ho	Ho	Ho	Ho	Ho	6
70_238857	1.1511		I	0	0	gw1.70.199.1	Ho	He	Ho	Ho	He	He	Ho	He	He	Ho	He	Ho	Ho	Ho	Ho	Ho	He	Ho	39
70_238865	1.1512		I	0	0	gw1.70.199.1	Ho	Ho	Ho	Ho	Ho	Ho	Ho	Ho	Ho	Ho	He	Ho	Ho	Ho	Ho	Ho	Ho	Ho	6
70_239804	1.1513		I	0	0	gw1.70.199.1	Ho	He	Ho	Ho	Ho	Ho	Ho	Ho	Ho	He	Ho	Ho	Ho	Ho	Ho	He	He	Ho	22
70_242558	1.1514		C	F	S	estExt2_fgenesh1_pg.C_PHYCAscaffold_700028	He	Ho	Ho	Ho	Ho	Ho	He	He	Ho	He	Ho	Ho	Ho	Ho	Ho	Ho	Ho	Ho	22
70_242562	1.1515		C	Silent	0	estExt2_fgenesh1_pg.C_PHYCAscaffold_700028	Ho	Ho	Ho	Ho	Ho	Ho	Ho	Ho	Ho	Ho	He	Ho	Ho	Ho	Ho	Ho	Ho	Ho	6
70_245396	1.1516		3	S	P	estExt2_fgenesh1_pm.C_PHYCAscaffold_700030	Ho	He	Ho	He	Ho	Ho	He	He	Ho	He	Ho	He	Ho	He	Ho	Ho	He	He	50
70_245435	1.1517	yes	C	Q	*	estExt2_fgenesh1_pm.C_PHYCAscaffold_700030	Ho	Ho	Ho	He	Ho	Ho	Ho	Ho	Ho	Ho	He	Ho	Ho	Ho	Ho	Ho	Ho	Ho	11
70_247459	1.1518		C	Silent	0	gw1.70.22.1	He	He	Ho	Ho	Ho	Ho	He	Ho	Ho	He	Ho	He	Ho	Ho	Ho	He	He	Ho	39
70_247540	1.1519		C	Silent	0	gw1.70.22.1	He	He	Ho	Ho	He	Ho	He	He	He	He	He	He	Ho	Ho	Ho	Ho	He	Ho	56
70_250592	1.152		C	Q	P	fgenesh1_pg.PHYCAscaffold_70_#_34	Ho	He	Ho	Ho	Ho	He	He	He	Ho	He	He	Ho	Ho	Ho	Ho	He	He	Ho	44
70_252535	1.1521	yes	C	Silent	0	fgenesh1_pg.PHYCAscaffold_70_#_35	He	He	Ho	Ho	Ho	Ho	Ho	He	Ho	Ho	He	Ho	Ho	Ho	Ho	Ho	Ho	Ho	22
70_252562	1.1522	yes	C	Silent	0	fgenesh1_pg.PHYCAscaffold_70_#_35	Ho	Ho	Ho	He	Ho	Ho	Ho	Ho	Ho	Ho	He	Ho	Ho	Ho	Ho	Ho	Ho	Ho	11
70_252613	1.1523		C	Silent	0	fgenesh1_pg.PHYCAscaffold_70_#_35	Ho	Ho	Ho	He	Ho	Ho	Ho	Ho	Ho	Ho	He	Ho	Ho	He	Ho	Ho	Ho	Ho	17
70_265581	1.1526		C	Silent	0	fgenesh2_kg.PHYCAscaffold_70_#_37_#_4101889:1	Ho	Ho	Ho	Ho	He	He	He	Ho	Ho	Ho	Ho	He	Ho	Ho	Ho	Ho	Ho	Ho	22
70_267002	1.1527		C	Silent	0	estExt2_fgenesh1_pg.C_PHYCAscaffold_700035	Ho	Ho	Ho	Ho	He	Ho	Ho	Ho	Ho	He	Ho	He	Ho	Ho	Ho	Ho	Ho	Ho	17
70_267008	1.1528		C	Silent	0	estExt2_fgenesh1_pg.C_PHYCAscaffold_700035	Ho	Ho	Ho	Ho	He	Ho	Ho	Ho	Ho	He	Ho	He	Ho	Ho	Ho	Ho	Ho	Ho	17
70_267521	1.1529	yes	C	Silent	0	estExt2_fgenesh1_pg.C_PHYCAscaffold_700035	He	Ho	Ho	Ho	Ho	He	Ho	Ho	Ho	He	Ho	He	Ho	Ho	He	Ho	He	Ho	33
70_267551	1.153	yes	C	Silent	0	estExt2_fgenesh1_pg.C_PHYCAscaffold_700035	Ho	Ho	Ho	Ho	He	Ho	Ho	Ho	He	He	Ho	He	Ho	Ho	Ho	Ho	He	Ho	28
70_268122	1.1531						Ho	He	Ho	He	Ho	Ho	Ho	Ho	He	He	Ho	Ho	Ho	Ho	Ho	Ho	He	Ho	28
70_268127	1.1532						Ho	Ho	Ho	He	Ho	Ho	Ho	Ho	He	He	Ho	Ho	Ho	Ho	Ho	Ho	He	Ho	22
70_268132	1.1533						Ho	He	Ho	Ho	Ho	Ho	He	Ho	Ho	Ho	He	Ho	Ho	He	Ho	Ho	Ho	He	28
70_268147	1.1534						Ho	He	Ho	Ho	He	Ho	He	Ho	Ho	He	He	He	Ho	He	Ho	Ho	He	He	50
70_268228	1.1535						Ho	Ho	Ho	Ho	Ho	Ho	Ho	Ho	Ho	Ho	He	Ho	Ho	Ho	Ho	Ho	Ho	Ho	6
70_268237	1.1536						He	He	Ho	Ho	Ho	Ho	Ho	Ho	Ho	He	Ho	Ho	Ho	Ho	Ho	He	He	He	33
70_270136	1.1537		C	Silent	0	fgenesh2_kg.PHYCAscaffold_70_#_43_#_4100390:1	Ho	Ho	Ho	He	Ho	Ho	Ho	Ho	He	He	Ho	Ho	Ho	He	He	He	Ho	Ho	33
70_270169	1.1538		C	Silent	0	fgenesh2_kg.PHYCAscaffold_70_#_43_#_4100390:1	Ho	Ho	Ho	Ho	He	Ho	Ho	Ho	He	He	Ho	Ho	Ho	Ho	Ho	Ho	He	Ho	22
70_271261	1.1539		C	Silent	0	estExt2_Genewise1.C_PHYCAscaffold_700149	He	He	Ho	He	Ho	Ho	Ho	Ho	Ho	He	He	Ho	Ho	Ho	Ho	He	Ho	Ho	33
70_271309	1.154		C	Silent	0	estExt2_Genewise1.C_PHYCAscaffold_700149	He	Ho	Ho	Ho	He	He	He	Ho	He	He	Ho	He	Ho	He	Ho	Ho	He	Ho	50
70_271315	1.1541		C	Silent	0	estExt2_Genewise1.C_PHYCAscaffold_700149	He	Ho	Ho	Ho	He	He	He	Ho	He	He	He	He	Ho	He	Ho	Ho	He	Ho	56
70_272359	1.1542		C	Silent	0	estExt2_Genewise1.C_PHYCAscaffold_700149	He	Ho	Ho	Ho	Ho	Ho	Ho	Ho	Ho	He	He	Ho	Ho	He	Ho	Ho	Ho	Ho	22
70_272966	1.1543		3	0	0	estExt2_Genewise1Plus.C_PHYCAscaffold_700146	Ho	He	Ho	Ho	Ho	He	He	He	Ho	He	He	Ho	Ho	Ho	Ho	He	Ho	He	44
70_272970	1.1544		3	0	0	estExt2_Genewise1Plus.C_PHYCAscaffold_700146	Ho	Ho	Ho	Ho	He	Ho	He	Ho	He	He	Ho	He	Ho	He	He	Ho	He	He	50
70_272974	1.1545		3	0	0	estExt2_Genewise1Plus.C_PHYCAscaffold_700146	Ho	Ho	Ho	Ho	He	Ho	He	Ho	He	He	Ho	Ho	Ho	Ho	Ho	Ho	Ho	He	28
70_272977	1.1546		3	0	0	estExt2_Genewise1Plus.C_PHYCAscaffold_700146	Ho	He	Ho	Ho	He	He	He	He	Ho	He	He	Ho	Ho	He	Ho	Ho	He	Ho	50
70_272990	1.1547		3	0	0	estExt2_Genewise1Plus.C_PHYCAscaffold_700146	Ho	Ho	Ho	Ho	He	Ho	He	Ho	He	He	Ho	Ho	Ho	Ho	Ho	Ho	Ho	He	28
70_279147	1.1548						He	He	Ho	Ho	He	Ho	Ho	He	Ho	He	Ho	He	Ho	Ho	Ho	Ho	He	He	44
7_960715	1.1549						Ho	He	Ho	Ho	Ho	He	Ho	He	Ho	Ho	Ho	He	Ho	Ho	He	Ho	Ho	He	33
7_960716	1.155						Ho	He	Ho	Ho	Ho	He	Ho	He	Ho	Ho	Ho	He	He	Ho	Ho	Ho	Ho	He	33
7_960736	1.1551						Ho	Ho	Ho	Ho	Ho	He	Ho	Ho	He	He	Ho	He	He	Ho	He	He	Ho	He	44
7_961256	1.1552		C	Silent	0	estExt2_Genewise1Plus.C_PHYCAscaffold_70557	Ho	Ho	Ho	Ho	Ho	Ho	Ho	Ho	Ho	He	He	Ho	Ho	Ho	He	Ho	Ho	Ho	17
7_961305	1.1553		C	Silent	0	estExt2_Genewise1Plus.C_PHYCAscaffold_70557	Ho	Ho	Ho	Ho	Ho	He	Ho	Ho	He	He	Ho	He	He	Ho	He	Ho	Ho	He	39
7_963113	1.1555	yes	C	Silent	0	estExt2_Genewise1Plus.C_PHYCAscaffold_70557	Ho	Ho	Ho	Ho	Ho	He	Ho	Ho	Ho	He	Ho	He	He	Ho	Ho	Ho	Ho	He	28
7_966537	1.1557		C	Silent	0	fgenesh2_kg.PHYCAscaffold_7_#_111_#_Contig528.1	He	He	Ho	Ho	Ho	He	Ho	Ho	Ho	Ho	Ho	He	He	Ho	He	He	Ho	Ho	39
7_970628	1.1559		3	0	0	estExt2_Genewise1.C_PHYCAscaffold_70597	Ho	Ho	Ho	Ho	Ho	He	Ho	Ho	Ho	He	Ho	He	Ho	Ho	He	He	Ho	Ho	28
7_970646	1.156		3	0	0	estExt2_Genewise1.C_PHYCAscaffold_70597	Ho	Ho	Ho	Ho	Ho	He	Ho	Ho	Ho	He	Ho	Ho	He	Ho	He	Ho	Ho	He	28
7_979332	1.1564		I	0	0	estExt2_Genewise1Plus.C_PHYCAscaffold_70574	He	He	Ho	Ho	Ho	Ho	Ho	Ho	Ho	He	Ho	Ho	Ho	Ho	Ho	He	Ho	Ho	22
7_979336	1.1565		I	0	0	estExt2_Genewise1Plus.C_PHYCAscaffold_70574	Ho	Ho	Ho	Ho	Ho	He	Ho	He	He	He	Ho	He	He	Ho	He	He	Ho	Ho	44
7_979359	1.1566		I	0	0	estExt2_Genewise1Plus.C_PHYCAscaffold_70574	Ho	He	Ho	Ho	Ho	Ho	Ho	He	Ho	He	He	Ho	He	Ho	Ho	He	Ho	Ho	33
7_979362	1.1567		I	0	0	estExt2_Genewise1Plus.C_PHYCAscaffold_70574	He	He	Ho	Ho	Ho	Ho	Ho	Ho	Ho	He	Ho	Ho	Ho	Ho	Ho	He	Ho	Ho	22
7_979372	1.1569		I	0	0	estExt2_Genewise1Plus.C_PHYCAscaffold_70574	Ho	He	Ho	Ho	Ho	Ho	Ho	He	Ho	He	He	Ho	He	Ho	Ho	He	Ho	Ho	33
7_986930	1.157		C	Silent	0	gw1.7.1070.1	Ho	Ho	Ho	Ho	Ho	He	Ho	Ho	He	He	Ho	He	Ho	Ho	He	Ho	Ho	He	33
7_986967	1.1571		I	0	0	gw1.7.1070.1	Ho	Ho	Ho	He	Ho	Ho	Ho	Ho	He	He	Ho	Ho	Ho	Ho	He	Ho	Ho	He	28
7_986989	1.1572		I	0	0	gw1.7.1070.1	Ho	Ho	Ho	He	Ho	Ho	Ho	Ho	He	He	Ho	Ho	Ho	Ho	He	Ho	Ho	Ho	22
7_990146	1.1573		3	0	0	estExt2_Genewise1Plus.C_PHYCAscaffold_70585	He	Ho	Ho	Ho	Ho	He	Ho	He	He	He	Ho	He	Ho	Ho	He	He	Ho	Ho	44
7_990230	1.1574		C	Silent	0	estExt2_Genewise1Plus.C_PHYCAscaffold_70585	Ho	Ho	Ho	Ho	Ho	He	Ho	He	Ho	He	He	Ho	He	Ho	Ho	He	Ho	Ho	33
7_990233	1.1575		C	Silent	0	estExt2_Genewise1Plus.C_PHYCAscaffold_70585	Ho	Ho	Ho	Ho	Ho	He	Ho	He	Ho	He	He	He	He	Ho	Ho	He	Ho	Ho	39
7_990236	1.1576		C	Silent	0	estExt2_Genewise1Plus.C_PHYCAscaffold_70585	Ho	Ho	Ho	Ho	Ho	He	Ho	He	Ho	He	He	Ho	He	Ho	Ho	He	Ho	Ho	33
7_992871	1.1577		I	0	0	fgenesh2_kg.PHYCAscaffold_7_#_118_#_Contig309.1	Ho	Ho	Ho	Ho	Ho	He	Ho	Ho	He	He	He	Ho	He	Ho	Ho	Ho	Ho	He	33
7_995336	1.1578						He	Ho	Ho	He	Ho	He	Ho	Ho	He	Ho	Ho	Ho	He	Ho	Ho	Ho	Ho	He	33
7_995348	1.1579						Ho	Ho	Ho	He	Ho	He	Ho	Ho	He	Ho	Ho	Ho	Ho	Ho	Ho	Ho	Ho	He	22
7_996437	1.1582						Ho	Ho	Ho	Ho	He	Ho	Ho	Ho	Ho	He	Ho	Ho	Ho	Ho	He	He	Ho	Ho	22
7_996448	1.1583						Ho	Ho	Ho	Ho	Ho	Ho	Ho	Ho	Ho	He	Ho	Ho	Ho	Ho	He	Ho	Ho	Ho	11
7_996450	1.1584						Ho	Ho	Ho	Ho	Ho	Ho	Ho	Ho	Ho	He	Ho	Ho	Ho	Ho	He	He	Ho	Ho	17
7_998380	1.1586		C	Silent	0	fgenesh1_pm.PHYCAscaffold_7_#_93	Ho	Ho	Ho	He	Ho	Ho	Ho	He	Ho	He	Ho	Ho	Ho	Ho	Ho	Ho	Ho	Ho	17
7_998392	1.1587		C	Silent	0	fgenesh1_pm.PHYCAscaffold_7_#_93	Ho	Ho	Ho	He	Ho	He	Ho	Ho	Ho	He	He	Ho	Ho	Ho	Ho	He	Ho	He	33
7_1013128	1.1589		3	H	R	estExt2_Genewise1.C_PHYCAscaffold_70644	Ho	Ho	Ho	Ho	Ho	Ho	Ho	He	He	He	He	He	He	Ho	Ho	He	Ho	He	44
7_1013158	1.159		C	L	R	estExt2_Genewise1.C_PHYCAscaffold_70644	Ho	Ho	Ho	Ho	Ho	Ho	Ho	He	He	He	He	Ho	He	Ho	Ho	He	Ho	Ho	33
7_1014130	1.1591						Ho	Ho	Ho	Ho	Ho	Ho	Ho	He	He	He	Ho	He	He	Ho	He	He	Ho	He	44
7_1014238	1.1594						He	Ho	Ho	Ho	Ho	Ho	Ho	Ho	He	He	He	Ho	Ho	Ho	Ho	He	Ho	Ho	28
7_1014247	1.1595						Ho	Ho	Ho	Ho	Ho	Ho	Ho	He	He	He	Ho	He	Ho	Ho	He	He	Ho	He	39
7_1024705	1.16		C	Silent	0	estExt2_fgenesh1_pm.C_PHYCAscaffold_70099	Ho	Ho	Ho	He	Ho	He	Ho	Ho	Ho	Ho	Ho	He	Ho	Ho	He	Ho	Ho	Ho	22
7_1024714	1.1601		C	Silent	0	estExt2_fgenesh1_pm.C_PHYCAscaffold_70099	He	Ho	Ho	He	Ho	He	Ho	Ho	Ho	Ho	Ho	He	Ho	Ho	Ho	Ho	Ho	Ho	22
7_1024717	1.1602		C	Silent	0	estExt2_fgenesh1_pm.C_PHYCAscaffold_70099	He	Ho	Ho	He	Ho	He	Ho	Ho	Ho	Ho	Ho	He	Ho	Ho	Ho	Ho	Ho	Ho	22
7_1060749	1.1603		C	Silent	0	e_gw1.7.291.1	Ho	Ho	Ho	Ho	Ho	Ho	Ho	Ho	He	He	He	He	He	Ho	Ho	He	Ho	Ho	33
7_1060791	1.1605		C	Silent	0	e_gw1.7.291.1	Ho	Ho	Ho	Ho	Ho	Ho	Ho	Ho	He	He	He	He	Ho	Ho	Ho	He	Ho	Ho	28
7_1061763	1.1607						Ho	Ho	Ho	Ho	Ho	He	Ho	Ho	He	He	Ho	Ho	Ho	Ho	Ho	Ho	Ho	He	22
7_1109161	1.1611						Ho	Ho	Ho	Ho	Ho	Ho	Ho	Ho	Ho	Ho	Ho	Ho	Ho	Ho	Ho	Ho	Ho	Ho	0
7_1109177	1.1612						Ho	He	Ho	Ho	He	Ho	Ho	Ho	Ho	Ho	He	He	He	Ho	Ho	Ho	Ho	Ho	28
7_1109187	1.1613						Ho	Ho	Ho	Ho	Ho	Ho	Ho	Ho	Ho	Ho	He	Ho	Ho	Ho	Ho	Ho	He	Ho	11
7_1109199	1.1614						Ho	Ho	Ho	Ho	Ho	Ho	Ho	Ho	Ho	Ho	He	Ho	Ho	Ho	Ho	Ho	Ho	Ho	6
7_1110745	1.1615	yes					Ho	Ho	Ho	He	Ho	Ho	Ho	Ho	He	He	Ho	Ho	Ho	He	Ho	He	Ho	Ho	28
7_1110772	1.1616						Ho	Ho	Ho	He	Ho	Ho	Ho	Ho	He	He	Ho	He	Ho	He	Ho	He	Ho	Ho	33
7_1113953	1.1618		C	Silent	0	e_gw1.7.694.1	Ho	Ho	Ho	Ho	He	He	Ho	He	He	He	He	Ho	Ho	Ho	Ho	He	Ho	He	44
7_1114018	1.162		C	Q	K	e_gw1.7.694.1	Ho	Ho	Ho	Ho	Ho	Ho	Ho	He	Ho	He	Ho	Ho	Ho	Ho	He	He	Ho	Ho	22
7_1114020	1.1621		C	I	R	e_gw1.7.694.1	Ho	Ho	Ho	Ho	Ho	Ho	Ho	He	Ho	He	Ho	Ho	Ho	Ho	He	He	Ho	Ho	22
7_1124075	1.1623	yes	3	N	S	e_gw1.7.344.1	Ho	Ho	Ho	Ho	He	Ho	Ho	He	Ho	He	He	He	Ho	He	He	Ho	Ho	Ho	39
7_1124192	1.1625		C	R	H	e_gw1.7.344.1	Ho	Ho	Ho	Ho	He	Ho	He	He	He	He	He	He	Ho	Ho	Ho	He	Ho	He	50
7_1135861	1.163	yes	C	Silent	0	fgenesh2_kg.PHYCAscaffold_7_#_145_#_gi|189084165|gb|BT031681.1|	Ho	Ho	Ho	He	He	Ho	He	He	Ho	He	Ho	Ho	Ho	Ho	Ho	He	Ho	Ho	33
7_1135893	1.1631		C	V	A	fgenesh2_kg.PHYCAscaffold_7_#_145_#_gi|189084165|gb|BT031681.1|	Ho	Ho	Ho	He	Ho	Ho	Ho	He	Ho	He	Ho	He	Ho	Ho	Ho	He	Ho	Ho	28
7_1135897	1.1632		C	Silent	0	fgenesh2_kg.PHYCAscaffold_7_#_145_#_gi|189084165|gb|BT031681.1|	Ho	Ho	Ho	He	Ho	He	Ho	He	Ho	He	Ho	Ho	He	He	Ho	He	Ho	Ho	39
7_1135909	1.1633		C	Silent	0	fgenesh2_kg.PHYCAscaffold_7_#_145_#_gi|189084165|gb|BT031681.1|	Ho	Ho	Ho	He	He	He	Ho	He	Ho	He	Ho	Ho	He	Ho	Ho	He	Ho	Ho	39
7_1143272	1.1635		C	Silent	0	estExt2_fgenesh1_pm.C_PHYCAscaffold_70117	Ho	Ho	Ho	Ho	Ho	Ho	Ho	Ho	He	He	He	Ho	Ho	Ho	He	Ho	Ho	He	28
7_1147949	1.1636		3	0	0	estExt2_fgenesh1_pg.C_PHYCAscaffold_70143	He	Ho	Ho	He	He	Ho	He	Ho	Ho	Ho	Ho	Ho	Ho	Ho	Ho	Ho	Ho	Ho	22
7_1173002	1.1646						Ho	Ho	Ho	Ho	Ho	Ho	Ho	Ho	Ho	Ho	He	Ho	Ho	Ho	Ho	Ho	Ho	Ho	6
7_1173008	1.1647						Ho	Ho	Ho	Ho	Ho	Ho	Ho	Ho	Ho	Ho	He	Ho	Ho	Ho	Ho	Ho	Ho	Ho	6
7_1173015	1.1648						Ho	Ho	Ho	Ho	Ho	Ho	Ho	Ho	Ho	Ho	He	Ho	Ho	Ho	Ho	Ho	Ho	Ho	6
7_1173032	1.1649						Ho	Ho	Ho	Ho	Ho	Ho	Ho	Ho	Ho	Ho	He	Ho	Ho	Ho	Ho	Ho	Ho	Ho	6
7_1173040	1.165						Ho	Ho	Ho	Ho	Ho	Ho	Ho	Ho	Ho	Ho	He	Ho	Ho	Ho	Ho	Ho	Ho	Ho	6
7_1173056	1.1651						Ho	Ho	Ho	Ho	Ho	Ho	Ho	Ho	Ho	Ho	He	Ho	Ho	Ho	Ho	Ho	Ho	Ho	6
7_1183849	1.1652		C	Silent	0	e_gw1.7.857.1	He	Ho	Ho	Ho	He	Ho	He	Ho	Ho	Ho	He	Ho	He	Ho	Ho	Ho	Ho	Ho	28
7_1191281	1.1654						Ho	Ho	Ho	He	He	He	Ho	Ho	Ho	He	Ho	Ho	Ho	He	He	He	He	Ho	44
7_1191314	1.1655						Ho	Ho	Ho	He	Ho	Ho	Ho	He	Ho	He	He	Ho	He	Ho	Ho	He	He	He	44
7_1193113	1.1656		I	0	0	fgenesh1_pg.PHYCAscaffold_7_#_159	Ho	Ho	Ho	Ho	Ho	Ho	Ho	Ho	Ho	He	Ho	Ho	Ho	Ho	Ho	He	He	Ho	17
7_1193164	1.1657		I	0	0	fgenesh1_pg.PHYCAscaffold_7_#_159	Ho	Ho	Ho	Ho	Ho	Ho	Ho	Ho	He	Ho	He	Ho	He	Ho	Ho	Ho	He	Ho	22
7_1193176	1.1658		I	0	0	fgenesh1_pg.PHYCAscaffold_7_#_159	Ho	Ho	Ho	Ho	Ho	Ho	Ho	Ho	Ho	He	Ho	Ho	Ho	Ho	Ho	Ho	Ho	Ho	6
7_1193194	1.1659		I	0	0	fgenesh1_pg.PHYCAscaffold_7_#_159	Ho	Ho	Ho	Ho	Ho	Ho	Ho	Ho	Ho	He	He	Ho	Ho	Ho	He	He	Ho	Ho	22
7_1193206	1.166		I	0	0	fgenesh1_pg.PHYCAscaffold_7_#_159	Ho	Ho	Ho	Ho	Ho	Ho	Ho	Ho	Ho	He	He	Ho	Ho	Ho	He	He	Ho	Ho	22
7_1194731	1.1661						Ho	Ho	Ho	He	Ho	Ho	Ho	Ho	He	Ho	He	Ho	Ho	Ho	Ho	Ho	Ho	Ho	17
7_1194761	1.1662						He	He	Ho	Ho	Ho	He	Ho	He	He	He	He	He	He	He	Ho	Ho	Ho	He	61
7_1196727	1.1663	yes	3	N	S	estExt2_fgenesh1_pg.C_PHYCAscaffold_70152	Ho	Ho	Ho	Ho	Ho	He	Ho	Ho	Ho	Ho	He	Ho	Ho	Ho	Ho	Ho	Ho	Ho	11
7_1196768	1.1664		C	Silent	0	estExt2_fgenesh1_pg.C_PHYCAscaffold_70152	Ho	Ho	Ho	Ho	Ho	Ho	Ho	Ho	Ho	Ho	He	Ho	Ho	Ho	Ho	Ho	Ho	Ho	6
7_1196831	1.1665		C	Silent	0	estExt2_fgenesh1_pg.C_PHYCAscaffold_70152	Ho	Ho	Ho	Ho	Ho	He	Ho	Ho	Ho	He	He	Ho	He	Ho	He	He	Ho	Ho	33
7_1196846	1.1666		C	Silent	0	estExt2_fgenesh1_pg.C_PHYCAscaffold_70152	He	Ho	Ho	He	Ho	Ho	Ho	Ho	He	He	He	Ho	He	Ho	He	He	Ho	Ho	44
7_1198025	1.1667						Ho	Ho	Ho	Ho	Ho	He	Ho	Ho	Ho	Ho	He	He	Ho	Ho	Ho	Ho	He	Ho	22
7_1198057	1.1668		C	E	K	e_gw1.7.837.1	He	He	Ho	He	Ho	He	Ho	Ho	Ho	Ho	Ho	Ho	He	Ho	Ho	Ho	He	Ho	33
7_1198059	1.1669		C	Silent	0	e_gw1.7.837.1	Ho	Ho	Ho	Ho	Ho	Ho	Ho	Ho	Ho	He	Ho	Ho	Ho	Ho	He	He	Ho	Ho	17
7_1198065	1.167		C	Silent	0	e_gw1.7.837.1	Ho	He	Ho	He	Ho	Ho	Ho	Ho	Ho	Ho	He	He	Ho	Ho	Ho	Ho	Ho	Ho	22
7_1198066	1.1671	yes	C	A	T	e_gw1.7.837.1	Ho	He	Ho	He	Ho	Ho	Ho	Ho	Ho	Ho	He	He	Ho	Ho	Ho	Ho	Ho	Ho	22
7_1198131	1.1672		C	Silent	0	e_gw1.7.837.1	Ho	Ho	Ho	He	Ho	He	Ho	Ho	Ho	He	Ho	Ho	Ho	Ho	He	Ho	Ho	Ho	22
7_1198134	1.1673		C	Silent	0	e_gw1.7.837.1	Ho	Ho	Ho	Ho	Ho	He	Ho	Ho	Ho	Ho	He	He	Ho	He	Ho	Ho	Ho	Ho	22
7_1198145	1.1674		C	T	M	e_gw1.7.837.1	Ho	Ho	Ho	He	Ho	He	Ho	Ho	He	He	Ho	Ho	Ho	Ho	He	Ho	Ho	Ho	28
7_1198162	1.1675		C	E	Q	e_gw1.7.837.1	Ho	Ho	Ho	Ho	Ho	He	Ho	Ho	He	He	Ho	Ho	Ho	Ho	He	Ho	Ho	Ho	22
7_1202547	1.1676						Ho	Ho	Ho	Ho	Ho	He	Ho	Ho	He	He	He	Ho	Ho	Ho	He	He	Ho	Ho	33
7_1202572	1.1677						Ho	He	Ho	Ho	Ho	Ho	Ho	Ho	Ho	He	Ho	Ho	Ho	Ho	He	He	Ho	He	28
7_1203259	1.1678						Ho	Ho	Ho	Ho	Ho	He	Ho	Ho	Ho	Ho	He	Ho	He	Ho	Ho	Ho	Ho	Ho	17
7_1204184	1.1679		C	F	S	fgenesh2_kg.PHYCAscaffold_7_#_160_#_4103918:1	He	Ho	Ho	Ho	Ho	He	Ho	He	Ho	Ho	He	He	He	Ho	Ho	Ho	Ho	Ho	33
7_1206130	1.168	yes	C	Silent	0	fgenesh1_pg.PHYCAscaffold_7_#_163	Ho	Ho	Ho	Ho	Ho	He	Ho	Ho	He	He	He	He	Ho	Ho	Ho	He	Ho	Ho	33
7_1208384	1.1681						Ho	Ho	He	He	Ho	Ho	He	He	Ho	Ho	He	Ho	Ho	Ho	Ho	Ho	Ho	Ho	28
7_1208402	1.1682						Ho	Ho	He	He	Ho	Ho	He	He	Ho	Ho	He	Ho	Ho	Ho	Ho	Ho	Ho	Ho	28
7_1209799	1.1683						Ho	Ho	Ho	Ho	Ho	He	Ho	Ho	Ho	Ho	He	He	He	Ho	Ho	Ho	Ho	Ho	22
7_1214372	1.1684						Ho	Ho	Ho	Ho	Ho	He	Ho	Ho	He	Ho	He	Ho	Ho	Ho	Ho	Ho	Ho	Ho	17
7_1220483	1.1685		3	G	E	fgenesh1_pm.PHYCAscaffold_7_#_131	He	He	Ho	Ho	He	He	Ho	Ho	He	He	He	Ho	Ho	Ho	He	He	Ho	He	56
7_1220527	1.1686		C	C	*	fgenesh1_pm.PHYCAscaffold_7_#_131	Ho	Ho	Ho	Ho	Ho	Ho	Ho	Ho	Ho	He	Ho	Ho	Ho	Ho	He	He	Ho	Ho	17
7_1220565	1.1687		C	T	A	fgenesh1_pm.PHYCAscaffold_7_#_131	Ho	He	Ho	Ho	He	He	Ho	Ho	He	Ho	He	Ho	He	Ho	Ho	Ho	He	Ho	39
7_1220607	1.1688		C	A	T	fgenesh1_pm.PHYCAscaffold_7_#_131	He	Ho	Ho	He	Ho	He	Ho	Ho	He	He	He	Ho	He	Ho	Ho	Ho	Ho	Ho	39
7_1220610	1.1689		C	T	P	fgenesh1_pm.PHYCAscaffold_7_#_131	He	Ho	Ho	Ho	Ho	He	Ho	Ho	He	He	He	Ho	He	Ho	Ho	Ho	He	Ho	39
7_1224482	1.169						Ho	Ho	Ho	He	Ho	Ho	Ho	Ho	Ho	Ho	He	He	He	Ho	Ho	Ho	He	He	33
7_1224483	1.1691						Ho	Ho	Ho	Ho	Ho	Ho	Ho	Ho	Ho	Ho	He	He	He	Ho	Ho	Ho	He	He	28
7_1225704	1.1692						Ho	Ho	Ho	Ho	Ho	Ho	Ho	Ho	Ho	He	Ho	Ho	Ho	Ho	Ho	Ho	Ho	He	11
7_1225705	1.1693						Ho	Ho	Ho	Ho	He	Ho	Ho	He	Ho	Ho	He	He	Ho	Ho	Ho	Ho	He	He	33
7_1225737	1.1694						Ho	Ho	Ho	Ho	He	Ho	Ho	He	Ho	He	He	Ho	Ho	Ho	He	He	He	Ho	39
7_1228865	1.1695	yes					Ho	He	Ho	Ho	Ho	Ho	Ho	He	He	He	Ho	Ho	Ho	He	He	He	Ho	Ho	39
7_1232079	1.1696		5	0	0	fgenesh2_kg.PHYCAscaffold_7_#_168_#_4098854:1	Ho	Ho	Ho	Ho	Ho	He	Ho	He	Ho	He	Ho	He	Ho	Ho	He	He	Ho	Ho	33
7_1232127	1.1697		I	0	0	fgenesh2_kg.PHYCAscaffold_7_#_168_#_4098854:1	Ho	Ho	Ho	Ho	Ho	Ho	Ho	Ho	Ho	He	Ho	Ho	Ho	Ho	Ho	Ho	Ho	Ho	6
7_1232128	1.1698		I	0	0	fgenesh2_kg.PHYCAscaffold_7_#_168_#_4098854:1	Ho	Ho	Ho	Ho	Ho	Ho	Ho	Ho	Ho	He	Ho	Ho	Ho	Ho	Ho	Ho	Ho	Ho	6
7_1234043	1.1699		C	Silent	0	fgenesh1_pm.PHYCAscaffold_7_#_133	He	Ho	Ho	Ho	Ho	Ho	Ho	He	He	He	He	He	Ho	Ho	Ho	Ho	He	Ho	39
7_1234058	1.17		C	Silent	0	fgenesh1_pm.PHYCAscaffold_7_#_133	Ho	Ho	Ho	Ho	Ho	Ho	Ho	He	Ho	He	He	Ho	Ho	Ho	Ho	Ho	He	Ho	22
7_1235800	1.1701		I	0	0	e_gw1.7.727.1	He	Ho	Ho	Ho	Ho	Ho	Ho	He	Ho	He	He	Ho	Ho	Ho	He	Ho	He	Ho	33
7_1237595	1.1702		C	Silent	0	e_gw1.7.19.1	Ho	He	Ho	He	Ho	He	Ho	Ho	Ho	Ho	He	He	Ho	He	He	He	He	Ho	50
7_1237613	1.1703		C	Silent	0	e_gw1.7.19.1	Ho	He	Ho	He	Ho	He	Ho	Ho	Ho	Ho	He	He	Ho	He	Ho	Ho	He	Ho	39
7_1238989	1.1704	yes	C	Silent	0	e_gw1.7.19.1	Ho	Ho	Ho	Ho	Ho	He	Ho	Ho	Ho	Ho	He	He	Ho	Ho	He	He	He	Ho	33
7_1239034	1.1705	yes	C	Silent	0	e_gw1.7.19.1	Ho	He	Ho	Ho	Ho	He	Ho	Ho	Ho	Ho	He	He	Ho	He	He	He	Ho	Ho	39
7_1246467	1.1706		C	Silent	0	estExt2_Genewise1.C_PHYCAscaffold_70834	Ho	Ho	Ho	Ho	Ho	Ho	Ho	Ho	Ho	He	Ho	Ho	Ho	Ho	Ho	Ho	Ho	Ho	6
7_1248444	1.1707	yes	3	0	0	estExt2_Genewise1.C_PHYCAscaffold_70835	Ho	Ho	Ho	Ho	He	Ho	Ho	Ho	He	He	He	Ho	Ho	Ho	He	He	Ho	Ho	33
7_1251260	1.1708						Ho	Ho	Ho	Ho	Ho	Ho	Ho	Ho	Ho	He	Ho	Ho	Ho	Ho	Ho	Ho	Ho	Ho	6
7_1251261	1.1709						Ho	Ho	Ho	Ho	Ho	Ho	Ho	Ho	Ho	He	Ho	Ho	Ho	Ho	Ho	Ho	Ho	Ho	6
7_1254496	1.171	yes	C	S	R	fgenesh2_kg.PHYCAscaffold_7_#_176_#_Contig2675.1	Ho	Ho	Ho	Ho	Ho	Ho	Ho	He	Ho	He	He	Ho	Ho	Ho	Ho	Ho	He	Ho	22
7_1254588	1.1711		C	S	C	fgenesh2_kg.PHYCAscaffold_7_#_176_#_Contig2675.1	Ho	Ho	Ho	Ho	Ho	He	Ho	He	He	He	Ho	Ho	Ho	Ho	Ho	He	Ho	Ho	28
7_1255286	1.1712		C	Silent	0	fgenesh2_kg.PHYCAscaffold_7_#_176_#_Contig2675.1	He	Ho	Ho	Ho	Ho	He	Ho	Ho	Ho	He	He	He	Ho	Ho	Ho	He	He	Ho	39
7_1255316	1.1713		C	P	S	fgenesh2_kg.PHYCAscaffold_7_#_176_#_Contig2675.1	Ho	Ho	Ho	He	Ho	Ho	Ho	He	Ho	Ho	He	Ho	Ho	Ho	Ho	Ho	Ho	He	22
7_1255436	1.1714		C	A	T	fgenesh2_kg.PHYCAscaffold_7_#_176_#_Contig2675.1	Ho	Ho	Ho	Ho	Ho	He	Ho	Ho	Ho	He	Ho	Ho	Ho	Ho	He	He	Ho	Ho	22
7_1255438	1.1715		C	F	S	fgenesh2_kg.PHYCAscaffold_7_#_176_#_Contig2675.1	Ho	Ho	Ho	He	Ho	Ho	Ho	He	Ho	Ho	He	Ho	Ho	Ho	Ho	Ho	He	He	28
7_1257776	1.1716						Ho	Ho	Ho	Ho	Ho	Ho	Ho	Ho	He	Ho	He	He	Ho	Ho	Ho	Ho	Ho	He	22
7_1257777	1.1717						Ho	Ho	Ho	Ho	Ho	He	Ho	He	Ho	He	Ho	Ho	Ho	He	Ho	Ho	Ho	Ho	22
7_1257778	1.1718						Ho	Ho	Ho	Ho	Ho	He	Ho	He	Ho	He	Ho	Ho	Ho	He	Ho	Ho	Ho	Ho	22
7_1257782	1.1719						Ho	Ho	Ho	Ho	Ho	He	Ho	He	He	He	Ho	He	Ho	He	He	He	Ho	Ho	44
7_1257812	1.172						Ho	Ho	Ho	Ho	He	Ho	Ho	Ho	He	Ho	He	He	Ho	Ho	Ho	He	Ho	He	33
7_1257871	1.1721						Ho	Ho	Ho	Ho	Ho	Ho	Ho	He	Ho	He	He	Ho	Ho	He	Ho	Ho	He	He	33
7_1259247	1.1722						Ho	Ho	Ho	Ho	He	Ho	Ho	Ho	He	Ho	He	Ho	Ho	Ho	Ho	He	He	He	33
7_1259250	1.1723						Ho	Ho	Ho	Ho	He	Ho	Ho	Ho	He	Ho	He	Ho	Ho	Ho	Ho	He	He	He	33
7_1259258	1.1724						Ho	Ho	Ho	Ho	Ho	Ho	Ho	Ho	Ho	He	He	Ho	Ho	Ho	Ho	Ho	He	He	22
7_1259269	1.1725						He	Ho	Ho	He	He	Ho	Ho	Ho	He	He	Ho	Ho	Ho	Ho	Ho	He	Ho	Ho	33
7_1259304	1.1726						Ho	He	Ho	Ho	Ho	Ho	Ho	Ho	He	He	He	Ho	Ho	Ho	Ho	Ho	He	He	33
7_1260081	1.1727						Ho	Ho	Ho	Ho	Ho	Ho	Ho	Ho	Ho	He	Ho	Ho	Ho	Ho	Ho	He	Ho	Ho	11
7_1260084	1.1728						Ho	Ho	Ho	Ho	Ho	Ho	Ho	Ho	Ho	He	He	Ho	Ho	Ho	Ho	Ho	Ho	Ho	11
7_1260110	1.1729						Ho	Ho	Ho	Ho	Ho	Ho	Ho	Ho	Ho	He	Ho	Ho	Ho	Ho	Ho	He	Ho	Ho	11
7_1260129	1.173						Ho	Ho	Ho	Ho	Ho	Ho	Ho	Ho	Ho	Ho	He	Ho	Ho	He	Ho	Ho	He	Ho	17
7_1260134	1.1731						Ho	Ho	Ho	Ho	Ho	He	Ho	Ho	Ho	Ho	He	Ho	Ho	He	Ho	He	He	Ho	28
7_1261856	1.1732						Ho	Ho	Ho	Ho	He	He	Ho	He	Ho	Ho	He	Ho	Ho	Ho	Ho	Ho	He	He	33
7_1262970	1.1733		C	S	P	fgenesh1_pm.PHYCAscaffold_7_#_140	He	Ho	Ho	Ho	Ho	He	Ho	He	Ho	He	He	He	Ho	Ho	Ho	Ho	He	He	44
7_1263012	1.1734		C	*	E	fgenesh1_pm.PHYCAscaffold_7_#_140	Ho	He	Ho	Ho	Ho	He	Ho	He	Ho	Ho	He	Ho	Ho	He	He	Ho	Ho	He	39
7_1264557	1.1735		C	S	P	estExt2_Genewise1Plus.C_PHYCAscaffold_70806	Ho	Ho	Ho	Ho	Ho	Ho	Ho	Ho	Ho	Ho	He	He	Ho	Ho	He	Ho	He	Ho	22
7_1264560	1.1736		C	D	N	estExt2_Genewise1Plus.C_PHYCAscaffold_70806	Ho	Ho	Ho	Ho	Ho	Ho	Ho	Ho	Ho	Ho	He	He	Ho	Ho	He	Ho	He	Ho	22
7_1264575	1.1737		C	R	G	estExt2_Genewise1Plus.C_PHYCAscaffold_70806	Ho	He	Ho	Ho	Ho	Ho	Ho	Ho	Ho	He	He	He	Ho	Ho	He	He	He	Ho	39
7_1264578	1.1738		C	R	G	estExt2_Genewise1Plus.C_PHYCAscaffold_70806	Ho	He	Ho	Ho	Ho	Ho	Ho	Ho	Ho	He	Ho	Ho	Ho	Ho	Ho	Ho	Ho	Ho	11
7_1264584	1.1739		C	S	G	estExt2_Genewise1Plus.C_PHYCAscaffold_70806	He	Ho	Ho	Ho	Ho	Ho	Ho	Ho	He	He	He	Ho	Ho	Ho	Ho	Ho	He	Ho	28
154_45598	1.1742						Ho	Ho	Ho	Ho	He	Ho	Ho	Ho	Ho	He	Ho	Ho	Ho	Ho	Ho	Ho	Ho	Ho	11
154_46709	1.1743						Ho	Ho	Ho	Ho	Ho	Ho	He	Ho	Ho	He	Ho	Ho	Ho	Ho	Ho	He	He	Ho	22
154_46730	1.1744						Ho	Ho	Ho	He	Ho	Ho	Ho	He	Ho	He	Ho	Ho	Ho	Ho	Ho	Ho	Ho	Ho	17
154_50510	1.1745						Ho	Ho	Ho	Ho	Ho	Ho	He	Ho	He	He	Ho	Ho	Ho	He	Ho	Ho	He	Ho	28
154_50513	1.1746						Ho	Ho	Ho	Ho	Ho	Ho	He	Ho	He	He	Ho	Ho	Ho	He	Ho	Ho	He	Ho	28
154_50521	1.1747						Ho	He	Ho	Ho	He	Ho	He	Ho	Ho	He	Ho	Ho	Ho	Ho	Ho	Ho	Ho	Ho	22
154_50547	1.1748						Ho	He	Ho	Ho	He	Ho	Ho	Ho	Ho	He	Ho	Ho	Ho	He	He	Ho	Ho	He	33
154_50567	1.1749						Ho	He	Ho	Ho	He	Ho	Ho	Ho	Ho	He	Ho	Ho	Ho	Ho	Ho	Ho	Ho	Ho	17
143_19923	1.175						Ho	Ho	Ho	Ho	Ho	Ho	Ho	Ho	Ho	He	Ho	Ho	Ho	Ho	Ho	He	He	Ho	17
143_19930	1.1751						Ho	Ho	Ho	Ho	Ho	Ho	Ho	Ho	Ho	He	Ho	Ho	Ho	Ho	Ho	He	Ho	Ho	11
143_21540	1.1752						Ho	Ho	Ho	Ho	Ho	Ho	Ho	He	Ho	He	Ho	Ho	Ho	Ho	Ho	He	He	He	28
143_21552	1.1753						Ho	Ho	Ho	Ho	Ho	Ho	Ho	He	Ho	He	Ho	Ho	Ho	Ho	Ho	He	He	He	28
143_21555	1.1754						He	He	Ho	Ho	Ho	Ho	Ho	He	Ho	He	Ho	Ho	Ho	Ho	Ho	He	He	He	39
9_11766	1.1755						He	Ho	Ho	Ho	Ho	He	Ho	Ho	Ho	Ho	He	He	Ho	He	He	He	Ho	He	44
9_11776	1.1756						Ho	Ho	He	Ho	He	Ho	Ho	Ho	Ho	Ho	He	Ho	Ho	Ho	He	He	Ho	He	33
9_11795	1.1757						He	Ho	He	Ho	Ho	He	Ho	Ho	Ho	Ho	He	He	Ho	Ho	He	He	Ho	He	44
9_13081	1.1758		C	M	V	estExt2_Genewise1Plus.C_PHYCAscaffold_90007	He	He	Ho	Ho	Ho	He	Ho	Ho	Ho	Ho	He	He	Ho	He	He	He	Ho	Ho	44
9_15236	1.1759	yes	C	Silent	0	estExt2_fgenesh1_pm.C_PHYCAscaffold_90004	He	He	Ho	Ho	Ho	He	Ho	Ho	Ho	Ho	He	He	Ho	Ho	Ho	He	Ho	He	39
9_19235	1.176		3	F	L	estExt2_Genewise1Plus.C_PHYCAscaffold_90012	He	He	Ho	Ho	Ho	Ho	Ho	Ho	Ho	Ho	He	Ho	Ho	Ho	Ho	Ho	Ho	Ho	17
9_19237	1.1761		C	I	T	estExt2_Genewise1Plus.C_PHYCAscaffold_90012	He	Ho	Ho	Ho	Ho	Ho	Ho	Ho	He	Ho	He	Ho	Ho	Ho	Ho	Ho	Ho	He	22
9_19249	1.1762		C	T	I	estExt2_Genewise1Plus.C_PHYCAscaffold_90012	He	He	Ho	Ho	He	He	Ho	Ho	Ho	Ho	He	Ho	He	Ho	Ho	Ho	Ho	Ho	33
9_19256	1.1763		C	P	A	estExt2_Genewise1Plus.C_PHYCAscaffold_90012	He	Ho	Ho	Ho	Ho	He	Ho	Ho	Ho	Ho	He	Ho	Ho	Ho	He	Ho	Ho	Ho	22
9_19277	1.1764		C	Q	*	estExt2_Genewise1Plus.C_PHYCAscaffold_90012	Ho	Ho	He	Ho	He	He	Ho	Ho	Ho	Ho	He	Ho	Ho	Ho	Ho	Ho	Ho	Ho	22
9_19307	1.1765		C	D	H	estExt2_Genewise1Plus.C_PHYCAscaffold_90012	He	He	Ho	Ho	He	He	Ho	Ho	Ho	Ho	He	Ho	Ho	Ho	Ho	Ho	Ho	Ho	28
9_19346	1.1766		C	R	W	estExt2_Genewise1Plus.C_PHYCAscaffold_90012	He	He	Ho	Ho	Ho	He	Ho	Ho	He	Ho	He	Ho	Ho	Ho	Ho	Ho	Ho	Ho	28
9_21119	1.1767		3	H	Y	estExt2_Genewise1Plus.C_PHYCAscaffold_90016	He	Ho	Ho	Ho	He	He	Ho	Ho	Ho	Ho	He	Ho	Ho	Ho	Ho	Ho	Ho	Ho	22
9_21140	1.1768		C	S	P	estExt2_Genewise1Plus.C_PHYCAscaffold_90016	He	Ho	He	Ho	He	He	Ho	Ho	Ho	Ho	He	Ho	Ho	Ho	Ho	Ho	Ho	Ho	28
9_37292	1.1769	yes	3	D	N	estExt2_fgenesh1_pm.C_PHYCAscaffold_90008	He	He	Ho	Ho	Ho	He	Ho	Ho	Ho	Ho	He	He	Ho	He	He	He	Ho	He	50
9_39624	1.177		3	0	0	fgenesh2_kg.PHYCAscaffold_9_#_1_#_4098347:1	Ho	Ho	Ho	Ho	Ho	He	Ho	Ho	Ho	Ho	He	Ho	Ho	Ho	Ho	He	Ho	Ho	17
9_62452	1.1771						Ho	Ho	Ho	Ho	Ho	He	Ho	Ho	Ho	Ho	He	Ho	Ho	Ho	Ho	Ho	Ho	Ho	11
9_62461	1.1772						Ho	Ho	Ho	Ho	Ho	He	Ho	Ho	Ho	Ho	He	Ho	Ho	Ho	He	Ho	Ho	Ho	17
9_62468	1.1773						He	He	Ho	Ho	Ho	He	Ho	Ho	Ho	Ho	He	He	Ho	Ho	He	Ho	Ho	Ho	33
9_62473	1.1774						Ho	Ho	Ho	Ho	Ho	He	Ho	Ho	Ho	Ho	He	Ho	Ho	Ho	He	Ho	Ho	Ho	17
9_62482	1.1775						He	He	Ho	Ho	Ho	He	Ho	Ho	Ho	Ho	He	He	Ho	Ho	He	Ho	Ho	Ho	33
9_70279	1.1776						Ho	Ho	Ho	Ho	Ho	He	Ho	Ho	Ho	Ho	He	Ho	Ho	Ho	He	Ho	Ho	Ho	17
9_70286	1.1777						Ho	Ho	He	Ho	Ho	He	Ho	Ho	Ho	Ho	He	Ho	Ho	Ho	He	Ho	Ho	Ho	22
9_70306	1.1778						Ho	Ho	He	Ho	He	Ho	Ho	Ho	Ho	Ho	He	Ho	Ho	Ho	He	He	Ho	Ho	28
9_70309	1.1779						Ho	Ho	He	Ho	He	Ho	Ho	Ho	Ho	Ho	He	Ho	Ho	Ho	He	He	Ho	Ho	28
9_70312	1.178						Ho	Ho	Ho	Ho	Ho	Ho	He	Ho	Ho	Ho	He	Ho	Ho	Ho	He	Ho	Ho	Ho	17
9_76489	1.1781	yes	I	0	0	fgenesh2_kg.PHYCAscaffold_9_#_9_#_Contig1627.1	Ho	Ho	He	Ho	He	Ho	Ho	Ho	Ho	Ho	He	Ho	Ho	Ho	Ho	Ho	Ho	Ho	17
9_76522	1.1782		C	Silent	0	fgenesh2_kg.PHYCAscaffold_9_#_9_#_Contig1627.1	Ho	He	Ho	Ho	He	He	Ho	Ho	Ho	Ho	He	Ho	Ho	Ho	Ho	Ho	Ho	Ho	22
9_76525	1.1783		C	Silent	0	fgenesh2_kg.PHYCAscaffold_9_#_9_#_Contig1627.1	He	Ho	Ho	Ho	He	Ho	Ho	Ho	Ho	He	He	Ho	Ho	Ho	He	Ho	Ho	Ho	28
9_76547	1.1784		I	0	0	fgenesh2_kg.PHYCAscaffold_9_#_9_#_Contig1627.1	He	Ho	Ho	Ho	Ho	Ho	Ho	Ho	Ho	He	Ho	Ho	Ho	He	He	He	Ho	Ho	28
9_76601	1.1785		I	0	0	fgenesh2_kg.PHYCAscaffold_9_#_9_#_Contig1627.1	Ho	He	Ho	Ho	Ho	Ho	Ho	Ho	Ho	He	Ho	Ho	Ho	He	Ho	He	Ho	Ho	22
9_76613	1.1786		C	Silent	0	fgenesh2_kg.PHYCAscaffold_9_#_9_#_Contig1627.1	Ho	He	Ho	Ho	Ho	Ho	Ho	Ho	Ho	He	Ho	Ho	Ho	Ho	Ho	He	Ho	Ho	17
9_77134	1.1787		C	Silent	0	fgenesh2_kg.PHYCAscaffold_9_#_9_#_Contig1627.1	Ho	He	Ho	Ho	Ho	Ho	Ho	Ho	Ho	He	Ho	Ho	Ho	Ho	Ho	Ho	Ho	Ho	11
9_77209	1.1788	yes	C	Silent	0	fgenesh2_kg.PHYCAscaffold_9_#_9_#_Contig1627.1	He	Ho	Ho	Ho	Ho	He	Ho	Ho	Ho	Ho	He	Ho	Ho	Ho	Ho	Ho	Ho	Ho	17
9_85599	1.1789	yes	I	0	0	fgenesh1_pg.PHYCAscaffold_9_#_13	Ho	He	Ho	Ho	Ho	Ho	He	Ho	He	Ho	He	He	Ho	Ho	He	He	Ho	Ho	39
9_85631	1.179		I	0	0	fgenesh1_pg.PHYCAscaffold_9_#_13	Ho	Ho	Ho	Ho	He	He	Ho	Ho	He	He	Ho	Ho	Ho	Ho	He	Ho	Ho	Ho	28
9_88050	1.1791		3	0	0	estExt2_fgenesh1_pg.C_PHYCAscaffold_90014	Ho	He	Ho	Ho	Ho	Ho	Ho	Ho	Ho	Ho	He	Ho	Ho	Ho	He	Ho	Ho	He	22
9_90543	1.1792		I	0	0	estExt2_fgenesh1_pg.C_PHYCAscaffold_90015	He	He	Ho	Ho	Ho	Ho	Ho	Ho	Ho	Ho	Ho	Ho	Ho	Ho	He	He	Ho	Ho	22
9_90582	1.1793		I	0	0	estExt2_fgenesh1_pg.C_PHYCAscaffold_90015	Ho	Ho	Ho	Ho	He	Ho	Ho	He	He	Ho	Ho	Ho	Ho	Ho	Ho	Ho	Ho	He	22
9_90600	1.1794		I	0	0	estExt2_fgenesh1_pg.C_PHYCAscaffold_90015	Ho	Ho	Ho	Ho	Ho	Ho	Ho	Ho	He	Ho	Ho	Ho	Ho	Ho	He	He	Ho	Ho	17
9_94963	1.1795						He	He	Ho	Ho	Ho	Ho	Ho	Ho	Ho	He	Ho	Ho	Ho	He	He	He	Ho	Ho	33
9_94968	1.1796						He	He	Ho	Ho	Ho	He	Ho	Ho	Ho	He	Ho	Ho	Ho	He	He	He	Ho	Ho	39
9_100145	1.1797		C	G	S	estExt2_fgenesh1_pm.C_PHYCAscaffold_90018	He	Ho	Ho	Ho	Ho	Ho	Ho	Ho	He	He	Ho	Ho	Ho	Ho	Ho	He	Ho	Ho	22
9_100159	1.1798		C	T	I	estExt2_fgenesh1_pm.C_PHYCAscaffold_90018	Ho	He	Ho	Ho	He	Ho	Ho	Ho	Ho	Ho	Ho	Ho	Ho	Ho	Ho	Ho	Ho	Ho	11
9_100185	1.1799		C	Silent	0	estExt2_fgenesh1_pm.C_PHYCAscaffold_90018	Ho	Ho	Ho	Ho	Ho	He	Ho	Ho	Ho	Ho	Ho	Ho	Ho	Ho	Ho	He	Ho	Ho	11
9_100203	1.18		C	Silent	0	estExt2_fgenesh1_pm.C_PHYCAscaffold_90018	Ho	Ho	Ho	Ho	He	Ho	Ho	He	Ho	Ho	Ho	Ho	Ho	Ho	Ho	Ho	Ho	Ho	11
9_105358	1.1801		3	0	0	fgenesh2_kg.PHYCAscaffold_9_#_15_#_4099069:1	Ho	Ho	Ho	Ho	Ho	He	Ho	Ho	Ho	Ho	Ho	Ho	Ho	Ho	He	He	Ho	Ho	17
9_105419	1.1802		C	Silent	0	fgenesh2_kg.PHYCAscaffold_9_#_15_#_4099069:1	Ho	Ho	Ho	Ho	Ho	He	Ho	Ho	Ho	Ho	Ho	Ho	Ho	Ho	Ho	Ho	Ho	Ho	6
9_109749	1.1803		C	Silent	0	fgenesh2_kg.PHYCAscaffold_9_#_17_#_Contig4664.1	Ho	Ho	Ho	Ho	Ho	Ho	He	Ho	Ho	Ho	Ho	Ho	Ho	Ho	Ho	Ho	Ho	Ho	6
9_109780	1.1804		C	Silent	0	fgenesh2_kg.PHYCAscaffold_9_#_17_#_Contig4664.1	Ho	Ho	Ho	Ho	He	He	Ho	Ho	Ho	Ho	Ho	Ho	Ho	Ho	He	Ho	Ho	He	22
9_112483	1.1805		I	0	0	estExt2_Genewise1Plus.C_PHYCAscaffold_90063	Ho	Ho	Ho	Ho	Ho	Ho	Ho	Ho	Ho	Ho	Ho	Ho	Ho	Ho	Ho	Ho	Ho	Ho	0
9_112491	1.1806		I	0	0	estExt2_Genewise1Plus.C_PHYCAscaffold_90063	Ho	He	Ho	Ho	He	Ho	He	Ho	Ho	He	Ho	He	Ho	Ho	Ho	He	Ho	He	39
9_112492	1.1807		I	0	0	estExt2_Genewise1Plus.C_PHYCAscaffold_90063	Ho	He	Ho	Ho	He	Ho	He	Ho	Ho	He	Ho	He	Ho	Ho	Ho	He	Ho	He	39
9_119240	1.1808		I	0	0	fgenesh2_kg.PHYCAscaffold_9_#_18_#_4100915:1	Ho	Ho	Ho	Ho	Ho	He	Ho	Ho	Ho	He	Ho	Ho	Ho	He	Ho	Ho	Ho	Ho	17
9_119290	1.1809		I	0	0	fgenesh2_kg.PHYCAscaffold_9_#_18_#_4100915:1	Ho	He	Ho	Ho	Ho	Ho	Ho	He	Ho	Ho	Ho	Ho	Ho	Ho	Ho	Ho	Ho	Ho	11
9_126286	1.181		C	Silent	0	fgenesh1_pm.PHYCAscaffold_9_#_30	Ho	Ho	Ho	Ho	Ho	He	He	Ho	Ho	Ho	Ho	Ho	Ho	He	Ho	Ho	Ho	Ho	17
9_133772	1.1811		3	V	L	estExt2_Genewise1.C_PHYCAscaffold_90086	Ho	Ho	Ho	Ho	Ho	Ho	Ho	Ho	Ho	Ho	Ho	Ho	Ho	Ho	Ho	He	Ho	Ho	6
9_133802	1.1812	yes	C	T	P	estExt2_Genewise1.C_PHYCAscaffold_90086	Ho	Ho	Ho	Ho	Ho	Ho	Ho	Ho	Ho	Ho	Ho	Ho	Ho	He	Ho	He	Ho	Ho	11
9_133856	1.1813	yes	C	D	N	estExt2_Genewise1.C_PHYCAscaffold_90086	Ho	Ho	Ho	Ho	Ho	Ho	Ho	Ho	Ho	Ho	Ho	Ho	Ho	Ho	Ho	He	Ho	Ho	6
9_139878	1.1814	yes	C	Silent	0	fgenesh2_kg.PHYCAscaffold_9_#_26_#_gi|189084628|gb|BT032144.1|	He	He	Ho	Ho	Ho	Ho	Ho	Ho	He	He	Ho	Ho	Ho	He	Ho	Ho	Ho	Ho	28
9_142035	1.1815	yes	C	A	T	e_gw1.9.772.1	Ho	Ho	Ho	Ho	Ho	Ho	Ho	Ho	Ho	Ho	Ho	Ho	Ho	Ho	Ho	He	Ho	Ho	6
9_161303	1.1816						Ho	Ho	Ho	Ho	Ho	Ho	He	Ho	Ho	He	Ho	Ho	Ho	Ho	He	Ho	He	Ho	22
9_161343	1.1817						Ho	Ho	Ho	Ho	Ho	Ho	Ho	Ho	Ho	He	Ho	He	Ho	Ho	He	Ho	He	He	28
9_161355	1.1818						Ho	Ho	Ho	Ho	Ho	Ho	Ho	Ho	Ho	Ho	Ho	Ho	Ho	Ho	Ho	Ho	Ho	Ho	0
9_161360	1.1819						Ho	Ho	Ho	Ho	Ho	Ho	He	Ho	Ho	He	Ho	He	Ho	Ho	He	Ho	He	He	33
9_173196	1.182		3	S	T	estExt2_Genewise1Plus.C_PHYCAscaffold_90115	Ho	Ho	Ho	Ho	Ho	Ho	Ho	He	Ho	He	Ho	He	Ho	Ho	Ho	He	He	He	33
9_173334	1.1821		C	V	A	estExt2_Genewise1Plus.C_PHYCAscaffold_90115	Ho	Ho	Ho	Ho	Ho	He	Ho	He	Ho	Ho	Ho	He	Ho	He	He	Ho	Ho	Ho	28
9_178000	1.1822		I	0	0	estExt2_fgenesh1_pg.C_PHYCAscaffold_90036	He	Ho	Ho	Ho	Ho	Ho	He	Ho	He	He	Ho	Ho	Ho	He	Ho	Ho	Ho	He	33
9_178021	1.1823		I	0	0	estExt2_fgenesh1_pg.C_PHYCAscaffold_90036	He	He	Ho	Ho	Ho	Ho	He	Ho	He	He	Ho	Ho	Ho	Ho	Ho	Ho	Ho	Ho	28
9_181316	1.1824		C	L	V	estExt2_Genewise1Plus.C_PHYCAscaffold_90117	Ho	Ho	Ho	Ho	Ho	Ho	Ho	Ho	Ho	Ho	Ho	Ho	Ho	Ho	Ho	Ho	Ho	Ho	0
9_181414	1.1825		C	Silent	0	estExt2_Genewise1Plus.C_PHYCAscaffold_90117	Ho	Ho	Ho	Ho	Ho	Ho	Ho	Ho	Ho	He	Ho	Ho	Ho	He	Ho	Ho	He	Ho	17
9_183340	1.1826		C	Silent	0	estExt2_Genewise1Plus.C_PHYCAscaffold_90117	Ho	Ho	Ho	Ho	Ho	Ho	Ho	Ho	He	Ho	Ho	Ho	Ho	Ho	Ho	Ho	Ho	Ho	6
9_183342	1.1827		I	0	0	estExt2_Genewise1Plus.C_PHYCAscaffold_90117	He	He	Ho	Ho	Ho	Ho	Ho	Ho	Ho	He	Ho	Ho	Ho	He	He	He	Ho	Ho	33
9_183343	1.1828		I	0	0	estExt2_Genewise1Plus.C_PHYCAscaffold_90117	He	He	Ho	Ho	Ho	Ho	Ho	Ho	Ho	He	Ho	Ho	Ho	He	He	He	Ho	Ho	33
9_183353	1.1829		I	0	0	estExt2_Genewise1Plus.C_PHYCAscaffold_90117	Ho	Ho	Ho	Ho	Ho	Ho	Ho	Ho	He	Ho	Ho	Ho	Ho	He	Ho	Ho	Ho	Ho	11
9_183364	1.183		I	0	0	estExt2_Genewise1Plus.C_PHYCAscaffold_90117	Ho	He	Ho	Ho	Ho	Ho	Ho	Ho	Ho	He	Ho	He	Ho	Ho	He	He	Ho	Ho	28
9_185508	1.1831		3	0	0	estExt2_Genewise1.C_PHYCAscaffold_90124	He	Ho	Ho	Ho	Ho	Ho	Ho	Ho	Ho	He	Ho	Ho	Ho	Ho	He	Ho	Ho	Ho	17
9_186331	1.1832	yes	C	V	A	estExt2_Genewise1.C_PHYCAscaffold_90124	Ho	Ho	Ho	Ho	Ho	Ho	Ho	Ho	Ho	He	Ho	He	Ho	Ho	He	He	He	He	33
9_186363	1.1833		C	Silent	0	estExt2_Genewise1.C_PHYCAscaffold_90124	Ho	Ho	Ho	Ho	Ho	Ho	Ho	Ho	Ho	He	Ho	Ho	Ho	Ho	Ho	He	Ho	He	17
9_186372	1.1834		C	Silent	0	estExt2_Genewise1.C_PHYCAscaffold_90124	Ho	Ho	Ho	Ho	Ho	Ho	Ho	Ho	Ho	He	Ho	He	Ho	Ho	Ho	He	Ho	He	22
9_186892	1.1835		C	I	T	estExt2_Genewise1.C_PHYCAscaffold_90124	Ho	He	Ho	Ho	Ho	Ho	Ho	Ho	Ho	Ho	Ho	He	Ho	Ho	Ho	He	Ho	Ho	17
9_186910	1.1836		C	T	I	estExt2_Genewise1.C_PHYCAscaffold_90124	Ho	He	Ho	Ho	Ho	Ho	Ho	Ho	Ho	Ho	Ho	He	Ho	Ho	Ho	He	Ho	Ho	17
9_186920	1.1837		C	S	T	estExt2_Genewise1.C_PHYCAscaffold_90124	Ho	Ho	Ho	Ho	Ho	Ho	Ho	Ho	He	He	Ho	Ho	Ho	He	Ho	Ho	Ho	Ho	17
9_186926	1.1838		C	F	V	estExt2_Genewise1.C_PHYCAscaffold_90124	Ho	Ho	Ho	Ho	Ho	Ho	Ho	He	Ho	Ho	Ho	He	Ho	Ho	Ho	He	Ho	Ho	17
9_186948	1.1839		C	Silent	0	estExt2_Genewise1.C_PHYCAscaffold_90124	He	Ho	Ho	Ho	Ho	Ho	Ho	Ho	He	He	Ho	Ho	Ho	He	Ho	Ho	Ho	Ho	22
9_188466	1.184		C	Silent	0	estExt2_Genewise1.C_PHYCAscaffold_90124	Ho	Ho	Ho	Ho	Ho	Ho	Ho	Ho	He	He	Ho	Ho	Ho	Ho	He	Ho	Ho	Ho	17
9_188496	1.1841		C	Silent	0	estExt2_Genewise1.C_PHYCAscaffold_90124	He	Ho	Ho	Ho	Ho	Ho	Ho	Ho	He	Ho	He	He	Ho	He	Ho	Ho	Ho	Ho	28
9_195192	1.1842		C	Silent	0	e_gw1.9.769.1	Ho	Ho	Ho	Ho	Ho	Ho	He	He	Ho	He	He	Ho	Ho	Ho	Ho	He	Ho	Ho	28
9_195212	1.1843		C	G	D	e_gw1.9.769.1	Ho	Ho	Ho	Ho	Ho	Ho	Ho	Ho	Ho	He	Ho	He	Ho	Ho	He	He	He	He	33
9_195213	1.1844		C	Silent	0	e_gw1.9.769.1	Ho	He	Ho	Ho	Ho	Ho	Ho	Ho	Ho	He	Ho	He	Ho	Ho	Ho	He	Ho	Ho	22
9_195231	1.1845		C	Silent	0	e_gw1.9.769.1	Ho	Ho	Ho	Ho	Ho	Ho	Ho	Ho	Ho	Ho	He	Ho	Ho	Ho	Ho	Ho	Ho	Ho	6
9_195235	1.1846		C	Q	K	e_gw1.9.769.1	Ho	Ho	Ho	Ho	Ho	Ho	Ho	Ho	Ho	He	Ho	Ho	Ho	Ho	He	He	Ho	Ho	17
9_195237	1.1847		C	Silent	0	e_gw1.9.769.1	Ho	Ho	Ho	Ho	Ho	Ho	Ho	He	Ho	Ho	Ho	Ho	Ho	Ho	Ho	Ho	Ho	Ho	6
9_195252	1.1848		C	Silent	0	e_gw1.9.769.1	Ho	He	Ho	Ho	Ho	Ho	Ho	Ho	Ho	He	Ho	Ho	Ho	Ho	He	He	Ho	Ho	22
9_195255	1.1849		C	Silent	0	e_gw1.9.769.1	Ho	He	Ho	Ho	Ho	Ho	Ho	Ho	Ho	He	Ho	Ho	Ho	Ho	He	He	Ho	Ho	22
9_195259	1.185		C	Q	*	e_gw1.9.769.1	Ho	Ho	Ho	Ho	Ho	Ho	Ho	Ho	Ho	Ho	He	Ho	Ho	Ho	Ho	Ho	Ho	Ho	6
9_195270	1.1851		C	Silent	0	e_gw1.9.769.1	He	He	Ho	Ho	Ho	Ho	Ho	He	Ho	Ho	He	Ho	Ho	Ho	Ho	Ho	Ho	Ho	22
9_208416	1.1852	yes					Ho	Ho	Ho	Ho	Ho	Ho	Ho	He	He	He	Ho	He	Ho	He	He	He	He	Ho	44
9_208444	1.1853						He	Ho	Ho	Ho	Ho	Ho	Ho	He	Ho	Ho	Ho	Ho	Ho	He	Ho	Ho	Ho	Ho	17
9_208451	1.1854						Ho	Ho	Ho	Ho	Ho	Ho	Ho	He	He	He	Ho	He	Ho	Ho	He	Ho	Ho	Ho	28
9_208462	1.1855						He	He	Ho	Ho	Ho	Ho	Ho	Ho	He	He	Ho	He	Ho	Ho	He	Ho	Ho	Ho	33
9_217622	1.1856		5	0	0	estExt2_fgenesh1_pm.C_PHYCAscaffold_90047	Ho	He	Ho	Ho	Ho	Ho	He	Ho	Ho	He	He	He	Ho	Ho	He	He	Ho	Ho	39
9_217709	1.1857		I	0	0	estExt2_fgenesh1_pm.C_PHYCAscaffold_90047	Ho	He	Ho	Ho	Ho	Ho	Ho	Ho	He	He	He	He	Ho	Ho	He	Ho	Ho	Ho	33
9_220926	1.1858	yes	C	Silent	0	fgenesh2_kg.PHYCAscaffold_9_#_41_#_Contig543.1	He	Ho	Ho	Ho	Ho	Ho	Ho	He	He	Ho	He	Ho	Ho	Ho	Ho	He	Ho	Ho	28
9_221275	1.1859		I	0	0	fgenesh2_kg.PHYCAscaffold_9_#_41_#_Contig543.1	Ho	Ho	Ho	Ho	Ho	Ho	Ho	Ho	Ho	Ho	He	Ho	Ho	Ho	Ho	Ho	Ho	Ho	6
9_221287	1.186		I	0	0	fgenesh2_kg.PHYCAscaffold_9_#_41_#_Contig543.1	Ho	Ho	Ho	Ho	Ho	Ho	Ho	Ho	He	Ho	He	Ho	Ho	Ho	Ho	Ho	Ho	Ho	11
9_221290	1.1861		I	0	0	fgenesh2_kg.PHYCAscaffold_9_#_41_#_Contig543.1	Ho	Ho	Ho	Ho	Ho	Ho	Ho	Ho	He	Ho	He	Ho	Ho	Ho	Ho	Ho	Ho	Ho	11
9_221310	1.1862		I	0	0	fgenesh2_kg.PHYCAscaffold_9_#_41_#_Contig543.1	Ho	Ho	Ho	Ho	Ho	Ho	Ho	Ho	Ho	Ho	He	Ho	Ho	Ho	Ho	Ho	Ho	Ho	6
9_221319	1.1863		I	0	0	fgenesh2_kg.PHYCAscaffold_9_#_41_#_Contig543.1	He	Ho	Ho	Ho	Ho	Ho	Ho	Ho	He	He	He	Ho	Ho	Ho	He	Ho	He	Ho	33
9_221320	1.1864		I	0	0	fgenesh2_kg.PHYCAscaffold_9_#_41_#_Contig543.1	He	Ho	Ho	Ho	Ho	Ho	Ho	Ho	He	He	He	Ho	Ho	Ho	He	Ho	He	Ho	33
9_222886	1.1865						Ho	He	Ho	Ho	Ho	Ho	Ho	Ho	He	He	He	Ho	Ho	Ho	Ho	Ho	Ho	Ho	22
9_251992	1.1866		3	Y	F	estExt2_fgenesh1_pg.C_PHYCAscaffold_90049	He	Ho	Ho	Ho	Ho	Ho	Ho	Ho	Ho	He	Ho	Ho	Ho	Ho	He	Ho	Ho	He	22
9_252010	1.1867		C	R	Q	estExt2_fgenesh1_pg.C_PHYCAscaffold_90049	Ho	Ho	Ho	Ho	Ho	Ho	Ho	Ho	He	Ho	He	Ho	Ho	Ho	Ho	Ho	Ho	Ho	11
9_253086	1.1868		I	0	0	estExt2_fgenesh1_pg.C_PHYCAscaffold_90049	Ho	He	Ho	Ho	Ho	Ho	Ho	Ho	He	Ho	He	Ho	Ho	Ho	Ho	He	He	He	33
9_260480	1.1869	yes	C	Silent	0	estExt2_Genewise1.C_PHYCAscaffold_90160	Ho	Ho	Ho	Ho	Ho	Ho	He	Ho	He	He	Ho	He	Ho	Ho	Ho	Ho	Ho	Ho	22
9_260481	1.187		C	N	Y	estExt2_Genewise1.C_PHYCAscaffold_90160	Ho	Ho	Ho	Ho	Ho	Ho	Ho	Ho	Ho	Ho	He	Ho	Ho	Ho	Ho	Ho	Ho	Ho	6
9_261147	1.1871		C	V	L	estExt2_Genewise1.C_PHYCAscaffold_90160	Ho	Ho	Ho	Ho	Ho	Ho	Ho	Ho	Ho	Ho	He	Ho	Ho	Ho	Ho	Ho	Ho	Ho	6
9_261198	1.1872		C	L	F	estExt2_Genewise1.C_PHYCAscaffold_90160	Ho	Ho	Ho	Ho	Ho	Ho	Ho	He	Ho	Ho	He	Ho	Ho	Ho	He	Ho	Ho	Ho	17
9_261914	1.1873		C	Silent	0	fgenesh2_kg.PHYCAscaffold_9_#_45_#_4097996:1	Ho	Ho	Ho	Ho	Ho	Ho	Ho	Ho	Ho	Ho	He	Ho	Ho	Ho	Ho	Ho	Ho	Ho	6
9_261965	1.1874	yes	3	0	0	fgenesh2_kg.PHYCAscaffold_9_#_45_#_4097996:1	Ho	He	Ho	Ho	Ho	Ho	Ho	Ho	Ho	Ho	He	Ho	Ho	Ho	He	Ho	Ho	Ho	17
9_265099	1.1875		C	Silent	0	fgenesh2_kg.PHYCAscaffold_9_#_47_#_4098027:1	Ho	Ho	Ho	Ho	Ho	Ho	Ho	He	Ho	Ho	He	Ho	Ho	Ho	Ho	Ho	Ho	Ho	11
9_265120	1.1876		C	Silent	0	fgenesh2_kg.PHYCAscaffold_9_#_47_#_4098027:1	Ho	Ho	Ho	Ho	Ho	Ho	Ho	Ho	Ho	Ho	He	Ho	Ho	Ho	Ho	Ho	Ho	Ho	6
9_265130	1.1877		C	G	D	fgenesh2_kg.PHYCAscaffold_9_#_47_#_4098027:1	Ho	Ho	Ho	Ho	Ho	Ho	Ho	Ho	Ho	Ho	He	Ho	Ho	Ho	Ho	Ho	Ho	Ho	6
9_265147	1.1878		C	Silent	0	fgenesh2_kg.PHYCAscaffold_9_#_47_#_4098027:1	Ho	He	Ho	Ho	Ho	Ho	Ho	He	Ho	Ho	He	Ho	Ho	Ho	Ho	Ho	Ho	Ho	17
9_265207	1.1879		C	R	S	fgenesh2_kg.PHYCAscaffold_9_#_47_#_4098027:1	Ho	Ho	Ho	Ho	Ho	Ho	He	Ho	Ho	Ho	Ho	Ho	Ho	Ho	Ho	Ho	Ho	Ho	6
9_265246	1.188		C	Silent	0	fgenesh2_kg.PHYCAscaffold_9_#_47_#_4098027:1	Ho	Ho	Ho	Ho	Ho	Ho	Ho	Ho	Ho	Ho	He	Ho	Ho	Ho	Ho	Ho	Ho	He	11
9_267560	1.1881		I	0	0	fgenesh2_kg.PHYCAscaffold_9_#_48_#_Contig1275.1	Ho	Ho	Ho	Ho	Ho	He	Ho	Ho	Ho	He	Ho	He	Ho	Ho	Ho	He	Ho	Ho	22
9_267575	1.1882		I	0	0	fgenesh2_kg.PHYCAscaffold_9_#_48_#_Contig1275.1	Ho	Ho	Ho	Ho	Ho	Ho	Ho	Ho	Ho	Ho	He	Ho	Ho	Ho	Ho	Ho	Ho	He	11
9_267581	1.1883		I	0	0	fgenesh2_kg.PHYCAscaffold_9_#_48_#_Contig1275.1	Ho	Ho	Ho	Ho	Ho	He	Ho	Ho	Ho	He	Ho	He	Ho	Ho	Ho	He	Ho	Ho	22
9_267591	1.1884		I	0	0	fgenesh2_kg.PHYCAscaffold_9_#_48_#_Contig1275.1	Ho	Ho	Ho	Ho	Ho	Ho	Ho	Ho	Ho	Ho	He	Ho	Ho	Ho	Ho	Ho	He	Ho	11
9_270086	1.1885		I	0	0	fgenesh1_pm.PHYCAscaffold_9_#_51	Ho	He	Ho	Ho	Ho	He	Ho	Ho	Ho	He	He	He	Ho	Ho	Ho	He	He	He	44
9_270183	1.1886		I	0	0	fgenesh1_pm.PHYCAscaffold_9_#_51	Ho	He	Ho	Ho	Ho	He	Ho	He	He	He	He	He	Ho	Ho	Ho	He	He	Ho	50
9_270198	1.1887		I	0	0	fgenesh1_pm.PHYCAscaffold_9_#_51	Ho	He	Ho	Ho	Ho	Ho	Ho	He	Ho	Ho	He	Ho	Ho	Ho	Ho	Ho	Ho	Ho	17
9_275495	1.1888		3	I	V	gw1.9.187.1	Ho	Ho	Ho	Ho	Ho	He	Ho	Ho	Ho	He	Ho	Ho	Ho	Ho	Ho	He	Ho	Ho	17
9_279795	1.1889	yes	C	Silent	0	fgenesh1_pg.PHYCAscaffold_9_#_54	He	He	Ho	Ho	Ho	Ho	Ho	Ho	Ho	Ho	He	Ho	Ho	He	Ho	Ho	Ho	Ho	22
9_282720	1.189	yes	3	0	0	e_gw1.9.188.1	Ho	Ho	Ho	Ho	Ho	Ho	Ho	He	Ho	Ho	He	Ho	Ho	Ho	Ho	Ho	Ho	Ho	11
9_283655	1.1891						Ho	Ho	Ho	Ho	Ho	He	Ho	Ho	Ho	He	Ho	He	Ho	Ho	Ho	He	Ho	Ho	22
9_283656	1.1892						Ho	Ho	Ho	Ho	Ho	Ho	Ho	He	Ho	Ho	He	Ho	Ho	Ho	Ho	Ho	Ho	Ho	11
9_283665	1.1893						Ho	Ho	Ho	Ho	Ho	Ho	Ho	He	Ho	Ho	He	Ho	Ho	He	Ho	Ho	Ho	Ho	17
9_283666	1.1894						Ho	Ho	Ho	Ho	Ho	Ho	Ho	He	Ho	Ho	He	Ho	Ho	He	Ho	Ho	Ho	Ho	17
9_283682	1.1895						Ho	Ho	Ho	Ho	Ho	Ho	Ho	Ho	Ho	Ho	He	Ho	Ho	Ho	Ho	Ho	Ho	Ho	6
9_283694	1.1896						Ho	He	Ho	Ho	Ho	He	Ho	Ho	He	He	Ho	He	Ho	Ho	Ho	Ho	Ho	Ho	28
9_283704	1.1897						He	He	Ho	Ho	Ho	Ho	Ho	He	Ho	Ho	He	Ho	Ho	Ho	He	Ho	Ho	Ho	28
9_285082	1.1898	yes	C	Silent	0	estExt2_fgenesh1_pm.C_PHYCAscaffold_90054	He	Ho	Ho	Ho	Ho	Ho	Ho	Ho	Ho	Ho	He	Ho	Ho	He	Ho	Ho	Ho	Ho	17
9_285148	1.1899	yes	C	Silent	0	estExt2_fgenesh1_pm.C_PHYCAscaffold_90054	Ho	He	Ho	Ho	Ho	Ho	Ho	Ho	Ho	He	Ho	He	Ho	Ho	Ho	He	Ho	Ho	22
9_285853	1.19		C	Q	H	estExt2_fgenesh1_pm.C_PHYCAscaffold_90054	Ho	Ho	Ho	Ho	Ho	Ho	Ho	Ho	Ho	Ho	He	Ho	Ho	Ho	He	Ho	Ho	He	17
9_285898	1.1901	yes	C	Silent	0	estExt2_fgenesh1_pm.C_PHYCAscaffold_90054	Ho	Ho	Ho	Ho	Ho	He	Ho	Ho	Ho	He	He	Ho	Ho	Ho	Ho	He	He	Ho	28
9_286441	1.1902		C	Silent	0	estExt2_fgenesh1_pm.C_PHYCAscaffold_90054	He	He	Ho	Ho	Ho	Ho	Ho	He	Ho	Ho	He	Ho	Ho	He	He	Ho	Ho	Ho	33
9_286495	1.1903		C	Silent	0	estExt2_fgenesh1_pm.C_PHYCAscaffold_90054	Ho	Ho	Ho	Ho	Ho	He	Ho	Ho	Ho	He	He	He	Ho	Ho	He	He	He	Ho	39
9_286516	1.1904		C	Silent	0	estExt2_fgenesh1_pm.C_PHYCAscaffold_90054	Ho	Ho	Ho	Ho	Ho	Ho	Ho	Ho	Ho	He	Ho	He	Ho	He	Ho	Ho	He	Ho	22
9_287766	1.1905		C	Silent	0	estExt2_fgenesh1_pm.C_PHYCAscaffold_90054	He	He	Ho	Ho	Ho	He	Ho	He	Ho	He	He	He	Ho	Ho	He	He	Ho	He	56
9_294613	1.1906		C	C	R	fgenesh1_pm.PHYCAscaffold_9_#_56	He	Ho	Ho	Ho	Ho	Ho	Ho	He	Ho	Ho	He	Ho	Ho	Ho	He	Ho	Ho	Ho	22
9_304901	1.1907		I	0	0	fgenesh1_pg.PHYCAscaffold_9_#_62	He	Ho	Ho	Ho	Ho	He	Ho	Ho	He	He	He	Ho	Ho	Ho	He	Ho	He	Ho	39
9_304905	1.1908		I	0	0	fgenesh1_pg.PHYCAscaffold_9_#_62	Ho	Ho	Ho	Ho	Ho	He	Ho	Ho	He	He	Ho	He	Ho	He	Ho	He	Ho	Ho	33
9_304928	1.1909		I	0	0	fgenesh1_pg.PHYCAscaffold_9_#_62	Ho	Ho	Ho	Ho	He	He	Ho	Ho	Ho	He	Ho	Ho	Ho	He	Ho	Ho	Ho	Ho	22
9_304941	1.191		I	0	0	fgenesh1_pg.PHYCAscaffold_9_#_62	Ho	Ho	Ho	Ho	Ho	He	Ho	Ho	He	He	He	Ho	Ho	He	He	Ho	He	Ho	39
9_304991	1.1911		I	0	0	fgenesh1_pg.PHYCAscaffold_9_#_62	He	He	Ho	Ho	He	Ho	Ho	Ho	Ho	He	Ho	He	Ho	Ho	He	He	He	Ho	44
9_304996	1.1912		I	0	0	fgenesh1_pg.PHYCAscaffold_9_#_62	Ho	Ho	Ho	Ho	He	He	Ho	Ho	Ho	He	Ho	Ho	Ho	He	Ho	Ho	Ho	He	28
9_305000	1.1913		I	0	0	fgenesh1_pg.PHYCAscaffold_9_#_62	Ho	Ho	Ho	Ho	Ho	He	Ho	Ho	Ho	He	Ho	Ho	Ho	He	Ho	Ho	Ho	Ho	17
9_305767	1.1914		I	0	0	fgenesh1_pg.PHYCAscaffold_9_#_62	Ho	Ho	Ho	Ho	Ho	He	He	Ho	He	He	He	He	Ho	Ho	Ho	He	Ho	Ho	39
9_305798	1.1915		I	0	0	fgenesh1_pg.PHYCAscaffold_9_#_62	Ho	Ho	Ho	Ho	He	Ho	Ho	Ho	He	He	He	Ho	Ho	Ho	He	Ho	Ho	He	33
9_305812	1.1916		I	0	0	fgenesh1_pg.PHYCAscaffold_9_#_62	Ho	He	Ho	Ho	He	Ho	Ho	Ho	Ho	Ho	He	Ho	Ho	Ho	Ho	Ho	Ho	He	22
9_305893	1.1917		C	C	R	fgenesh1_pg.PHYCAscaffold_9_#_62	Ho	He	Ho	Ho	Ho	Ho	Ho	Ho	He	Ho	He	Ho	Ho	Ho	He	Ho	He	He	33
9_311639	1.1918						He	Ho	Ho	Ho	Ho	He	Ho	Ho	Ho	He	He	Ho	Ho	Ho	He	Ho	He	Ho	33
9_311648	1.1919						He	Ho	Ho	Ho	Ho	He	Ho	Ho	Ho	He	He	Ho	Ho	Ho	He	He	Ho	Ho	33
9_311653	1.192						He	Ho	Ho	Ho	Ho	He	Ho	Ho	Ho	He	He	Ho	Ho	Ho	He	He	He	Ho	39
9_311664	1.1921						He	He	Ho	Ho	Ho	He	Ho	Ho	Ho	He	He	Ho	Ho	Ho	He	He	He	Ho	44
9_311718	1.1922						He	Ho	Ho	Ho	Ho	He	Ho	Ho	Ho	He	He	He	Ho	Ho	He	Ho	Ho	Ho	33
9_311753	1.1923						Ho	He	Ho	Ho	Ho	He	Ho	Ho	Ho	He	He	Ho	Ho	Ho	He	Ho	Ho	Ho	28
9_313726	1.1924		C	Silent	0	e_gw1.9.149.1	Ho	He	Ho	Ho	Ho	Ho	Ho	Ho	Ho	He	Ho	He	Ho	Ho	He	He	Ho	Ho	28
9_405479	1.1931		C	Silent	0	estExt2_fgenesh1_pg.C_PHYCAscaffold_90074	Ho	Ho	Ho	Ho	Ho	He	Ho	Ho	He	Ho	He	He	Ho	Ho	Ho	Ho	Ho	Ho	22
9_405497	1.1932		C	Silent	0	estExt2_fgenesh1_pg.C_PHYCAscaffold_90074	Ho	Ho	Ho	Ho	Ho	He	He	Ho	He	Ho	He	He	Ho	Ho	Ho	Ho	Ho	Ho	28
9_412501	1.1933		3	0	0	e_gw1.9.417.1	He	Ho	Ho	Ho	Ho	He	Ho	Ho	He	He	Ho	Ho	Ho	Ho	Ho	Ho	Ho	Ho	22
9_412510	1.1934		C	R	S	e_gw1.9.417.1	He	Ho	Ho	Ho	Ho	He	Ho	He	Ho	He	Ho	Ho	Ho	Ho	Ho	Ho	Ho	Ho	22
9_412565	1.1935		C	Silent	0	e_gw1.9.417.1	Ho	Ho	Ho	Ho	He	Ho	Ho	Ho	Ho	Ho	He	Ho	Ho	Ho	Ho	Ho	Ho	Ho	11
9_414511	1.1936		C	G	S	e_gw1.9.159.1	Ho	Ho	Ho	Ho	Ho	Ho	Ho	Ho	Ho	Ho	He	Ho	Ho	Ho	Ho	Ho	Ho	Ho	6
9_414548	1.1937		C	Silent	0	e_gw1.9.159.1	Ho	Ho	Ho	Ho	Ho	Ho	Ho	Ho	Ho	He	Ho	Ho	Ho	Ho	Ho	Ho	He	Ho	11
9_414571	1.1938		C	Silent	0	e_gw1.9.159.1	He	Ho	Ho	Ho	He	He	Ho	He	Ho	Ho	He	He	Ho	He	Ho	He	Ho	He	50
9_414581	1.1939		C	Silent	0	e_gw1.9.159.1	Ho	Ho	Ho	Ho	He	He	Ho	Ho	Ho	He	He	Ho	Ho	Ho	He	Ho	Ho	He	33
9_414635	1.194		C	Silent	0	e_gw1.9.159.1	Ho	Ho	Ho	Ho	He	He	Ho	He	Ho	He	He	Ho	Ho	Ho	Ho	Ho	Ho	Ho	28
9_414641	1.1941		C	Silent	0	e_gw1.9.159.1	Ho	Ho	Ho	Ho	He	Ho	Ho	Ho	Ho	Ho	He	Ho	Ho	Ho	He	Ho	Ho	Ho	17
9_414644	1.1942		C	D	E	e_gw1.9.159.1	He	Ho	Ho	Ho	Ho	He	Ho	Ho	He	He	Ho	Ho	Ho	Ho	He	Ho	Ho	Ho	28
9_419666	1.1943		3	0	0	estExt2_fgenesh1_pm.C_PHYCAscaffold_90071	Ho	Ho	Ho	Ho	Ho	Ho	Ho	Ho	Ho	He	Ho	Ho	Ho	Ho	Ho	Ho	Ho	Ho	6
9_419668	1.1944		3	0	0	estExt2_fgenesh1_pm.C_PHYCAscaffold_90071	Ho	Ho	Ho	Ho	Ho	Ho	Ho	Ho	Ho	He	Ho	Ho	Ho	Ho	Ho	Ho	Ho	Ho	6
9_419669	1.1945		3	0	0	estExt2_fgenesh1_pm.C_PHYCAscaffold_90071	Ho	Ho	Ho	Ho	Ho	Ho	Ho	Ho	Ho	He	Ho	Ho	Ho	Ho	Ho	Ho	Ho	Ho	6
9_419674	1.1946		3	0	0	estExt2_fgenesh1_pm.C_PHYCAscaffold_90071	Ho	He	Ho	Ho	He	Ho	Ho	Ho	Ho	He	Ho	Ho	Ho	Ho	Ho	He	He	Ho	28
9_421146	1.1947		I	0	0	estExt2_fgenesh1_pm.C_PHYCAscaffold_90071	Ho	He	Ho	Ho	Ho	Ho	Ho	Ho	Ho	He	He	He	Ho	Ho	Ho	He	Ho	Ho	28
9_421149	1.1948		I	0	0	estExt2_fgenesh1_pm.C_PHYCAscaffold_90071	Ho	He	Ho	Ho	Ho	Ho	Ho	Ho	Ho	Ho	He	Ho	Ho	Ho	Ho	Ho	He	Ho	17
9_421153	1.1949		I	0	0	estExt2_fgenesh1_pm.C_PHYCAscaffold_90071	Ho	He	Ho	Ho	Ho	Ho	Ho	Ho	Ho	Ho	He	Ho	Ho	Ho	Ho	Ho	He	Ho	17
9_421160	1.195		C	Silent	0	estExt2_fgenesh1_pm.C_PHYCAscaffold_90071	Ho	He	Ho	Ho	Ho	Ho	Ho	Ho	Ho	Ho	He	Ho	Ho	Ho	Ho	Ho	He	Ho	17
9_421193	1.1951	yes	C	T	A	estExt2_fgenesh1_pm.C_PHYCAscaffold_90071	Ho	Ho	Ho	Ho	Ho	He	Ho	Ho	He	He	Ho	Ho	Ho	Ho	Ho	Ho	Ho	He	22
9_421220	1.1952		C	G	R	estExt2_fgenesh1_pm.C_PHYCAscaffold_90071	Ho	He	Ho	Ho	Ho	He	Ho	Ho	Ho	He	Ho	Ho	Ho	Ho	Ho	Ho	Ho	Ho	17
9_422692	1.1953		I	0	0	estExt2_fgenesh1_pm.C_PHYCAscaffold_90071	Ho	Ho	Ho	Ho	Ho	Ho	Ho	Ho	Ho	He	Ho	Ho	Ho	Ho	Ho	Ho	Ho	Ho	6
9_422702	1.1954		I	0	0	estExt2_fgenesh1_pm.C_PHYCAscaffold_90071	Ho	Ho	Ho	Ho	Ho	Ho	Ho	He	Ho	He	Ho	Ho	Ho	He	Ho	Ho	Ho	Ho	17
9_422706	1.1955		I	0	0	estExt2_fgenesh1_pm.C_PHYCAscaffold_90071	Ho	Ho	Ho	Ho	Ho	He	Ho	He	Ho	He	Ho	Ho	Ho	He	Ho	Ho	Ho	Ho	22
9_422743	1.1956	yes	I	0	0	estExt2_fgenesh1_pm.C_PHYCAscaffold_90071	Ho	Ho	Ho	Ho	Ho	He	Ho	He	Ho	He	Ho	Ho	Ho	He	Ho	Ho	Ho	Ho	22
9_422943	1.1957		I	0	0	estExt2_fgenesh1_pm.C_PHYCAscaffold_90071	Ho	Ho	Ho	Ho	Ho	He	Ho	Ho	Ho	He	Ho	Ho	Ho	He	Ho	Ho	Ho	Ho	17
9_426942	1.1958		C	Silent	0	gw1.9.607.1	Ho	Ho	Ho	Ho	He	He	Ho	He	He	He	He	Ho	Ho	Ho	He	Ho	He	Ho	44
9_426951	1.1959		C	Silent	0	gw1.9.607.1	Ho	Ho	Ho	Ho	Ho	He	Ho	He	Ho	He	Ho	Ho	Ho	Ho	Ho	Ho	Ho	Ho	17
9_426975	1.196		C	Silent	0	gw1.9.607.1	He	Ho	Ho	Ho	Ho	He	Ho	He	Ho	He	Ho	Ho	Ho	He	Ho	Ho	Ho	Ho	28
9_426991	1.1961		C	S	T	gw1.9.607.1	Ho	Ho	Ho	Ho	Ho	He	Ho	He	Ho	He	Ho	Ho	Ho	Ho	Ho	Ho	Ho	He	22
9_426992	1.1962		C	S	C	gw1.9.607.1	Ho	Ho	Ho	Ho	Ho	He	Ho	He	Ho	He	Ho	Ho	Ho	Ho	Ho	Ho	Ho	He	22
9_428978	1.1963	yes					He	Ho	Ho	Ho	Ho	He	Ho	Ho	Ho	Ho	He	He	Ho	He	Ho	Ho	Ho	Ho	28
9_432662	1.1964		C	Silent	0	fgenesh2_kg.PHYCAscaffold_9_#_70_#_Contig806.1	Ho	Ho	Ho	Ho	He	Ho	Ho	Ho	Ho	Ho	He	Ho	Ho	Ho	Ho	Ho	He	Ho	17
9_432677	1.1965		C	Silent	0	fgenesh2_kg.PHYCAscaffold_9_#_70_#_Contig806.1	He	Ho	Ho	Ho	He	He	Ho	Ho	Ho	Ho	He	He	Ho	Ho	Ho	Ho	Ho	Ho	28
9_432698	1.1966		C	Silent	0	fgenesh2_kg.PHYCAscaffold_9_#_70_#_Contig806.1	Ho	Ho	Ho	Ho	Ho	Ho	Ho	Ho	He	Ho	He	Ho	Ho	He	Ho	Ho	He	Ho	22
9_436320	1.1967						Ho	Ho	Ho	Ho	Ho	Ho	Ho	Ho	Ho	Ho	He	Ho	Ho	Ho	Ho	Ho	Ho	Ho	6
9_436335	1.1968						He	He	Ho	Ho	Ho	Ho	Ho	Ho	He	He	He	He	Ho	Ho	Ho	He	Ho	He	44
9_436354	1.1969						Ho	Ho	Ho	Ho	Ho	Ho	Ho	Ho	He	He	Ho	He	Ho	Ho	Ho	He	Ho	He	28
9_436392	1.197						Ho	Ho	Ho	Ho	Ho	Ho	Ho	Ho	Ho	Ho	He	Ho	Ho	He	Ho	Ho	Ho	Ho	11
9_436406	1.1971						He	He	Ho	Ho	Ho	Ho	Ho	Ho	He	He	He	He	Ho	Ho	Ho	Ho	Ho	He	39
9_445105	1.1973		I	0	0	fgenesh1_pm.PHYCAscaffold_9_#_78	Ho	Ho	Ho	Ho	He	Ho	Ho	He	He	He	He	Ho	Ho	Ho	Ho	He	He	Ho	39
9_445126	1.1974		I	0	0	fgenesh1_pm.PHYCAscaffold_9_#_78	Ho	Ho	Ho	Ho	Ho	Ho	Ho	Ho	He	He	He	Ho	Ho	Ho	Ho	Ho	Ho	Ho	17
9_445209	1.1975						He	Ho	Ho	Ho	He	Ho	Ho	He	He	He	He	He	Ho	Ho	Ho	He	He	Ho	50
9_445976	1.1976		C	Silent	0	estExt2_Genewise1.C_PHYCAscaffold_90309	Ho	He	Ho	Ho	Ho	Ho	He	He	Ho	He	Ho	He	Ho	Ho	He	Ho	He	Ho	39
9_445982	1.1977		C	Silent	0	estExt2_Genewise1.C_PHYCAscaffold_90309	He	He	Ho	Ho	Ho	He	Ho	He	Ho	Ho	He	Ho	Ho	He	Ho	Ho	Ho	Ho	33
9_453385	1.198						He	Ho	Ho	Ho	Ho	He	He	Ho	He	He	Ho	He	Ho	Ho	Ho	He	Ho	Ho	39
9_453392	1.1981						Ho	Ho	Ho	Ho	Ho	He	Ho	Ho	Ho	He	Ho	Ho	Ho	He	Ho	Ho	Ho	Ho	17
9_456554	1.1982		3	H	N	fgenesh1_pm.PHYCAscaffold_9_#_81	He	He	Ho	Ho	He	Ho	Ho	Ho	Ho	He	Ho	He	He	He	Ho	Ho	Ho	Ho	39
9_456614	1.1983		C	T	A	fgenesh1_pm.PHYCAscaffold_9_#_81	He	He	Ho	Ho	He	Ho	Ho	Ho	Ho	He	Ho	He	He	He	Ho	Ho	Ho	Ho	39
9_456662	1.1984		C	V	I	fgenesh1_pm.PHYCAscaffold_9_#_81	Ho	Ho	Ho	Ho	Ho	Ho	Ho	Ho	Ho	Ho	He	Ho	Ho	Ho	Ho	Ho	Ho	Ho	6
9_460273	1.1985						Ho	Ho	Ho	Ho	Ho	Ho	He	Ho	Ho	He	Ho	Ho	Ho	Ho	He	Ho	He	He	28
9_460327	1.1986						Ho	Ho	Ho	Ho	Ho	Ho	Ho	Ho	Ho	Ho	He	Ho	Ho	He	Ho	Ho	He	Ho	17
9_460336	1.1987						Ho	Ho	Ho	Ho	Ho	Ho	Ho	Ho	Ho	Ho	He	Ho	Ho	He	Ho	Ho	Ho	Ho	11
9_460337	1.1988						Ho	Ho	Ho	Ho	Ho	Ho	He	Ho	Ho	He	Ho	Ho	Ho	Ho	He	Ho	Ho	Ho	17
9_460354	1.1989						He	Ho	Ho	Ho	Ho	Ho	Ho	Ho	Ho	Ho	He	Ho	Ho	He	Ho	Ho	He	Ho	22
9_468208	1.199		C	P	S	fgenesh2_kg.PHYCAscaffold_9_#_82_#_Contig856.1	He	He	Ho	Ho	Ho	Ho	Ho	Ho	Ho	He	He	Ho	Ho	Ho	Ho	Ho	Ho	Ho	22
9_468261	1.1991		C	Silent	0	fgenesh2_kg.PHYCAscaffold_9_#_82_#_Contig856.1	Ho	Ho	Ho	Ho	Ho	Ho	Ho	Ho	Ho	He	He	Ho	Ho	Ho	Ho	Ho	He	Ho	17
9_468847	1.1992		5	0	0	estExt2_fgenesh1_pg.C_PHYCAscaffold_90092	Ho	He	Ho	Ho	Ho	Ho	Ho	Ho	Ho	He	He	Ho	Ho	He	Ho	He	Ho	Ho	28
9_470255	1.1993		I	0	0	estExt2_fgenesh1_pg.C_PHYCAscaffold_90092	He	Ho	Ho	Ho	Ho	He	Ho	Ho	Ho	He	He	Ho	Ho	Ho	Ho	He	He	Ho	33
9_470256	1.1994		I	0	0	estExt2_fgenesh1_pg.C_PHYCAscaffold_90092	He	Ho	Ho	Ho	Ho	Ho	Ho	Ho	Ho	He	He	Ho	Ho	Ho	Ho	Ho	He	Ho	22
9_470309	1.1995		I	0	0	estExt2_fgenesh1_pg.C_PHYCAscaffold_90092	He	Ho	Ho	Ho	Ho	Ho	Ho	Ho	Ho	He	He	Ho	Ho	He	Ho	Ho	Ho	Ho	22
9_479205	1.1996		I	0	0	fgenesh1_pg.PHYCAscaffold_9_#_97	He	Ho	Ho	Ho	He	He	Ho	He	Ho	He	He	Ho	Ho	Ho	Ho	Ho	He	Ho	39
9_479214	1.1997		I	0	0	fgenesh1_pg.PHYCAscaffold_9_#_97	He	Ho	Ho	Ho	He	He	Ho	He	Ho	He	He	Ho	Ho	Ho	Ho	Ho	He	Ho	39
9_479217	1.1998		I	0	0	fgenesh1_pg.PHYCAscaffold_9_#_97	Ho	Ho	Ho	Ho	He	He	Ho	He	Ho	He	He	Ho	Ho	Ho	Ho	Ho	He	Ho	33
9_479235	1.1999		I	0	0	fgenesh1_pg.PHYCAscaffold_9_#_97	Ho	Ho	Ho	Ho	He	Ho	Ho	He	Ho	Ho	He	Ho	Ho	Ho	Ho	Ho	He	Ho	22
9_492380	1.2		3	0	0	estExt2_Genewise1Plus.C_PHYCAscaffold_90341	Ho	Ho	Ho	Ho	Ho	He	Ho	Ho	Ho	Ho	He	Ho	Ho	He	He	Ho	Ho	Ho	22
9_492395	1.2001		C	Silent	0	estExt2_Genewise1Plus.C_PHYCAscaffold_90341	He	He	Ho	Ho	He	He	Ho	He	Ho	Ho	Ho	Ho	Ho	Ho	Ho	Ho	Ho	Ho	28
9_492401	1.2002		C	Silent	0	estExt2_Genewise1Plus.C_PHYCAscaffold_90341	Ho	Ho	Ho	Ho	He	He	Ho	Ho	He	Ho	He	Ho	Ho	Ho	He	Ho	Ho	He	33
9_492407	1.2003		C	Silent	0	estExt2_Genewise1Plus.C_PHYCAscaffold_90341	He	He	Ho	Ho	He	He	Ho	Ho	Ho	Ho	Ho	Ho	Ho	Ho	Ho	He	Ho	Ho	28
9_492416	1.2004		C	Silent	0	estExt2_Genewise1Plus.C_PHYCAscaffold_90341	He	He	Ho	Ho	Ho	He	Ho	Ho	Ho	Ho	He	Ho	Ho	Ho	Ho	Ho	He	He	33
9_497641	1.2005		3	0	0	estExt2_Genewise1Plus.C_PHYCAscaffold_90349	Ho	Ho	Ho	Ho	Ho	Ho	Ho	Ho	Ho	Ho	He	Ho	Ho	Ho	Ho	Ho	Ho	Ho	6
9_497659	1.2006		3	0	0	estExt2_Genewise1Plus.C_PHYCAscaffold_90349	Ho	Ho	Ho	Ho	Ho	Ho	Ho	Ho	Ho	Ho	He	Ho	Ho	Ho	Ho	Ho	Ho	Ho	6
9_498290	1.2007		3	0	0	estExt2_Genewise1Plus.C_PHYCAscaffold_90349	He	Ho	Ho	Ho	Ho	Ho	Ho	Ho	Ho	He	He	He	Ho	Ho	Ho	Ho	Ho	Ho	22
9_499752	1.2008		C	L	P	estExt2_Genewise1Plus.C_PHYCAscaffold_90349	Ho	Ho	Ho	Ho	Ho	Ho	Ho	Ho	Ho	Ho	He	Ho	Ho	Ho	Ho	Ho	Ho	Ho	6
9_499761	1.2009		C	S	N	estExt2_Genewise1Plus.C_PHYCAscaffold_90349	Ho	Ho	Ho	Ho	Ho	Ho	Ho	Ho	Ho	He	He	Ho	Ho	Ho	He	Ho	Ho	Ho	17
9_500982	1.201		C	G	E	estExt2_Genewise1Plus.C_PHYCAscaffold_90349	Ho	Ho	Ho	Ho	He	He	Ho	He	Ho	He	He	Ho	Ho	He	Ho	Ho	He	He	44
9_501042	1.2011		C	Q	R	estExt2_Genewise1Plus.C_PHYCAscaffold_90349	Ho	Ho	Ho	Ho	He	He	Ho	He	He	Ho	He	Ho	Ho	Ho	Ho	Ho	He	He	39
9_502585	1.2012		I	0	0	fgenesh1_pm.PHYCAscaffold_9_#_95	Ho	Ho	Ho	Ho	He	Ho	Ho	Ho	Ho	Ho	He	He	Ho	Ho	Ho	Ho	He	He	28
9_504665	1.2013						Ho	Ho	Ho	Ho	Ho	Ho	Ho	Ho	Ho	He	He	Ho	Ho	Ho	Ho	Ho	Ho	He	17
9_505870	1.2014		C	Silent	0	estExt2_Genewise1Plus.C_PHYCAscaffold_90354	Ho	Ho	Ho	Ho	Ho	Ho	Ho	Ho	Ho	He	Ho	He	Ho	Ho	Ho	Ho	He	Ho	17
9_505877	1.2015		C	H	Y	estExt2_Genewise1Plus.C_PHYCAscaffold_90354	Ho	Ho	Ho	Ho	Ho	Ho	Ho	Ho	Ho	Ho	He	Ho	Ho	Ho	Ho	Ho	Ho	Ho	6
9_505882	1.2016		C	Silent	0	estExt2_Genewise1Plus.C_PHYCAscaffold_90354	Ho	Ho	Ho	Ho	Ho	Ho	Ho	Ho	Ho	He	Ho	He	Ho	Ho	Ho	Ho	He	Ho	17
9_510313	1.2017						Ho	Ho	Ho	Ho	Ho	Ho	Ho	Ho	Ho	Ho	He	Ho	Ho	Ho	Ho	Ho	Ho	Ho	6
9_510333	1.2018						Ho	Ho	Ho	Ho	Ho	Ho	Ho	Ho	Ho	Ho	He	Ho	Ho	Ho	Ho	Ho	Ho	Ho	6
9_515439	1.2019		C	M	L	fgenesh2_kg.PHYCAscaffold_9_#_97_#_4099564:1	He	He	Ho	Ho	He	Ho	Ho	Ho	Ho	Ho	He	Ho	Ho	Ho	He	Ho	Ho	Ho	28
9_515456	1.202		C	Silent	0	fgenesh2_kg.PHYCAscaffold_9_#_97_#_4099564:1	Ho	Ho	Ho	Ho	Ho	Ho	Ho	Ho	Ho	Ho	He	Ho	Ho	He	Ho	Ho	Ho	He	17
9_516231	1.2021						Ho	Ho	Ho	Ho	Ho	Ho	He	Ho	Ho	Ho	He	Ho	Ho	He	Ho	Ho	Ho	Ho	17
9_516277	1.2022						Ho	Ho	Ho	Ho	Ho	Ho	He	Ho	He	Ho	He	He	Ho	Ho	He	Ho	Ho	Ho	28
9_518208	1.2023						Ho	Ho	Ho	Ho	Ho	Ho	Ho	Ho	Ho	He	Ho	Ho	Ho	Ho	Ho	Ho	Ho	Ho	6
9_518216	1.2024						Ho	Ho	Ho	Ho	Ho	Ho	Ho	Ho	Ho	Ho	He	Ho	Ho	Ho	Ho	Ho	Ho	Ho	6
9_530758	1.2026						Ho	Ho	Ho	Ho	Ho	He	Ho	Ho	He	Ho	He	Ho	Ho	He	He	Ho	Ho	Ho	28
9_530762	1.2027						Ho	Ho	Ho	Ho	Ho	He	Ho	Ho	Ho	Ho	He	Ho	Ho	He	He	Ho	Ho	Ho	22
9_530764	1.2028						Ho	Ho	Ho	Ho	Ho	Ho	Ho	Ho	Ho	Ho	He	Ho	Ho	Ho	Ho	Ho	Ho	Ho	6
9_530767	1.2029						Ho	Ho	Ho	Ho	Ho	Ho	Ho	Ho	Ho	Ho	He	Ho	Ho	Ho	Ho	Ho	Ho	Ho	6
9_530783	1.203						Ho	Ho	Ho	Ho	Ho	Ho	Ho	Ho	Ho	Ho	He	Ho	Ho	Ho	Ho	Ho	Ho	Ho	6
9_530792	1.2031						Ho	Ho	Ho	Ho	He	He	Ho	Ho	He	Ho	He	Ho	Ho	Ho	Ho	Ho	Ho	Ho	22
9_530859	1.2032						He	Ho	Ho	Ho	He	He	Ho	Ho	He	Ho	He	Ho	Ho	He	He	Ho	Ho	Ho	39
9_530866	1.2033						Ho	Ho	Ho	Ho	Ho	Ho	Ho	Ho	Ho	Ho	He	Ho	Ho	Ho	Ho	Ho	Ho	Ho	6
9_530868	1.2034						Ho	Ho	Ho	Ho	Ho	Ho	Ho	Ho	Ho	Ho	He	Ho	Ho	Ho	Ho	Ho	Ho	Ho	6
9_530875	1.2035						Ho	Ho	Ho	Ho	Ho	Ho	Ho	Ho	Ho	Ho	He	Ho	Ho	Ho	Ho	Ho	Ho	Ho	6
9_532838	1.2036		C	D	G	estExt2_Genewise1Plus.C_PHYCAscaffold_90376	Ho	Ho	Ho	Ho	Ho	Ho	Ho	Ho	Ho	Ho	He	Ho	Ho	Ho	Ho	Ho	Ho	Ho	6
9_534313	1.2037		C	Silent	0	fgenesh2_kg.PHYCAscaffold_9_#_102_#_gi|189084630|gb|BT032146.1|	Ho	Ho	Ho	Ho	Ho	Ho	Ho	Ho	Ho	Ho	He	Ho	Ho	Ho	Ho	Ho	Ho	Ho	6
9_534338	1.2038		C	D	G	fgenesh2_kg.PHYCAscaffold_9_#_102_#_gi|189084630|gb|BT032146.1|	Ho	Ho	Ho	Ho	Ho	He	He	Ho	Ho	Ho	He	He	Ho	Ho	Ho	Ho	Ho	Ho	22
9_538236	1.2039						He	He	Ho	Ho	Ho	Ho	Ho	Ho	He	Ho	He	Ho	Ho	He	Ho	Ho	He	Ho	33
9_543125	1.204		3	0	0	estExt2_Genewise1.C_PHYCAscaffold_90408	Ho	He	Ho	Ho	Ho	He	Ho	Ho	Ho	Ho	Ho	He	Ho	Ho	Ho	Ho	He	Ho	22
9_543140	1.2041		C	Silent	0	estExt2_Genewise1.C_PHYCAscaffold_90408	Ho	Ho	Ho	Ho	Ho	He	Ho	Ho	Ho	Ho	Ho	He	Ho	Ho	Ho	Ho	Ho	Ho	11
9_551267	1.2042		3	S	L	e_gw1.9.371.1	Ho	Ho	Ho	Ho	Ho	He	Ho	Ho	He	Ho	Ho	Ho	Ho	Ho	Ho	Ho	He	He	22
9_553410	1.2043	yes	C	M	L	estExt2_fgenesh1_pm.C_PHYCAscaffold_90106	He	He	Ho	Ho	Ho	Ho	Ho	Ho	He	Ho	He	Ho	Ho	He	Ho	Ho	Ho	He	33
9_553464	1.2044		C	Y	H	estExt2_fgenesh1_pm.C_PHYCAscaffold_90106	He	Ho	Ho	Ho	Ho	He	Ho	Ho	Ho	Ho	He	He	Ho	He	He	Ho	Ho	He	39
9_554920	1.2045		I	0	0	estExt2_Genewise1.C_PHYCAscaffold_90418	Ho	Ho	Ho	Ho	He	Ho	Ho	Ho	Ho	Ho	He	Ho	Ho	Ho	He	He	Ho	Ho	22
9_554921	1.2046		I	0	0	estExt2_Genewise1.C_PHYCAscaffold_90418	Ho	Ho	Ho	Ho	He	Ho	Ho	Ho	Ho	Ho	He	He	Ho	Ho	He	He	Ho	Ho	28
9_554930	1.2047		I	0	0	estExt2_Genewise1.C_PHYCAscaffold_90418	Ho	Ho	Ho	Ho	Ho	Ho	Ho	Ho	Ho	Ho	He	He	Ho	He	He	Ho	Ho	Ho	22
9_554983	1.2048		I	0	0	estExt2_Genewise1.C_PHYCAscaffold_90418	Ho	Ho	Ho	Ho	He	Ho	Ho	Ho	Ho	Ho	He	He	Ho	Ho	Ho	He	Ho	Ho	22
9_554992	1.2049		I	0	0	estExt2_Genewise1.C_PHYCAscaffold_90418	He	Ho	Ho	Ho	He	He	Ho	Ho	Ho	Ho	He	Ho	Ho	Ho	Ho	Ho	Ho	Ho	22
9_554993	1.205		I	0	0	estExt2_Genewise1.C_PHYCAscaffold_90418	He	Ho	Ho	Ho	He	He	Ho	Ho	Ho	Ho	He	Ho	Ho	Ho	Ho	Ho	Ho	Ho	22
9_555002	1.2051		I	0	0	estExt2_Genewise1.C_PHYCAscaffold_90418	Ho	Ho	Ho	Ho	He	Ho	Ho	Ho	Ho	Ho	He	Ho	Ho	Ho	Ho	Ho	Ho	Ho	11
9_555019	1.2052		I	0	0	estExt2_Genewise1.C_PHYCAscaffold_90418	Ho	Ho	Ho	Ho	Ho	Ho	Ho	Ho	He	Ho	He	He	Ho	Ho	He	Ho	Ho	He	28
9_557504	1.2053		C	Silent	0	estExt2_Genewise1.C_PHYCAscaffold_90419	He	He	Ho	Ho	Ho	He	He	Ho	He	Ho	Ho	He	Ho	Ho	He	Ho	He	Ho	44
9_557537	1.2054		C	Silent	0	estExt2_Genewise1.C_PHYCAscaffold_90419	Ho	Ho	Ho	Ho	Ho	Ho	He	Ho	Ho	Ho	He	Ho	Ho	Ho	He	Ho	Ho	He	22
9_559400	1.2055	yes	C	T	S	e_gw1.9.456.1	Ho	Ho	Ho	Ho	Ho	Ho	Ho	Ho	Ho	Ho	He	Ho	Ho	Ho	He	He	Ho	Ho	17
9_559441	1.2056		C	Silent	0	e_gw1.9.456.1	Ho	Ho	Ho	Ho	Ho	Ho	Ho	Ho	Ho	Ho	He	Ho	Ho	Ho	He	He	Ho	Ho	17
9_560282	1.2057		3	0	0	fgenesh1_pm.PHYCAscaffold_9_#_108	Ho	He	Ho	Ho	Ho	He	Ho	Ho	Ho	Ho	He	He	Ho	Ho	He	Ho	Ho	He	33
9_560300	1.2058		C	Silent	0	fgenesh1_pm.PHYCAscaffold_9_#_108	He	Ho	Ho	Ho	Ho	He	Ho	Ho	Ho	Ho	He	He	Ho	Ho	Ho	He	Ho	He	33
9_565432	1.2059						Ho	Ho	Ho	Ho	Ho	Ho	He	Ho	Ho	Ho	He	Ho	Ho	Ho	Ho	Ho	He	Ho	17
9_565442	1.206						Ho	He	Ho	Ho	Ho	Ho	He	Ho	Ho	Ho	He	Ho	Ho	Ho	Ho	Ho	He	Ho	22
9_568352	1.2061		C	Silent	0	fgenesh1_pm.PHYCAscaffold_9_#_110	Ho	Ho	Ho	Ho	Ho	He	Ho	Ho	Ho	Ho	Ho	He	Ho	Ho	He	Ho	He	Ho	22
9_568382	1.2062		C	Silent	0	fgenesh1_pm.PHYCAscaffold_9_#_110	Ho	Ho	Ho	Ho	Ho	He	Ho	Ho	Ho	Ho	Ho	He	Ho	Ho	Ho	Ho	He	Ho	17
9_568697	1.2063		C	Silent	0	fgenesh1_pm.PHYCAscaffold_9_#_110	Ho	He	Ho	Ho	He	He	Ho	Ho	Ho	Ho	He	Ho	Ho	Ho	Ho	Ho	Ho	Ho	22
9_568706	1.2064		C	Silent	0	fgenesh1_pm.PHYCAscaffold_9_#_110	Ho	He	Ho	Ho	He	He	He	Ho	Ho	Ho	He	Ho	Ho	Ho	Ho	Ho	Ho	Ho	28
9_568751	1.2065		C	Silent	0	fgenesh1_pm.PHYCAscaffold_9_#_110	Ho	He	Ho	Ho	He	He	Ho	Ho	Ho	Ho	He	Ho	Ho	Ho	Ho	Ho	Ho	Ho	22
9_572620	1.2066	yes	C	Silent	0	estExt2_Genewise1Plus.C_PHYCAscaffold_90412	Ho	Ho	Ho	Ho	Ho	Ho	He	Ho	Ho	Ho	He	Ho	Ho	Ho	Ho	He	Ho	Ho	17
9_573295	1.2067		C	Silent	0	estExt2_Genewise1Plus.C_PHYCAscaffold_90413	He	Ho	Ho	Ho	Ho	He	Ho	Ho	He	Ho	He	He	Ho	He	Ho	He	He	He	50
9_573310	1.2068		C	Silent	0	estExt2_Genewise1Plus.C_PHYCAscaffold_90413	He	He	Ho	Ho	He	He	Ho	Ho	He	Ho	He	Ho	Ho	He	Ho	Ho	He	Ho	44
9_573373	1.2069		C	Silent	0	estExt2_Genewise1Plus.C_PHYCAscaffold_90413	He	Ho	Ho	Ho	He	He	Ho	Ho	He	Ho	He	Ho	Ho	Ho	Ho	Ho	He	Ho	33
9_573395	1.207		C	S	P	estExt2_Genewise1Plus.C_PHYCAscaffold_90413	Ho	Ho	Ho	Ho	He	He	Ho	Ho	He	Ho	He	Ho	Ho	Ho	He	He	Ho	He	39
9_576577	1.2071		5	0	0	fgenesh2_kg.PHYCAscaffold_9_#_118_#_4101153:2	Ho	Ho	Ho	Ho	Ho	Ho	Ho	Ho	Ho	Ho	Ho	Ho	Ho	He	Ho	Ho	Ho	Ho	6
9_616090	1.2073	yes					He	He	Ho	Ho	He	Ho	Ho	Ho	Ho	Ho	He	Ho	Ho	Ho	Ho	He	Ho	Ho	28
9_619662	1.2074						Ho	Ho	Ho	Ho	Ho	Ho	Ho	Ho	He	Ho	Ho	Ho	Ho	Ho	He	Ho	He	Ho	17
9_619671	1.2075						Ho	He	Ho	Ho	He	Ho	Ho	Ho	Ho	Ho	He	Ho	Ho	He	Ho	He	Ho	He	33
9_619705	1.2076						Ho	Ho	Ho	Ho	Ho	Ho	Ho	Ho	Ho	Ho	Ho	Ho	Ho	Ho	He	Ho	He	Ho	11
9_619740	1.2077						Ho	Ho	Ho	Ho	Ho	Ho	Ho	Ho	He	Ho	Ho	Ho	Ho	Ho	He	Ho	He	Ho	17
9_619767	1.2078						Ho	Ho	Ho	Ho	Ho	Ho	Ho	Ho	He	Ho	Ho	Ho	Ho	Ho	He	Ho	Ho	Ho	11
9_620972	1.2081		C	S	N	fgenesh1_pg.PHYCAscaffold_9_#_124	He	He	Ho	Ho	Ho	Ho	Ho	Ho	He	Ho	Ho	Ho	He	Ho	He	Ho	He	Ho	33
9_620988	1.2082		C	Silent	0	fgenesh1_pg.PHYCAscaffold_9_#_124	He	He	Ho	Ho	Ho	Ho	Ho	Ho	Ho	Ho	Ho	Ho	He	Ho	He	Ho	Ho	Ho	22
9_621001	1.2083		C	L	F	fgenesh1_pg.PHYCAscaffold_9_#_124	Ho	Ho	Ho	Ho	Ho	Ho	Ho	Ho	Ho	Ho	Ho	Ho	Ho	He	He	Ho	Ho	Ho	11
9_622665	1.2084						He	Ho	Ho	Ho	Ho	Ho	Ho	Ho	Ho	Ho	He	Ho	Ho	He	Ho	Ho	He	He	28
9_622678	1.2085						Ho	He	Ho	Ho	Ho	Ho	Ho	Ho	He	Ho	Ho	Ho	Ho	Ho	Ho	Ho	He	Ho	17
9_622712	1.2086	yes					He	Ho	Ho	Ho	Ho	Ho	Ho	Ho	Ho	Ho	He	Ho	Ho	Ho	He	Ho	He	He	28
9_625067	1.2089						Ho	Ho	Ho	Ho	He	He	Ho	Ho	Ho	Ho	Ho	Ho	Ho	Ho	Ho	Ho	Ho	Ho	11
9_625070	1.209						Ho	Ho	Ho	Ho	He	He	Ho	Ho	Ho	Ho	Ho	Ho	Ho	Ho	Ho	Ho	Ho	Ho	11
9_628742	1.2091		3	A	V	estExt2_fgenesh1_pm.C_PHYCAscaffold_90118	Ho	He	Ho	Ho	Ho	Ho	Ho	Ho	He	Ho	Ho	Ho	Ho	Ho	Ho	He	He	He	28
9_629208	1.2092		I	0	0	estExt2_fgenesh1_pm.C_PHYCAscaffold_90118	He	He	Ho	Ho	He	Ho	Ho	Ho	Ho	Ho	He	Ho	Ho	He	Ho	Ho	Ho	Ho	28
9_629213	1.2093		I	0	0	estExt2_fgenesh1_pm.C_PHYCAscaffold_90118	Ho	He	Ho	Ho	Ho	Ho	Ho	Ho	He	Ho	He	Ho	Ho	Ho	Ho	Ho	Ho	Ho	17
9_630397	1.2094		3	Q	*	fgenesh2_kg.PHYCAscaffold_9_#_132_#_Contig4935.1	Ho	Ho	Ho	Ho	Ho	Ho	Ho	Ho	Ho	Ho	Ho	Ho	Ho	Ho	Ho	Ho	He	Ho	6
9_630403	1.2095		C	L	M	fgenesh2_kg.PHYCAscaffold_9_#_132_#_Contig4935.1	Ho	Ho	Ho	Ho	Ho	Ho	Ho	Ho	Ho	Ho	He	Ho	Ho	Ho	Ho	Ho	Ho	Ho	6
9_630406	1.2096		C	Y	H	fgenesh2_kg.PHYCAscaffold_9_#_132_#_Contig4935.1	Ho	Ho	Ho	Ho	Ho	Ho	Ho	Ho	Ho	Ho	Ho	Ho	Ho	Ho	Ho	Ho	He	Ho	6
9_631773	1.2097		C	E	K	estExt2_Genewise1.C_PHYCAscaffold_90463	Ho	Ho	Ho	Ho	He	Ho	Ho	Ho	Ho	Ho	He	Ho	Ho	Ho	Ho	Ho	He	Ho	17
9_631778	1.2098		C	Silent	0	estExt2_Genewise1.C_PHYCAscaffold_90463	He	Ho	Ho	Ho	Ho	Ho	Ho	Ho	Ho	Ho	He	Ho	Ho	Ho	Ho	Ho	He	Ho	17
9_631801	1.2099		C	A	V	estExt2_Genewise1.C_PHYCAscaffold_90463	Ho	Ho	Ho	Ho	Ho	Ho	Ho	Ho	Ho	Ho	He	Ho	Ho	Ho	Ho	Ho	Ho	He	11
9_631838	1.21		C	E	D	estExt2_Genewise1.C_PHYCAscaffold_90463	Ho	Ho	Ho	Ho	Ho	Ho	Ho	Ho	Ho	Ho	He	Ho	Ho	Ho	Ho	Ho	He	Ho	11
9_631839	1.2101		C	T	A	estExt2_Genewise1.C_PHYCAscaffold_90463	Ho	Ho	Ho	Ho	Ho	Ho	Ho	Ho	Ho	Ho	He	Ho	Ho	Ho	Ho	Ho	Ho	Ho	6
9_633469	1.2102		C	Y	C	estExt2_Genewise1.C_PHYCAscaffold_90463	Ho	Ho	Ho	Ho	Ho	Ho	He	Ho	Ho	Ho	He	Ho	Ho	Ho	Ho	Ho	Ho	Ho	11
9_638049	1.2103		C	Silent	0	fgenesh2_kg.PHYCAscaffold_9_#_136_#_4097906:1	Ho	Ho	Ho	Ho	Ho	Ho	Ho	Ho	Ho	Ho	He	Ho	Ho	Ho	Ho	Ho	Ho	Ho	6
9_639411	1.2104						Ho	Ho	Ho	Ho	Ho	He	Ho	Ho	Ho	Ho	Ho	Ho	Ho	Ho	Ho	Ho	He	Ho	11
9_639475	1.2105						Ho	Ho	Ho	Ho	Ho	Ho	He	Ho	Ho	Ho	He	Ho	Ho	Ho	Ho	Ho	Ho	Ho	11
9_642754	1.2106						Ho	Ho	Ho	Ho	Ho	Ho	He	Ho	Ho	Ho	He	Ho	Ho	Ho	He	Ho	Ho	He	22
9_643153	1.2107						Ho	Ho	Ho	Ho	Ho	Ho	Ho	Ho	Ho	Ho	Ho	Ho	Ho	Ho	Ho	Ho	Ho	Ho	0
9_643193	1.2108						Ho	Ho	Ho	Ho	Ho	Ho	Ho	Ho	Ho	Ho	He	Ho	Ho	Ho	Ho	Ho	Ho	Ho	6
9_643213	1.2109						Ho	Ho	Ho	Ho	Ho	Ho	Ho	Ho	Ho	Ho	He	Ho	Ho	Ho	Ho	Ho	He	Ho	11
9_643888	1.211		C	E	K	e_gw1.9.479.1	Ho	Ho	Ho	Ho	Ho	He	Ho	Ho	He	Ho	He	Ho	Ho	Ho	Ho	Ho	He	Ho	22
9_643923	1.2111		C	Silent	0	e_gw1.9.479.1	Ho	Ho	Ho	Ho	Ho	He	Ho	Ho	He	Ho	He	Ho	Ho	Ho	Ho	Ho	He	Ho	22
9_645016	1.2112		3	0	0	e_gw1.9.589.1	Ho	Ho	Ho	Ho	Ho	Ho	Ho	Ho	He	Ho	Ho	Ho	Ho	Ho	Ho	He	He	He	22
9_645029	1.2113		C	A	D	e_gw1.9.589.1	Ho	Ho	Ho	Ho	Ho	Ho	Ho	Ho	Ho	Ho	He	Ho	Ho	Ho	Ho	Ho	Ho	Ho	6
9_645067	1.2114		C	Silent	0	e_gw1.9.589.1	Ho	Ho	Ho	Ho	Ho	Ho	Ho	Ho	Ho	Ho	He	Ho	Ho	Ho	Ho	Ho	Ho	Ho	6
9_645076	1.2115		C	Silent	0	e_gw1.9.589.1	Ho	Ho	Ho	Ho	Ho	He	Ho	Ho	He	Ho	He	Ho	Ho	Ho	Ho	Ho	Ho	Ho	17
9_645118	1.2116		C	Silent	0	e_gw1.9.589.1	Ho	Ho	Ho	Ho	Ho	Ho	Ho	Ho	Ho	Ho	He	Ho	Ho	He	He	He	Ho	Ho	22
9_647595	1.2117						Ho	Ho	Ho	Ho	Ho	Ho	Ho	Ho	He	Ho	He	Ho	Ho	He	He	Ho	Ho	Ho	22
9_647610	1.2118						Ho	Ho	Ho	Ho	Ho	Ho	Ho	Ho	Ho	Ho	He	Ho	Ho	He	He	Ho	Ho	Ho	17
9_647673	1.2119						Ho	Ho	Ho	Ho	Ho	He	He	Ho	Ho	Ho	Ho	Ho	Ho	He	Ho	Ho	Ho	He	22
9_651601	1.2121		3	0	0	fgenesh2_kg.PHYCAscaffold_9_#_143_#_Contig4814.1	He	Ho	Ho	Ho	Ho	He	Ho	Ho	Ho	Ho	He	He	Ho	Ho	He	Ho	Ho	Ho	28
9_651610	1.2122		C	Silent	0	fgenesh2_kg.PHYCAscaffold_9_#_143_#_Contig4814.1	Ho	Ho	Ho	Ho	Ho	Ho	Ho	Ho	Ho	Ho	He	Ho	Ho	Ho	Ho	Ho	Ho	Ho	6
9_651650	1.2123		C	Silent	0	fgenesh2_kg.PHYCAscaffold_9_#_143_#_Contig4814.1	Ho	Ho	Ho	Ho	Ho	He	Ho	Ho	Ho	Ho	He	Ho	Ho	Ho	Ho	Ho	He	Ho	17
9_651674	1.2124		C	Silent	0	fgenesh2_kg.PHYCAscaffold_9_#_143_#_Contig4814.1	Ho	Ho	Ho	Ho	Ho	He	Ho	Ho	Ho	Ho	Ho	Ho	Ho	He	Ho	Ho	He	He	22
9_651689	1.2125		C	Silent	0	fgenesh2_kg.PHYCAscaffold_9_#_143_#_Contig4814.1	Ho	Ho	Ho	Ho	Ho	He	Ho	Ho	He	Ho	Ho	Ho	Ho	He	Ho	Ho	He	Ho	22
9_655628	1.2126		C	V	A	fgenesh2_kg.PHYCAscaffold_9_#_147_#_4099238:1	Ho	Ho	Ho	Ho	Ho	Ho	Ho	Ho	Ho	Ho	He	Ho	Ho	Ho	Ho	He	Ho	Ho	11
9_656277	1.2127		C	Silent	0	fgenesh2_kg.PHYCAscaffold_9_#_147_#_4099238:1	Ho	Ho	Ho	Ho	Ho	Ho	Ho	Ho	Ho	Ho	Ho	Ho	Ho	Ho	He	Ho	Ho	He	11
9_656283	1.2128		C	H	Q	fgenesh2_kg.PHYCAscaffold_9_#_147_#_4099238:1	Ho	Ho	Ho	Ho	Ho	Ho	Ho	Ho	He	Ho	Ho	Ho	Ho	Ho	He	Ho	He	He	22
9_666662	1.2132						Ho	Ho	Ho	Ho	Ho	Ho	Ho	Ho	Ho	Ho	He	Ho	Ho	Ho	Ho	Ho	Ho	Ho	6
9_667334	1.2133						Ho	Ho	Ho	Ho	Ho	He	Ho	Ho	Ho	Ho	He	Ho	Ho	Ho	Ho	Ho	Ho	He	17
9_667337	1.2134						Ho	Ho	Ho	Ho	Ho	He	Ho	Ho	Ho	Ho	He	Ho	Ho	Ho	Ho	Ho	Ho	Ho	11
9_667794	1.2135						Ho	He	Ho	Ho	Ho	Ho	Ho	Ho	Ho	Ho	He	Ho	Ho	Ho	Ho	Ho	Ho	He	17
9_667806	1.2136						Ho	He	Ho	Ho	Ho	Ho	Ho	Ho	Ho	Ho	He	Ho	Ho	Ho	Ho	Ho	Ho	Ho	11
9_675777	1.2138						Ho	Ho	Ho	Ho	Ho	Ho	Ho	Ho	Ho	Ho	Ho	Ho	Ho	Ho	He	Ho	He	Ho	11
9_676452	1.2139						Ho	Ho	Ho	Ho	Ho	Ho	Ho	Ho	Ho	Ho	He	Ho	Ho	Ho	Ho	Ho	Ho	Ho	6
9_676465	1.214						Ho	Ho	Ho	Ho	Ho	Ho	Ho	Ho	Ho	Ho	Ho	Ho	Ho	He	He	He	He	Ho	22
9_677313	1.2141						He	Ho	Ho	Ho	Ho	Ho	Ho	Ho	He	Ho	He	Ho	Ho	Ho	Ho	He	Ho	Ho	22
9_677357	1.2142	yes					Ho	Ho	Ho	Ho	Ho	Ho	Ho	Ho	Ho	Ho	Ho	Ho	Ho	Ho	Ho	Ho	He	Ho	6
9_677398	1.2143						He	Ho	Ho	Ho	Ho	Ho	Ho	Ho	Ho	Ho	Ho	Ho	Ho	He	Ho	Ho	He	He	22
9_677402	1.2144						Ho	Ho	Ho	Ho	Ho	Ho	Ho	Ho	Ho	Ho	Ho	Ho	Ho	Ho	Ho	Ho	He	Ho	6
9_677416	1.2145						Ho	Ho	Ho	Ho	Ho	He	Ho	Ho	Ho	Ho	He	Ho	Ho	He	Ho	Ho	He	He	28
9_683144	1.2146		C	Silent	0	estExt2_Genewise1Plus.C_PHYCAscaffold_90482	Ho	Ho	Ho	Ho	Ho	Ho	Ho	Ho	Ho	Ho	Ho	Ho	Ho	Ho	He	Ho	He	Ho	11
9_685146	1.2147		3	S	L	e_gw1.9.314.1	Ho	Ho	Ho	Ho	Ho	He	Ho	Ho	Ho	Ho	He	Ho	Ho	Ho	Ho	Ho	Ho	Ho	11
9_685246	1.2148	yes	C	K	E	e_gw1.9.314.1	Ho	Ho	Ho	Ho	Ho	Ho	Ho	Ho	Ho	Ho	Ho	Ho	Ho	Ho	He	Ho	He	Ho	11
9_687677	1.2149		C	I	V	e_gw1.9.314.1	Ho	Ho	Ho	Ho	Ho	Ho	Ho	Ho	Ho	Ho	Ho	Ho	Ho	Ho	He	Ho	Ho	Ho	6
9_687693	1.215		C	Silent	0	e_gw1.9.314.1	Ho	Ho	Ho	Ho	Ho	Ho	Ho	Ho	Ho	Ho	Ho	Ho	Ho	Ho	He	Ho	He	Ho	11
9_687711	1.2151		C	Silent	0	e_gw1.9.314.1	He	Ho	Ho	Ho	Ho	He	He	Ho	Ho	Ho	Ho	Ho	Ho	Ho	Ho	Ho	He	He	28
9_688200	1.2152		C	I	V	e_gw1.9.314.1	Ho	Ho	Ho	Ho	Ho	Ho	Ho	Ho	Ho	Ho	Ho	Ho	Ho	Ho	He	Ho	Ho	Ho	6
9_688209	1.2153		C	T	A	e_gw1.9.314.1	Ho	Ho	Ho	Ho	Ho	Ho	Ho	Ho	Ho	Ho	He	Ho	Ho	Ho	He	Ho	Ho	He	17
9_688239	1.2154		C	R	S	e_gw1.9.314.1	Ho	Ho	Ho	Ho	Ho	Ho	Ho	Ho	Ho	Ho	He	Ho	Ho	Ho	Ho	Ho	Ho	He	11
9_690088	1.2155						Ho	Ho	Ho	Ho	Ho	He	Ho	Ho	Ho	Ho	He	Ho	Ho	Ho	Ho	Ho	Ho	Ho	11
9_690098	1.2156						Ho	Ho	Ho	Ho	Ho	Ho	Ho	Ho	Ho	Ho	He	Ho	Ho	Ho	Ho	Ho	Ho	Ho	6
9_690100	1.2157						Ho	Ho	Ho	Ho	Ho	Ho	Ho	Ho	Ho	Ho	He	Ho	Ho	Ho	Ho	Ho	Ho	Ho	6
9_692942	1.2158	yes	I	0	0	fgenesh1_pg.PHYCAscaffold_9_#_146	Ho	Ho	Ho	Ho	Ho	Ho	Ho	Ho	Ho	Ho	He	Ho	Ho	Ho	Ho	Ho	Ho	Ho	6
9_702611	1.2159	yes	I	0	0	fgenesh1_pm.PHYCAscaffold_9_#_139	Ho	Ho	Ho	Ho	Ho	He	Ho	Ho	Ho	Ho	He	Ho	Ho	He	Ho	Ho	Ho	He	22
9_706160	1.216	yes					Ho	Ho	Ho	Ho	Ho	Ho	Ho	Ho	Ho	Ho	Ho	Ho	Ho	Ho	Ho	He	He	Ho	11
9_708887	1.2161						Ho	Ho	Ho	Ho	Ho	Ho	Ho	Ho	He	Ho	He	Ho	Ho	Ho	He	He	Ho	Ho	22
9_708891	1.2162						Ho	Ho	Ho	Ho	Ho	Ho	Ho	Ho	Ho	Ho	He	Ho	Ho	Ho	Ho	Ho	Ho	Ho	6
9_708892	1.2163						Ho	Ho	Ho	Ho	He	Ho	Ho	Ho	Ho	Ho	He	Ho	Ho	Ho	Ho	Ho	Ho	Ho	11
9_711036	1.2164		5	0	0	estExt2_Genewise1.C_PHYCAscaffold_90522	He	He	Ho	Ho	Ho	He	He	Ho	Ho	Ho	He	Ho	Ho	Ho	Ho	He	He	Ho	39
9_711119	1.2165		5	0	0	estExt2_Genewise1.C_PHYCAscaffold_90522	Ho	Ho	Ho	Ho	Ho	He	Ho	Ho	Ho	Ho	He	Ho	Ho	Ho	Ho	Ho	Ho	Ho	11
9_711120	1.2166		5	0	0	estExt2_Genewise1.C_PHYCAscaffold_90522	Ho	Ho	Ho	Ho	Ho	He	Ho	Ho	Ho	Ho	He	Ho	Ho	Ho	Ho	Ho	Ho	Ho	11
9_711134	1.2167		5	0	0	estExt2_Genewise1.C_PHYCAscaffold_90522	He	Ho	Ho	Ho	Ho	Ho	Ho	Ho	Ho	Ho	Ho	Ho	Ho	Ho	Ho	He	He	Ho	17
9_711976	1.2168		C	Silent	0	fgenesh2_kg.PHYCAscaffold_9_#_162_#_4100489:1	Ho	Ho	Ho	Ho	Ho	He	Ho	Ho	Ho	Ho	He	Ho	Ho	Ho	Ho	He	Ho	Ho	17
9_712052	1.2169	yes	C	F	L	fgenesh2_kg.PHYCAscaffold_9_#_162_#_4100489:1	Ho	He	Ho	Ho	Ho	Ho	He	Ho	Ho	Ho	Ho	Ho	Ho	Ho	Ho	He	Ho	He	22
9_719274	1.217		3	S	P	fgenesh1_pg.PHYCAscaffold_9_#_152	Ho	Ho	Ho	Ho	Ho	He	Ho	Ho	Ho	Ho	Ho	Ho	Ho	Ho	Ho	Ho	Ho	Ho	6
9_719280	1.2171		C	*	R	fgenesh1_pg.PHYCAscaffold_9_#_152	Ho	He	Ho	Ho	He	He	Ho	Ho	Ho	Ho	Ho	Ho	Ho	He	Ho	Ho	Ho	Ho	22
9_726479	1.2172						Ho	Ho	Ho	Ho	Ho	He	He	Ho	Ho	Ho	He	Ho	Ho	Ho	He	He	Ho	Ho	28
9_726514	1.2173						Ho	Ho	Ho	Ho	Ho	He	Ho	Ho	Ho	Ho	He	Ho	Ho	Ho	He	He	Ho	Ho	22
9_751591	1.2177						Ho	Ho	Ho	Ho	Ho	He	Ho	Ho	He	Ho	He	Ho	Ho	Ho	He	He	Ho	Ho	28
9_752820	1.2178						Ho	Ho	Ho	Ho	Ho	Ho	Ho	Ho	Ho	Ho	He	Ho	Ho	Ho	Ho	Ho	Ho	Ho	6
9_752833	1.2179						Ho	Ho	Ho	He	Ho	He	Ho	Ho	Ho	Ho	He	Ho	Ho	Ho	Ho	Ho	Ho	Ho	17
9_758106	1.218						Ho	Ho	Ho	Ho	Ho	He	He	Ho	He	Ho	He	Ho	He	Ho	He	He	Ho	Ho	39
9_767204	1.2181						Ho	Ho	Ho	Ho	Ho	Ho	Ho	Ho	Ho	Ho	He	Ho	Ho	Ho	Ho	Ho	Ho	Ho	6
9_767219	1.2182						Ho	Ho	Ho	Ho	Ho	Ho	Ho	Ho	Ho	Ho	He	Ho	Ho	Ho	Ho	Ho	Ho	Ho	6
9_768889	1.2183						He	Ho	Ho	Ho	He	He	Ho	Ho	Ho	Ho	He	Ho	Ho	Ho	Ho	Ho	Ho	Ho	22
9_768893	1.2184						Ho	He	Ho	Ho	Ho	He	Ho	Ho	He	Ho	He	Ho	Ho	He	Ho	He	Ho	Ho	33
9_771579	1.2185						He	Ho	Ho	Ho	Ho	Ho	Ho	Ho	Ho	Ho	Ho	Ho	Ho	Ho	He	Ho	He	Ho	17
9_771665	1.2186						He	He	Ho	Ho	He	He	Ho	Ho	He	Ho	He	Ho	Ho	He	He	Ho	He	Ho	50
9_771698	1.2187						He	He	Ho	Ho	He	He	Ho	Ho	He	Ho	He	Ho	Ho	He	He	He	Ho	He	56
9_772981	1.2188		I	0	0	fgenesh1_pg.PHYCAscaffold_9_#_158	Ho	Ho	Ho	Ho	He	He	Ho	He	Ho	Ho	Ho	Ho	Ho	He	Ho	Ho	Ho	Ho	22
9_785140	1.2189		3	I	V	estExt2_Genewise1Plus.C_PHYCAscaffold_90532	He	He	Ho	Ho	He	Ho	Ho	Ho	Ho	Ho	Ho	Ho	Ho	He	Ho	Ho	Ho	He	28
9_785143	1.219		C	T	A	estExt2_Genewise1Plus.C_PHYCAscaffold_90532	Ho	Ho	Ho	Ho	Ho	Ho	Ho	He	Ho	Ho	He	Ho	Ho	Ho	Ho	Ho	Ho	Ho	11
9_785179	1.2191		C	Q	*	estExt2_Genewise1Plus.C_PHYCAscaffold_90532	Ho	Ho	Ho	Ho	Ho	Ho	Ho	Ho	Ho	Ho	He	Ho	Ho	Ho	Ho	Ho	Ho	Ho	6
9_785182	1.2192		C	H	Y	estExt2_Genewise1Plus.C_PHYCAscaffold_90532	Ho	Ho	Ho	Ho	Ho	Ho	Ho	He	He	Ho	He	Ho	Ho	Ho	Ho	Ho	Ho	He	22
9_785227	1.2193		C	L	V	estExt2_Genewise1Plus.C_PHYCAscaffold_90532	Ho	Ho	Ho	Ho	Ho	Ho	Ho	He	He	Ho	He	Ho	Ho	He	Ho	Ho	Ho	He	28
9_786505	1.2194		C	Silent	0	estExt2_fgenesh1_pg.C_PHYCAscaffold_90155	He	He	Ho	Ho	Ho	Ho	Ho	He	Ho	Ho	Ho	Ho	Ho	Ho	He	He	He	Ho	33
9_788023	1.2195		3	0	0	estExt2_fgenesh1_pg.C_PHYCAscaffold_90155	Ho	Ho	Ho	Ho	Ho	Ho	Ho	He	He	Ho	Ho	Ho	Ho	He	Ho	Ho	He	He	28
9_788035	1.2196		3	0	0	estExt2_fgenesh1_pg.C_PHYCAscaffold_90155	He	Ho	Ho	Ho	Ho	Ho	Ho	He	He	Ho	Ho	Ho	Ho	He	Ho	Ho	He	He	33
9_788044	1.2197		3	0	0	estExt2_fgenesh1_pg.C_PHYCAscaffold_90155	He	Ho	Ho	Ho	Ho	Ho	Ho	He	He	Ho	Ho	Ho	Ho	Ho	Ho	Ho	He	He	28
9_788047	1.2198		3	0	0	estExt2_fgenesh1_pg.C_PHYCAscaffold_90155	He	Ho	Ho	Ho	Ho	Ho	Ho	He	He	Ho	Ho	Ho	Ho	He	Ho	Ho	He	Ho	28
9_788051	1.2199		3	0	0	estExt2_fgenesh1_pg.C_PHYCAscaffold_90155	He	Ho	Ho	Ho	Ho	Ho	Ho	Ho	He	Ho	Ho	Ho	Ho	Ho	Ho	Ho	He	He	22
9_788796	1.22	yes	C	Silent	0	e_gw1.9.449.1	Ho	Ho	Ho	Ho	He	Ho	Ho	He	Ho	Ho	He	Ho	Ho	He	Ho	Ho	Ho	Ho	22
9_795254	1.2204						He	Ho	Ho	Ho	Ho	He	Ho	Ho	He	Ho	Ho	Ho	Ho	He	He	Ho	Ho	Ho	28
9_795290	1.2205						He	Ho	Ho	Ho	Ho	He	Ho	Ho	He	Ho	Ho	Ho	Ho	He	He	Ho	Ho	Ho	28
9_795291	1.2206						He	Ho	Ho	Ho	Ho	He	Ho	Ho	He	Ho	Ho	Ho	Ho	He	He	Ho	Ho	Ho	28
9_806923	1.2212		3	0	0	fgenesh2_kg.PHYCAscaffold_9_#_178_#_Contig1028.1	Ho	Ho	Ho	Ho	Ho	He	Ho	Ho	Ho	Ho	Ho	Ho	Ho	Ho	Ho	He	Ho	Ho	11
9_815122	1.2218		5	0	0	estExt2_Genewise1.C_PHYCAscaffold_90577	He	He	Ho	Ho	Ho	He	Ho	Ho	Ho	Ho	Ho	Ho	Ho	He	He	Ho	Ho	He	33
9_815130	1.2219		5	0	0	estExt2_Genewise1.C_PHYCAscaffold_90577	Ho	He	Ho	Ho	Ho	He	Ho	Ho	Ho	Ho	Ho	Ho	Ho	He	He	Ho	Ho	He	28
9_825264	1.2224		3	0	0	e_gw1.9.334.1	He	He	Ho	Ho	Ho	Ho	Ho	Ho	Ho	Ho	He	Ho	Ho	He	He	He	He	Ho	39
9_829705	1.2226		C	A	V	estExt2_Genewise1Plus.C_PHYCAscaffold_90568	Ho	Ho	Ho	Ho	Ho	He	He	He	Ho	Ho	He	Ho	Ho	Ho	Ho	Ho	He	Ho	28
9_829776	1.2227		C	Silent	0	estExt2_Genewise1Plus.C_PHYCAscaffold_90568	He	He	Ho	Ho	Ho	He	Ho	Ho	Ho	Ho	Ho	Ho	Ho	Ho	He	Ho	Ho	He	28
9_829784	1.2228		C	Silent	0	estExt2_Genewise1Plus.C_PHYCAscaffold_90568	He	Ho	Ho	Ho	Ho	He	Ho	He	Ho	Ho	He	Ho	Ho	Ho	Ho	Ho	Ho	Ho	22
9_829785	1.2229		C	T	A	estExt2_Genewise1Plus.C_PHYCAscaffold_90568	He	He	Ho	Ho	Ho	He	Ho	Ho	Ho	Ho	Ho	Ho	Ho	Ho	He	He	Ho	He	33
9_829811	1.223		C	Silent	0	estExt2_Genewise1Plus.C_PHYCAscaffold_90568	He	Ho	Ho	Ho	Ho	He	Ho	He	Ho	Ho	He	Ho	Ho	Ho	Ho	He	Ho	He	33
9_831787	1.2231	yes	3	0	0	estExt2_Genewise1Plus.C_PHYCAscaffold_90571	He	He	Ho	Ho	Ho	Ho	Ho	He	Ho	Ho	He	Ho	Ho	Ho	Ho	Ho	Ho	Ho	22
9_833980	1.2232						Ho	Ho	Ho	Ho	Ho	Ho	Ho	Ho	Ho	Ho	Ho	Ho	Ho	Ho	He	He	Ho	Ho	11
9_839184	1.2234						Ho	Ho	Ho	Ho	Ho	He	Ho	Ho	Ho	Ho	Ho	Ho	Ho	Ho	He	He	He	Ho	22
9_839190	1.2235						Ho	He	Ho	Ho	Ho	He	Ho	Ho	Ho	Ho	Ho	Ho	Ho	Ho	He	Ho	He	He	28
9_839197	1.2236						Ho	He	Ho	Ho	Ho	He	Ho	Ho	Ho	Ho	Ho	Ho	Ho	Ho	He	Ho	He	He	28
9_839203	1.2237						Ho	He	Ho	Ho	Ho	He	Ho	Ho	Ho	Ho	Ho	Ho	Ho	Ho	Ho	Ho	He	He	22
9_844227	1.224	yes					Ho	Ho	Ho	Ho	Ho	Ho	Ho	Ho	Ho	Ho	He	Ho	Ho	Ho	Ho	Ho	Ho	Ho	6
9_849070	1.2241	yes	C	Silent	0	e_gw1.9.972.1	Ho	Ho	Ho	Ho	He	He	He	Ho	Ho	Ho	Ho	Ho	Ho	Ho	Ho	Ho	Ho	Ho	17
9_850061	1.2242		C	Silent	0	e_gw1.9.498.1	Ho	Ho	Ho	Ho	He	Ho	Ho	Ho	Ho	Ho	He	Ho	Ho	Ho	Ho	Ho	He	Ho	17
9_854300	1.2243		C	Silent	0	e_gw1.9.321.1	Ho	Ho	Ho	Ho	He	He	Ho	Ho	Ho	Ho	He	Ho	Ho	Ho	Ho	Ho	Ho	Ho	17
9_854331	1.2244		C	P	S	e_gw1.9.321.1	Ho	Ho	Ho	Ho	Ho	He	Ho	Ho	Ho	Ho	He	Ho	Ho	Ho	Ho	Ho	He	Ho	17
9_854334	1.2245		C	A	T	e_gw1.9.321.1	Ho	Ho	Ho	Ho	Ho	He	Ho	Ho	Ho	Ho	He	Ho	Ho	Ho	Ho	Ho	He	Ho	17
9_854375	1.2246		C	Silent	0	e_gw1.9.321.1	Ho	Ho	Ho	Ho	He	Ho	Ho	Ho	Ho	Ho	He	Ho	Ho	Ho	Ho	Ho	Ho	Ho	11
9_856892	1.2247		C	Silent	0	estExt2_Genewise1Plus.C_PHYCAscaffold_90588	Ho	Ho	Ho	Ho	Ho	Ho	Ho	Ho	Ho	Ho	He	Ho	Ho	Ho	Ho	Ho	Ho	Ho	6
9_856922	1.2248		5	0	0	estExt2_Genewise1Plus.C_PHYCAscaffold_90588	Ho	Ho	Ho	Ho	Ho	Ho	Ho	Ho	Ho	Ho	He	Ho	Ho	Ho	Ho	Ho	Ho	Ho	6
9_865404	1.2249		I	0	0	estExt2_Genewise1Plus.C_PHYCAscaffold_90602	Ho	He	Ho	Ho	Ho	Ho	Ho	Ho	He	Ho	He	Ho	Ho	Ho	Ho	Ho	Ho	Ho	17
9_866177	1.225		C	W	L	estExt2_Genewise1.C_PHYCAscaffold_90628	He	He	Ho	Ho	He	Ho	Ho	Ho	He	Ho	He	Ho	Ho	He	Ho	Ho	Ho	Ho	33
9_866993	1.2251		C	R	Q	estExt2_Genewise1.C_PHYCAscaffold_90628	Ho	Ho	Ho	Ho	He	Ho	Ho	He	He	Ho	He	Ho	Ho	Ho	He	Ho	Ho	Ho	28
9_867017	1.2252		C	I	T	estExt2_Genewise1.C_PHYCAscaffold_90628	Ho	Ho	Ho	Ho	Ho	Ho	Ho	He	Ho	Ho	Ho	Ho	Ho	Ho	He	Ho	Ho	Ho	11
9_867095	1.2253		C	E	G	estExt2_Genewise1.C_PHYCAscaffold_90628	Ho	Ho	Ho	Ho	Ho	Ho	He	He	He	Ho	Ho	Ho	Ho	Ho	He	Ho	Ho	Ho	22
9_868057	1.2254						Ho	Ho	Ho	Ho	Ho	Ho	Ho	Ho	He	Ho	He	Ho	Ho	Ho	Ho	Ho	Ho	Ho	11
9_868060	1.2255						Ho	Ho	Ho	Ho	Ho	Ho	Ho	Ho	Ho	Ho	He	Ho	Ho	He	Ho	He	Ho	He	22
9_868609	1.2256		C	R	S	fgenesh1_pm.PHYCAscaffold_9_#_176	He	Ho	Ho	Ho	Ho	He	He	He	Ho	Ho	He	Ho	Ho	He	Ho	Ho	Ho	He	39
9_868618	1.2257		C	Silent	0	fgenesh1_pm.PHYCAscaffold_9_#_176	He	Ho	Ho	Ho	Ho	He	He	He	Ho	Ho	He	Ho	Ho	He	Ho	Ho	Ho	He	39
9_868621	1.2258		C	Silent	0	fgenesh1_pm.PHYCAscaffold_9_#_176	He	Ho	Ho	Ho	Ho	He	He	He	Ho	Ho	He	Ho	Ho	He	Ho	Ho	Ho	He	39
9_868702	1.2259		C	Silent	0	fgenesh1_pm.PHYCAscaffold_9_#_176	Ho	He	Ho	Ho	Ho	Ho	He	He	He	Ho	Ho	Ho	Ho	He	Ho	Ho	Ho	He	33
9_868705	1.226		C	Silent	0	fgenesh1_pm.PHYCAscaffold_9_#_176	He	He	Ho	Ho	He	Ho	Ho	Ho	Ho	Ho	Ho	Ho	Ho	He	Ho	Ho	Ho	Ho	22
9_871159	1.2261		C	Silent	0	estExt2_Genewise1.C_PHYCAscaffold_90636	Ho	Ho	Ho	Ho	Ho	Ho	Ho	Ho	Ho	Ho	Ho	Ho	Ho	Ho	He	He	Ho	Ho	11
9_872758	1.2262		C	Silent	0	estExt2_Genewise1.C_PHYCAscaffold_90636	Ho	Ho	Ho	Ho	Ho	He	Ho	Ho	Ho	Ho	He	Ho	Ho	Ho	He	He	Ho	Ho	22
9_878081	1.2263						Ho	Ho	Ho	Ho	Ho	He	Ho	Ho	Ho	Ho	He	Ho	Ho	Ho	He	He	Ho	Ho	22
9_878090	1.2264						Ho	Ho	Ho	Ho	Ho	Ho	Ho	Ho	Ho	Ho	He	Ho	Ho	Ho	He	He	Ho	Ho	17
9_878142	1.2265						Ho	He	Ho	Ho	Ho	He	Ho	Ho	He	Ho	He	Ho	Ho	Ho	Ho	Ho	Ho	Ho	22
9_878157	1.2266						Ho	Ho	Ho	Ho	Ho	He	Ho	Ho	Ho	Ho	He	Ho	Ho	Ho	Ho	He	Ho	Ho	17
9_878177	1.2267						Ho	Ho	Ho	Ho	Ho	He	Ho	Ho	He	Ho	He	Ho	Ho	Ho	Ho	Ho	Ho	Ho	17
9_878183	1.2268						Ho	Ho	Ho	Ho	Ho	He	Ho	Ho	He	Ho	He	Ho	Ho	Ho	Ho	Ho	Ho	Ho	17
9_889577	1.2269						Ho	He	Ho	Ho	Ho	He	Ho	Ho	Ho	Ho	He	Ho	Ho	Ho	Ho	Ho	Ho	Ho	17
9_902341	1.227		C	G	D	e_gw1.9.307.1	Ho	He	Ho	Ho	Ho	Ho	Ho	Ho	He	Ho	He	Ho	Ho	He	He	He	Ho	He	39
9_909059	1.2271						Ho	Ho	He	Ho	Ho	He	Ho	Ho	He	Ho	He	Ho	Ho	Ho	Ho	Ho	He	Ho	28
9_909063	1.2272						He	Ho	Ho	Ho	Ho	Ho	Ho	Ho	Ho	Ho	Ho	Ho	Ho	Ho	He	Ho	Ho	Ho	11
9_909083	1.2273						Ho	Ho	He	Ho	Ho	He	Ho	He	Ho	Ho	He	Ho	Ho	He	Ho	Ho	Ho	Ho	28
9_910705	1.2274						Ho	He	Ho	Ho	Ho	He	Ho	Ho	Ho	Ho	He	Ho	Ho	Ho	He	Ho	Ho	Ho	22
9_910720	1.2275						Ho	Ho	Ho	Ho	Ho	He	Ho	Ho	He	Ho	He	Ho	Ho	Ho	Ho	Ho	He	Ho	22
9_910724	1.2276						Ho	He	He	Ho	Ho	Ho	Ho	Ho	He	Ho	Ho	Ho	Ho	Ho	He	He	Ho	Ho	28
9_914079	1.2277						Ho	He	He	Ho	He	He	He	Ho	He	Ho	He	Ho	Ho	He	Ho	Ho	Ho	Ho	44
9_914112	1.2278	yes					Ho	He	Ho	Ho	He	He	He	Ho	He	Ho	He	Ho	Ho	He	Ho	Ho	Ho	Ho	39
9_914200	1.2279						He	He	He	Ho	He	He	Ho	Ho	He	Ho	He	Ho	Ho	He	He	Ho	Ho	Ho	50
9_922108	1.228		C	Silent	0	fgenesh2_kg.PHYCAscaffold_9_#_202_#_Contig2474.1	He	Ho	Ho	Ho	Ho	He	Ho	Ho	Ho	Ho	He	Ho	Ho	He	Ho	He	Ho	Ho	28
9_922212	1.2281		C	Q	L	fgenesh2_kg.PHYCAscaffold_9_#_202_#_Contig2474.1	Ho	Ho	He	Ho	He	He	Ho	Ho	Ho	Ho	He	Ho	Ho	Ho	He	Ho	He	Ho	33
9_922229	1.2282		C	I	V	fgenesh2_kg.PHYCAscaffold_9_#_202_#_Contig2474.1	Ho	Ho	He	Ho	He	He	Ho	Ho	Ho	Ho	He	Ho	Ho	Ho	He	Ho	He	Ho	33
9_924532	1.2283		I	0	0	gw1.9.840.1	Ho	He	Ho	Ho	Ho	Ho	Ho	Ho	Ho	Ho	He	Ho	Ho	He	Ho	Ho	Ho	Ho	17
9_929124	1.2284		C	Silent	0	estExt2_Genewise1Plus.C_PHYCAscaffold_90640	Ho	He	He	Ho	Ho	Ho	Ho	Ho	Ho	Ho	Ho	Ho	Ho	He	Ho	He	Ho	Ho	22
9_929142	1.2285		C	Silent	0	estExt2_Genewise1Plus.C_PHYCAscaffold_90640	Ho	He	He	Ho	He	Ho	Ho	Ho	He	Ho	He	Ho	Ho	Ho	Ho	Ho	Ho	Ho	28
9_930687	1.2286		C	Silent	0	fgenesh1_pm.PHYCAscaffold_9_#_187	He	Ho	He	Ho	Ho	He	Ho	Ho	Ho	Ho	Ho	Ho	Ho	Ho	Ho	Ho	Ho	Ho	17
9_931820	1.2287		C	Silent	0	fgenesh1_pm.PHYCAscaffold_9_#_187	Ho	Ho	Ho	Ho	Ho	Ho	Ho	Ho	Ho	Ho	He	Ho	Ho	Ho	Ho	Ho	Ho	Ho	6
9_931832	1.2288		C	Silent	0	fgenesh1_pm.PHYCAscaffold_9_#_187	Ho	Ho	Ho	Ho	Ho	Ho	Ho	Ho	Ho	Ho	He	Ho	Ho	Ho	Ho	Ho	Ho	Ho	6
9_940200	1.2289		3	Q	H	fgenesh1_pg.PHYCAscaffold_9_#_197	He	Ho	Ho	Ho	Ho	He	Ho	He	Ho	Ho	He	Ho	Ho	Ho	He	Ho	Ho	Ho	28
9_940209	1.229		C	Silent	0	fgenesh1_pg.PHYCAscaffold_9_#_197	He	Ho	Ho	Ho	Ho	He	Ho	He	Ho	Ho	He	Ho	Ho	Ho	He	Ho	Ho	Ho	28
9_940213	1.2291		C	S	N	fgenesh1_pg.PHYCAscaffold_9_#_197	He	Ho	Ho	Ho	Ho	He	He	He	Ho	Ho	He	Ho	Ho	Ho	Ho	Ho	Ho	Ho	28
9_940224	1.2292		C	Silent	0	fgenesh1_pg.PHYCAscaffold_9_#_197	Ho	Ho	He	Ho	He	He	He	He	Ho	Ho	He	Ho	Ho	Ho	Ho	Ho	Ho	Ho	33
9_940272	1.2293		C	Silent	0	fgenesh1_pg.PHYCAscaffold_9_#_197	Ho	Ho	He	Ho	He	He	He	Ho	Ho	Ho	He	Ho	Ho	Ho	Ho	Ho	Ho	Ho	28
9_940281	1.2294		C	Silent	0	fgenesh1_pg.PHYCAscaffold_9_#_197	Ho	Ho	He	Ho	He	He	He	He	Ho	Ho	He	Ho	Ho	Ho	Ho	Ho	Ho	Ho	33
9_945893	1.2295						Ho	Ho	Ho	Ho	Ho	Ho	Ho	Ho	Ho	Ho	Ho	Ho	Ho	Ho	Ho	Ho	Ho	Ho	0
9_945939	1.2296	yes					He	Ho	Ho	Ho	Ho	He	Ho	He	Ho	Ho	He	Ho	Ho	Ho	Ho	Ho	Ho	Ho	22
9_949878	1.2297		I	0	0	fgenesh1_pg.PHYCAscaffold_9_#_199	Ho	Ho	He	Ho	He	He	Ho	Ho	Ho	Ho	Ho	Ho	Ho	Ho	He	He	Ho	Ho	28
9_966983	1.2299	yes					Ho	Ho	Ho	Ho	Ho	Ho	Ho	Ho	Ho	Ho	He	Ho	Ho	Ho	He	Ho	Ho	Ho	11
9_967963	1.23		C	Silent	0	estExt2_fgenesh1_pm.C_PHYCAscaffold_90195	He	Ho	Ho	Ho	Ho	He	Ho	Ho	Ho	Ho	He	Ho	Ho	Ho	Ho	Ho	Ho	Ho	17
9_967966	1.2301		C	Silent	0	estExt2_fgenesh1_pm.C_PHYCAscaffold_90195	He	He	Ho	Ho	Ho	He	Ho	Ho	Ho	Ho	He	Ho	Ho	Ho	Ho	Ho	Ho	Ho	22
9_967990	1.2302		C	Silent	0	estExt2_fgenesh1_pm.C_PHYCAscaffold_90195	He	Ho	Ho	Ho	Ho	Ho	Ho	Ho	Ho	Ho	Ho	Ho	Ho	Ho	Ho	Ho	Ho	Ho	6
9_967992	1.2303		C	E	G	estExt2_fgenesh1_pm.C_PHYCAscaffold_90195	He	Ho	Ho	Ho	Ho	He	Ho	Ho	Ho	Ho	Ho	Ho	Ho	Ho	Ho	Ho	Ho	Ho	11
9_971366	1.2304						Ho	Ho	Ho	Ho	Ho	Ho	Ho	Ho	Ho	Ho	Ho	Ho	Ho	Ho	Ho	He	Ho	Ho	6
[truncated: 18,569 more rows]
