# Supplementary material for: Loss of Heterozygosity Drives Clonal Diversity of Phytophthora capsici in China
Source: PLoS One. 2013 Dec 12;8(12):e82691. doi: 10.1371/journal.pone.0082691 (PMC3861455; doi:10.1371/journal.pone.0082691)
Supplement: Table S5 — Summary data for 48 SNP loci. (XLSX) [file pone.0082691.s007.xlsx]

## Sheet: 48 SNPs for pre-selection
SNP marker	Linkage group and order	Gene model	Argentina	Peru	China	China	China	France	France	France	Mexico	USA_TN	USA_MI	USA_MI	USA_MI	USA_CT	USA_SC	USA_SC	USA_WI	USA_LI	%Heterozygosity
			LT6535	LT2135	LT9397	LT9288	LT9400	LT7395	LT7704	LT7701	LT6745	LT263	LT51	LT62	LT72	LT6503	LT9417	LT9418	LT9415	LT6149
43_313485	1.0186	estExt2_fgenesh1_pg.C_PHYCAscaffold_430071	He	He	Ho	Ho	He	He	Ho	He	He	Ho	He	Ho	He	Ho	Ho	Ho	Ho	Ho	44
23_194537	1.0391	e_gw1.23.17.1	Ho	Ho	He	He	Ho	Ho	Ho	Ho	He	Ho	He	Ho	Ho	He	He	Ho	He	Ho	39
3_1260898	1.1196	e_gw1.3.641.1	Ho	He	Ho	Ho	Ho	He	Ho	He	Ho	He	He	Ho	He	Ho	Ho	He	He	Ho	44
7_1135861	1.163	fgenesh2_kg.PHYCAscaffold_7_#_145_#_gi|189084165|gb|BT031681.1|	Ho	Ho	Ho	He	He	Ho	He	He	Ho	He	Ho	Ho	Ho	Ho	Ho	He	Ho	Ho	33
41_363483	1.2513	estExt2_Genewise1Plus.C_PHYCAscaffold_410261	Ho	Ho	Ho	Ho	He	He	Ho	Ho	He	Ho	He	He	Ho	Ho	Ho	He	Ho	Ho	33
26_679161	1.2573	e_gw1.26.181.1	Ho	Ho	He	Ho	He	He	Ho	He	Ho	He	He	Ho	Ho	He	Ho	He	He	Ho	50
17_164249	1.2864	fgenesh1_pm.PHYCAscaffold_17_#_47	Ho	Ho	Ho	He	He	Ho	Ho	He	He	He	He	Ho	Ho	Ho	Ho	Ho	Ho	He	39
13_177577	2.0006	estExt2_fgenesh1_pg.C_PHYCAscaffold_130044	Ho	He	Ho	Ho	Ho	He	Ho	He	Ho	Ho	He	Ho	Ho	Ho	Ho	He	He	Ho	33
23_679403	2.0427	estExt2_Genewise1Plus.C_PHYCAscaffold_230412	He	Ho	Ho	Ho	Ho	He	Ho	He	He	Ho	He	Ho	Ho	Ho	He	He	Ho	Ho	39
11_419981	2.0655	fgenesh1_pg.PHYCAscaffold_11_#_74	Ho	He	He	Ho	Ho	He	Ho	Ho	Ho	He	He	He	Ho	He	Ho	Ho	Ho	He	44
48_220142	3.0025	e_gw1.48.55.1	Ho	Ho	Ho	Ho	Ho	Ho	Ho	Ho	He	He	He	Ho	Ho	Ho	Ho	He	He	He	33
30_517298	3.0586	estExt2_Genewise1.C_PHYCAscaffold_300383	He	He	Ho	He	He	He	Ho	He	Ho	Ho	He	Ho	Ho	Ho	Ho	Ho	He	Ho	44
37_296971	3.0993	fgenesh2_kg.PHYCAscaffold_37_#_74_#_Contig1047.1	He	Ho	Ho	Ho	He	He	Ho	Ho	He	He	He	Ho	Ho	He	Ho	Ho	He	He	50
22_58618	3.1354	estExt2_fgenesh1_pg.C_PHYCAscaffold_220007	He	Ho	He	Ho	He	He	Ho	Ho	Ho	He	Ho	Ho	Ho	Ho	Ho	Ho	Ho	He	33
10_399503	5.0042	fgenesh1_pm.PHYCAscaffold_10_#_20	He	Ho	He	Ho	He	He	Ho	Ho	Ho	He	Ho	He	Ho	He	Ho	Ho	He	He	50
24_755911	5.0915	fgenesh2_kg.PHYCAscaffold_24_#_99_#_4101970:1	Ho	Ho	Ho	He	He	He	Ho	Ho	He	He	He	He	Ho	He	Ho	Ho	Ho	He	50
21_850808	5.1178	estExt2_Genewise1Plus.C_PHYCAscaffold_210438	Ho	Ho	Ho	Ho	He	He	He	Ho	He	He	He	He	Ho	Ho	Ho	Ho	He	Ho	44
39_149784	6.0446	estExt2_Genewise1Plus.C_PHYCAscaffold_390097	Ho	He	He	He	He	Ho	Ho	He	He	Ho	He	Ho	Ho	Ho	Ho	Ho	Ho	Ho	39
16_146633	7.0176	fgenesh1_pm.PHYCAscaffold_16_#_10	He	Ho	Ho	Ho	Ho	He	Ho	Ho	He	He	Ho	Ho	He	Ho	Ho	Ho	Ho	Ho	28
26_474538	8.0258	fgenesh1_pm.PHYCAscaffold_26_#_63	He	Ho	He	Ho	He	Ho	He	Ho	Ho	Ho	Ho	He	Ho	Ho	He	Ho	He	Ho	39
8_415116	8.0433	fgenesh2_kg.PHYCAscaffold_8_#_59_#_4100867:1	He	Ho	He	He	Ho	He	Ho	Ho	Ho	Ho	He	He	He	Ho	Ho	Ho	Ho	Ho	39
22_826381	8.106	estExt2_Genewise1.C_PHYCAscaffold_220534	Ho	He	He	Ho	Ho	Ho	Ho	Ho	He	He	Ho	Ho	Ho	He	Ho	He	Ho	Ho	33
5_78015	9.0031	fgenesh1_pg.PHYCAscaffold_5_#_25	Ho	Ho	Ho	Ho	Ho	He	Ho	Ho	Ho	He	He	Ho	He	Ho	Ho	Ho	Ho	Ho	22
5_914078	9.0343	e_gw1.5.855.1	Ho	Ho	He	Ho	Ho	He	He	He	Ho	He	He	Ho	He	Ho	Ho	Ho	Ho	Ho	39
1_415046	9.0792	e_gw1.1.1607.1	Ho	Ho	Ho	Ho	Ho	Ho	Ho	Ho	Ho	Ho	He	He	Ho	He	Ho	He	Ho	Ho	22
34_147979	10.0077	e_gw1.34.134.1	He	He	Ho	Ho	He	He	Ho	Ho	Ho	He	Ho	Ho	Ho	He	Ho	Ho	Ho	Ho	33
40_333183	10.0431	fgenesh1_pm.PHYCAscaffold_40_#_48	Ho	He	Ho	Ho	He	He	Ho	He	Ho	He	Ho	He	Ho	He	Ho	Ho	Ho	Ho	39
4_507540	10.0853	estExt2_Genewise1Plus.C_PHYCAscaffold_40357	Ho	He	He	He	He	Ho	Ho	Ho	Ho	Ho	He	Ho	He	Ho	He	He	Ho	Ho	44
27_18936	10.1078	fgenesh1_pm.PHYCAscaffold_27_#_9	He	Ho	Ho	He	He	He	Ho	Ho	Ho	He	Ho	He	Ho	He	Ho	He	Ho	He	50
27_139521	10.1166	e_gw1.27.30.1	Ho	He	Ho	He	Ho	He	Ho	Ho	Ho	He	He	Ho	He	Ho	He	He	Ho	He	50
2_764299	10.1574	fgenesh2_kg.PHYCAscaffold_2_#_67_#_4097933:1	He	Ho	He	He	Ho	He	Ho	Ho	Ho	He	He	He	Ho	Ho	Ho	He	Ho	He	50
2_1747399	10.215	fgenesh1_pm.PHYCAscaffold_2_#_225	He	He	Ho	Ho	Ho	He	Ho	Ho	Ho	He	He	Ho	Ho	Ho	Ho	He	Ho	Ho	33
1_1552376	11.0116	e_gw1.1.62.1	He	Ho	He	Ho	He	Ho	He	Ho	Ho	Ho	Ho	He	Ho	He	Ho	He	Ho	Ho	39
32_87587	11.04	gw1.32.10.1	He	Ho	Ho	He	He	He	Ho	He	He	Ho	Ho	He	Ho	Ho	Ho	He	Ho	Ho	44
18_283682	11.0831	fgenesh2_kg.PHYCAscaffold_18_#_60_#_Contig5919.1	Ho	Ho	He	He	He	He	Ho	He	Ho	He	Ho	Ho	He	He	Ho	Ho	Ho	Ho	44
29_571713	11.1183	gw1.29.251.1	Ho	He	He	He	He	Ho	He	He	He	He	Ho	He	Ho	He	Ho	He	Ho	He	67
31_413194	11.1343	gw1.31.233.1	He	Ho	Ho	He	He	He	Ho	He	Ho	He	He	Ho	Ho	He	Ho	He	He	Ho	56
14_963750	11.1467	e_gw1.14.147.1	He	Ho	Ho	Ho	He	Ho	Ho	He	He	He	Ho	Ho	Ho	Ho	Ho	Ho	He	Ho	33
38_502017	12.0311	fgenesh2_kg.PHYCAscaffold_38_#_84_#_4099200:1	He	He	He	Ho	He	He	Ho	He	Ho	He	Ho	Ho	Ho	Ho	He	Ho	He	Ho	50
4_1294658	12.0729	fgenesh2_kg.PHYCAscaffold_4_#_340_#_Contig2788.1	Ho	He	Ho	Ho	Ho	He	He	Ho	Ho	He	He	He	He	Ho	Ho	Ho	He	Ho	44
36_160455	13.005	e_gw1.36.128.1	Ho	Ho	Ho	Ho	Ho	He	Ho	He	He	He	Ho	Ho	Ho	Ho	Ho	Ho	He	He	33
2_679567	13.0465	estExt2_Genewise1.C_PHYCAscaffold_20357	He	He	Ho	Ho	He	He	Ho	Ho	He	Ho	He	Ho	Ho	Ho	Ho	Ho	Ho	Ho	33
7_136856	13.0676	e_gw1.7.24.1	Ho	He	Ho	Ho	He	Ho	He	Ho	He	Ho	He	Ho	Ho	Ho	Ho	Ho	He	Ho	33
42_295125	14.0903	fgenesh1_pg.PHYCAscaffold_42_#_69	He	Ho	He	He	He	He	He	Ho	He	Ho	Ho	Ho	Ho	Ho	He	Ho	Ho	Ho	44
15_528446	15.022	estExt2_Genewise1.C_PHYCAscaffold_150344	He	He	Ho	Ho	He	He	He	Ho	Ho	Ho	He	He	Ho	Ho	Ho	Ho	Ho	Ho	39
20_277620	16.0099	fgenesh2_kg.PHYCAscaffold_20_#_50_#_4099741:1	Ho	He	He	He	He	He	Ho	He	Ho	He	Ho	He	He	Ho	Ho	Ho	Ho	Ho	50
33_105868	16.0628	fgenesh1_pm.PHYCAscaffold_33_#_28	He	He	He	Ho	Ho	He	Ho	Ho	Ho	He	He	Ho	Ho	Ho	Ho	Ho	He	Ho	39
12_58279	18.002	fgenesh2_kg.PHYCAscaffold_12_#_6_#_Contig3879.1	Ho	Ho	Ho	He	Ho	He	Ho	Ho	Ho	He	He	Ho	Ho	He	Ho	Ho	He	Ho	33
