# Supplementary material for: Loss of Heterozygosity Drives Clonal Diversity of Phytophthora capsici in China
Source: PLoS One. 2013 Dec 12;8(12):e82691. doi: 10.1371/journal.pone.0082691 (PMC3861455; doi:10.1371/journal.pone.0082691)
Supplement: Table S6 — Summary data for 95 genotypes. (XLSX) [file pone.0082691.s008.xlsx]

## Sheet: 276 isolates
Multi-locus genotype	Clonal lineage/Group	SSR Group	Mt genotype	Year	10_399503_DT_GG	11_419981_DT_CC	16_146633_DT_CC	2_764299_DT_AA	20_277620_DT_TT	21_850808_DT_GG	22_826381_DT_GG	24_755911_DT_AA	26_474538_DT_CC	29_571713_DT_TT	32_87587_DT_AA	37_296971_DT_GG	4_507540_DT_TT	42_295125_DT_GG	43_313485_DT_GG	5_78015_DT_AA	5_914078_DT_TT	8_415116_DT_GG	7_1135861_DT_TT	41_363483_DT_GG	17_164249_DT_CC	13_177577_DT_CC	30_517298_DT_CC	22_58618_DT_AA	34_147979_DT_CC	40_333183_DT_AA	27_18936_DT_GG	1_1552376_DT_GG	31_413194_DT_TT	14_963750_DT_GG	38_502017_DT_AA	36_160455_DT_TT	2_679567_DT_TT	7_136856_DT_CC	15_528446_DT_GG	33_105868_DT_AA	12_58279_DT_CC	27_139521_DT_AA	23_194537_DT_TT	SNP loci combination
M08	CL1	-	Mt1	2010	b	a	c	b	b	b	b	b	b	b	b	b	b	b	b	c	a	b	b	a	b	c	b	b	b	c	b	a	b	a	c	a	b	b	a	c	b	b	b	bacbbbbbbbbbbbbcabbabcbbbcbabacabbacbbb
M14	CL1	S2	Mt1	MY	b	b	b	b	b	b	b	b	b	b	b	b	a	c	b	c	a	b	a	a	b	c	c	b	b	c	b	a	b	a	c	a	b	b	b	c	b	b	b	bbbbbbbbbbbbacbcabaabccbbcbabacabbbcbbb
M15	CL1	-	Mt1	2010	b	b	b	b	b	b	b	b	b	b	b	b	b	b	b	c	a	b	b	a	b	c	b	b	b	c	b	a	b	a	c	a	b	b	a	c	b	b	b	bbbbbbbbbbbbbbbcabbabcbbbcbabacabbacbbb
M18	CL1	-	Mt1	2012	b	b	c	a	b	b	b	b	b	b	b	b	a	b	b	c	a	b	b	a	b	c	b	b	a	c	b	a	b	a	c	a	b	b	a	c	b	b	b	bbcabbbbbbbbabbcabbabcbbacbabacabbacbbb
M25	CL1	-	Mt1	2009	b	b	c	b	b	a	b	b	b	b	b	b	b	b	b	c	a	b	b	a	b	c	b	b	b	c	b	a	b	a	c	a	b	b	a	c	b	b	b	bbcbbabbbbbbbbbcabbabcbbbcbabacabbacbbb
M26	CL1	-	Mt1	2010	b	b	c	b	b	a	b	b	b	b	b	b	b	b	b	c	a	b	b	a	b	c	b	b	b	c	b	a	b	a	c	a	b	b	a	c	c	b	b	bbcbbabbbbbbbbbcabbabcbbbcbabacabbaccbb
M28	CL1	-	Mt2	2009	b	b	c	b	b	b	b	b	b	b	b	b	a	b	b	c	a	b	b	a	b	c	b	b	b	c	b	a	b	a	c	a	b	b	a	c	b	b	b	bbcbbbbbbbbbabbcabbabcbbbcbabacabbacbbb
M29	CL1	-	Mt1	2010	b	b	c	b	b	b	b	b	b	b	b	b	a	b	b	c	a	b	c	a	b	c	b	b	b	c	b	a	b	a	c	a	b	b	a	c	b	b	b	bbcbbbbbbbbbabbcabcabcbbbcbabacabbacbbb
M30	CL1	-	Mt1	2011	b	b	c	b	b	b	b	b	b	b	b	b	b	b	a	c	a	b	b	a	b	c	b	b	b	c	b	a	b	a	c	a	b	b	a	c	c	b	c	bbcbbbbbbbbbbbacabbabcbbbcbabacabbaccbc
M31(2)	CL1	-	Mt1	2010	b	b	c	b	b	b	b	b	b	b	b	b	b	b	b	c	a	b	b	a	a	c	b	b	b	c	b	a	b	a	c	a	b	b	a	c	b	b	b	bbcbbbbbbbbbbbbcabbaacbbbcbabacabbacbbb
M32(15)	CL1	-	Mt1	2007	b	b	c	b	b	b	b	b	b	b	b	b	b	b	b	c	a	b	b	a	b	c	b	b	b	c	b	a	b	a	c	a	b	b	a	c	b	b	b	bbcbbbbbbbbbbbbcabbabcbbbcbabacabbacbbb
M33(2)	CL1	-	Mt1	2007	b	b	c	b	b	b	b	b	b	b	b	b	b	b	b	c	a	b	b	a	b	c	b	b	b	c	b	a	b	a	c	a	b	b	a	c	c	b	b	bbcbbbbbbbbbbbbcabbabcbbbcbabacabbaccbb
M34	CL1	-	Mt1	2010	b	b	c	b	b	b	b	b	b	b	b	b	b	b	b	c	a	b	c	a	b	c	b	b	b	c	b	a	b	a	c	a	b	b	a	c	b	b	b	bbcbbbbbbbbbbbbcabcabcbbbcbabacabbacbbb
M35	CL1	-	Mt1	2007	b	b	c	b	b	b	b	b	b	b	c	b	b	b	b	c	a	b	b	a	b	c	b	b	b	c	b	a	b	a	c	a	b	b	a	c	b	b	b	bbcbbbbbbbcbbbbcabbabcbbbcbabacabbacbbb
M36	CL1	-	Mt1	2010	b	b	c	b	b	b	b	c	b	b	b	b	b	b	b	c	a	b	b	a	b	c	b	b	b	c	b	a	b	a	c	a	b	b	a	c	b	b	b	bbcbbbbcbbbbbbbcabbabcbbbcbabacabbacbbb
M37	CL1	-	Mt1	2010	b	b	c	b	c	a	b	b	b	b	b	b	b	b	b	c	a	b	b	a	b	c	b	b	b	c	b	a	b	a	c	a	b	b	a	c	b	b	b	bbcbcabbbbbbbbbcabbabcbbbcbabacabbacbbb
M81	CL1	-	Mt1	2010	c	b	c	b	b	b	b	b	b	b	b	b	b	b	b	c	a	b	b	a	b	c	b	b	b	c	b	a	b	a	c	a	b	b	a	c	c	b	b	cbcbbbbbbbbbbbbcabbabcbbbcbabacabbaccbb
M02	CL2	S2	Mt1	2011	b	a	b	a	b	b	b	b	b	b	b	b	a	a	b	c	a	b	c	b	b	c	b	b	b	b	b	b	b	b	b	a	b	b	b	c	c	a	c	bababbbbbbbbaabcabcbbcbbbbbbbbbabbbccac
M03	CL2	-	Mt1	2012	b	a	b	a	b	b	b	b	b	b	b	b	a	b	b	c	a	b	c	b	b	c	b	b	b	b	b	b	b	b	b	a	b	b	b	c	c	a	c	bababbbbbbbbabbcabcbbcbbbbbbbbbabbbccac
M04	CL2	S2	Mt1	2011	b	a	c	a	b	b	b	b	b	b	b	b	a	b	b	c	a	b	c	b	b	c	b	b	b	b	b	b	b	b	b	a	b	b	b	c	c	a	b	bacabbbbbbbbabbcabcbbcbbbbbbbbbabbbccab
M05	CL2	S1	Mt2	2011	b	a	c	a	b	b	b	b	b	b	b	b	b	b	b	c	a	b	b	b	b	c	b	b	b	b	b	b	b	b	b	a	b	b	b	c	c	a	c	bacabbbbbbbbbbbcabbbbcbbbbbbbbbabbbccac
M09	CL2	S3	Mt1	2010	b	b	b	a	b	b	b	b	b	b	b	b	a	b	b	c	a	b	c	b	b	c	b	b	b	b	b	b	b	b	b	a	b	b	b	c	c	a	c	bbbabbbbbbbbabbcabcbbcbbbbbbbbbabbbccac
M17(3)	CL2	-	Mt2	2006	b	b	c	a	b	b	b	b	a	b	b	b	b	b	b	c	a	b	b	b	b	c	b	b	b	b	b	b	b	b	b	a	b	b	b	c	c	a	c	bbcabbbbabbbbbbcabbbbcbbbbbbbbbabbbccac
M19(3)	CL2	-	Mt1	MY	b	b	c	a	b	b	b	b	b	b	b	b	b	b	b	c	a	b	b	b	a	c	b	b	b	b	b	b	b	b	b	a	b	b	b	c	c	a	c	bbcabbbbbbbbbbbcabbbacbbbbbbbbbabbbccac
M20	CL2	-	Mt1	2006	b	b	c	a	b	b	b	b	b	b	b	b	b	b	b	c	a	b	b	b	b	c	b	b	b	b	b	b	a	a	b	a	b	b	b	c	c	a	c	bbcabbbbbbbbbbbcabbbbcbbbbbbaababbbccac
M21(6)	CL2	S3	Mt1	MY	b	b	c	a	b	b	b	b	b	b	b	b	b	b	b	c	a	b	b	b	b	c	b	b	b	b	b	b	b	b	b	a	a	b	b	c	c	a	c	bbcabbbbbbbbbbbcabbbbcbbbbbbbbbaabbccac
M22	CL2	-	Mt1	2011	b	b	c	a	b	b	b	b	b	b	b	b	b	b	b	c	a	b	b	b	b	c	b	b	b	b	b	b	b	b	b	a	b	b	b	c	c	a	a	bbcabbbbbbbbbbbcabbbbcbbbbbbbbbabbbccaa
M23(35)	CL2	S3	Mt1	MY	b	b	c	a	b	b	b	b	b	b	b	b	b	b	b	c	a	b	b	b	b	c	b	b	b	b	b	b	b	b	b	a	b	b	b	c	c	a	c	bbcabbbbbbbbbbbcabbbbcbbbbbbbbbabbbccac
M56(2)	CL2	S1	Mt2	2011	b	c	c	a	b	b	b	b	b	b	b	b	b	b	b	c	a	b	b	b	b	c	b	b	b	b	b	b	b	b	b	a	b	b	b	c	c	a	c	bccabbbbbbbbbbbcabbbbcbbbbbbbbbabbbccac
M79(3)	CL2	S1	Mt2	2011	c	b	c	a	b	b	b	b	b	b	b	b	b	b	b	c	a	b	b	b	b	c	b	b	b	b	b	b	b	b	b	a	b	b	b	c	c	a	c	cbcabbbbbbbbbbbcabbbbcbbbbbbbbbabbbccac
M61	CL3	-	Mt2	2010	c	b	b	a	b	b	b	b	b	b	b	a	c	b	b	c	b	b	b	b	a	c	b	b	b	b	b	a	b	b	c	a	b	b	b	c	b	a	b	cbbabbbbbbbacbbcbbbbacbbbbbabbcabbbcbab
M63	CL3	-	Mt1	2010	c	b	b	b	b	b	b	b	b	b	b	a	b	b	b	c	b	b	b	b	a	c	b	b	b	b	b	a	b	b	c	a	b	b	b	c	b	a	b	cbbbbbbbbbbabbbcbbbbacbbbbbabbcabbbcbab
M64	CL3	-	Mt2	2011	c	b	b	b	b	b	b	b	b	b	b	a	c	b	b	c	b	b	a	b	a	c	b	b	b	b	b	a	b	b	c	a	b	b	b	c	b	a	b	cbbbbbbbbbbacbbcbbabacbbbbbabbcabbbcbab
M65	CL3	-	Mt2	2011	c	b	b	b	b	b	b	b	b	b	b	a	c	b	b	c	b	b	b	b	a	c	b	b	b	b	b	a	b	a	c	a	b	b	b	c	b	a	b	cbbbbbbbbbbacbbcbbbbacbbbbbabacabbbcbab
M66(5)	CL3	-	Mt1	2010	c	b	b	b	b	b	b	b	b	b	b	a	c	b	b	c	b	b	b	b	a	c	b	b	b	b	b	a	b	b	c	a	b	b	b	c	b	a	b	cbbbbbbbbbbacbbcbbbbacbbbbbabbcabbbcbab
M67	CL3	S1	Mt2	2011	c	b	b	b	b	b	b	b	b	b	b	a	c	b	b	c	b	b	b	b	a	c	b	b	b	c	b	a	b	b	c	a	b	b	b	c	b	a	b	cbbbbbbbbbbacbbcbbbbacbbbcbabbcabbbcbab
M68	CL3	S3	Mt1	MY	c	b	b	b	b	b	b	b	b	b	c	a	c	b	c	c	b	b	b	a	a	c	b	b	b	b	b	a	b	b	c	a	b	b	b	c	b	a	c	cbbbbbbbbbcacbccbbbaacbbbbbabbcabbbcbac
M69(5)	CL3	-	Mt1	2011	c	b	b	b	b	c	b	b	b	b	b	a	b	b	b	c	b	b	b	b	a	c	b	b	b	b	b	a	b	b	c	a	b	b	b	c	b	a	b	cbbbbcbbbbbabbbcbbbbacbbbbbabbcabbbcbab
M70	CL3	S1	Mt2	2011	c	b	b	b	b	c	b	b	b	b	b	a	c	b	b	c	b	b	b	b	a	c	b	b	b	b	b	a	b	b	c	a	b	b	b	c	b	a	b	cbbbbcbbbbbacbbcbbbbacbbbbbabbcabbbcbab
M71	CL3	-	Mt1	2010	c	b	b	b	b	c	b	b	b	b	b	a	c	b	b	c	b	b	b	b	a	c	b	b	b	c	b	a	b	b	c	a	b	b	b	c	b	a	b	cbbbbcbbbbbacbbcbbbbacbbbcbabbcabbbcbab
M76	CL3	-	Mt1	2010	c	b	b	b	c	c	b	b	b	b	b	a	c	b	b	c	b	b	b	b	a	c	b	b	b	c	b	a	b	b	c	a	b	c	b	c	b	a	a	cbbbccbbbbbacbbcbbbbacbbbcbabbcabcbcbaa
M77	CL3	-	Mt2	2007	c	b	b	b	c	c	b	b	b	b	b	a	c	b	b	c	c	b	b	b	a	c	b	b	b	c	b	a	b	b	c	a	b	c	b	c	b	a	a	cbbbccbbbbbacbbccbbbacbbbcbabbcabcbcbaa
M84	CL3	-	Mt1	2011	c	c	b	b	b	b	b	b	b	b	b	a	c	b	b	c	b	b	b	b	a	c	b	b	b	b	b	a	b	b	c	a	b	b	b	c	b	a	b	ccbbbbbbbbbacbbcbbbbacbbbbbabbcabbbcbab
M87	CL3	-	Mt2	2010	c	c	b	b	b	c	b	b	b	b	b	a	c	b	b	c	b	b	b	b	a	c	b	b	b	b	b	a	b	b	c	a	b	b	b	c	b	a	b	ccbbbcbbbbbacbbcbbbbacbbbbbabbcabbbcbab
M11	CL4	-	Mt1	MY	b	b	b	b	b	b	b	b	b	b	b	b	a	a	b	c	a	b	b	b	b	c	b	c	a	b	a	b	b	b	c	a	a	b	b	c	c	b	b	bbbbbbbbbbbbaabcabbbbcbcababbbcaabbccbb
M12	CL4	S3	Mt1	2011	b	b	b	b	b	b	b	b	b	b	b	b	a	b	b	c	a	b	b	b	b	c	b	c	a	b	a	b	b	b	c	a	a	b	b	c	c	b	b	bbbbbbbbbbbbabbcabbbbcbcababbbcaabbccbb
M13	CL4	-	Mt1	2009	b	b	b	b	b	b	b	b	b	b	b	b	a	b	b	c	a	b	c	b	b	c	b	c	a	b	a	b	b	b	c	a	a	b	b	c	c	b	b	bbbbbbbbbbbbabbcabcbbcbcababbbcaabbccbb
M40	CL4	S1	Mt2	2011	b	c	b	a	b	b	b	b	b	b	b	b	a	b	b	c	a	b	b	b	b	c	b	c	a	b	a	b	b	b	c	a	a	b	b	c	c	b	b	bcbabbbbbbbbabbcabbbbcbcababbbcaabbccbb
M44(2)	CL4	S3	Mt1	2011	b	c	b	b	b	b	b	b	b	b	b	b	a	b	b	c	a	b	b	a	a	c	b	c	a	b	a	b	b	b	c	a	a	b	b	c	c	b	b	bcbbbbbbbbbbabbcabbaacbcababbbcaabbccbb
M45	CL4	-	Mt2	2009	b	c	b	b	b	b	b	b	b	b	b	b	a	b	b	c	a	b	b	b	a	c	b	c	a	b	a	b	b	b	c	a	a	b	b	c	c	b	b	bcbbbbbbbbbbabbcabbbacbcababbbcaabbccbb
M46(3)	CL4	-	Mt2	2009	b	c	b	b	b	b	b	b	b	b	b	b	a	b	b	c	a	b	b	b	b	c	b	c	a	b	a	a	b	b	c	a	a	b	b	c	c	b	b	bcbbbbbbbbbbabbcabbbbcbcabaabbcaabbccbb
M47	CL4	-	Mt2	MY	b	c	b	b	b	b	b	b	b	b	b	b	a	b	b	c	a	b	b	b	b	c	b	c	a	b	a	b	a	b	c	a	a	b	b	c	c	b	b	bcbbbbbbbbbbabbcabbbbcbcabababcaabbccbb
M48	CL4	-	Mt1	2010	b	c	b	b	b	b	b	b	b	b	b	b	a	b	b	c	a	b	b	b	b	c	b	c	a	b	a	b	b	b	c	a	a	b	b	c	c	a	b	bcbbbbbbbbbbabbcabbbbcbcababbbcaabbccab
M49(98)	CL4	-	Mt2	2007	b	c	b	b	b	b	b	b	b	b	b	b	a	b	b	c	a	b	b	b	b	c	b	c	a	b	a	b	b	b	c	a	a	b	b	c	c	b	b	bcbbbbbbbbbbabbcabbbbcbcababbbcaabbccbb
M50	CL4	-	Mt2	2011	b	c	b	b	b	b	b	b	b	b	b	b	a	b	b	c	a	b	b	b	b	c	b	c	a	b	a	b	b	b	c	a	a	c	b	c	c	b	b	bcbbbbbbbbbbabbcabbbbcbcababbbcaacbccbb
M51	CL4	-	Mt2	MY	b	c	b	b	b	b	b	b	b	b	b	b	a	b	b	c	a	b	b	b	b	c	b	c	a	c	a	b	b	b	c	a	a	b	b	c	c	b	b	bcbbbbbbbbbbabbcabbbbcbcacabbbcaabbccbb
M85	CL4	-	Mt1	2011	c	c	b	b	b	b	b	b	b	b	b	b	a	b	b	c	a	b	b	b	b	c	b	c	a	b	a	b	b	b	c	a	a	b	b	c	c	b	b	ccbbbbbbbbbbabbcabbbbcbcababbbcaabbccbb
M01	G1	-	Mt1	2010	a	c	c	a	c	b	b	b	b	a	b	b	b	c	b	c	a	c	b	a	b	c	b	b	b	c	b	b	c	b	c	a	a	b	b	c	c	a	c	accacbbbbabbbcbcacbabcbbbcbbcbcaabbccac
M16	G1	S3	Mt1	2011	b	b	b	b	c	b	b	b	b	b	b	b	b	b	b	b	b	b	b	b	b	b	b	c	b	b	b	a	b	b	c	b	a	b	b	b	c	b	b	bbbbcbbbbbbbbbbbbbbbbbbcbbbabbcbabbbcbb
M24	G1	S2	Mt1	MY	b	b	c	a	c	b	b	b	b	c	c	b	a	a	b	c	a	b	b	a	a	c	b	b	a	c	b	a	a	a	c	a	b	b	a	c	c	b	b	bbcacbbbbccbaabcabbaacbbacbaaacabbaccbb
M83	G1	-	Mt1	2011	c	b	c	b	c	b	b	b	b	c	b	b	b	b	b	b	b	b	b	b	a	c	b	b	b	c	b	b	b	b	c	a	b	b	b	b	c	a	b	cbcbcbbbbcbbbbbbbbbbacbbbcbbbbcabbbbcab
M88(2)	G1	-	Mt2	2009	c	c	c	a	b	b	b	a	b	b	c	b	b	b	a	c	a	a	b	a	a	c	b	b	b	b	b	b	b	b	b	a	a	b	a	c	c	a	b	cccabbbabbcbbbacaabaacbbbbbbbbbaabaccab
M39	G2	S2	Mt1	2010	b	c	b	a	b	b	b	b	b	b	b	a	a	b	c	c	a	b	a	b	b	c	c	c	a	b	a	b	b	b	c	a	a	b	b	c	c	b	b	bcbabbbbbbbaabccababbcccababbbcaabbccbb
M41	G2	-	Mt2	2011	b	c	b	a	c	b	b	b	b	b	b	b	a	a	b	c	a	b	b	a	a	c	b	c	a	b	a	b	b	b	c	a	a	b	a	c	c	b	b	bcbacbbbbbbbaabcabbaacbcababbbcaabaccbb
M42	G2	-	Mt1	2007	b	c	b	b	b	b	a	b	c	b	b	b	a	b	b	c	a	b	b	a	a	c	b	c	a	b	a	a	b	b	c	a	a	c	b	c	c	b	b	bcbbbbabcbbbabbcabbaacbcabaabbcaacbccbb
M43	G2	-	Mt2	2012	b	c	b	b	b	b	b	b	a	b	b	b	a	b	b	c	a	a	b	b	b	c	b	c	a	b	a	b	b	b	c	a	a	b	b	c	c	b	b	bcbbbbbbabbbabbcaabbbcbcababbbcaabbccbb
M52	G2	-	Mt2	2009	b	c	b	b	b	b	b	b	b	c	b	b	a	b	b	c	a	b	b	a	a	c	b	c	a	c	a	b	b	b	c	a	a	b	b	c	c	b	b	bcbbbbbbbcbbabbcabbaacbcacabbbcaabbccbb
M53	G2	-	Mt1	2010	b	c	b	b	b	b	b	b	c	b	c	b	a	b	b	c	a	b	b	b	b	c	b	c	a	b	a	b	b	b	c	a	a	b	b	c	c	b	b	bcbbbbbbcbcbabbcabbbbcbcababbbcaabbccbb
M62(2)	G2	-	Mt1	2010	c	b	b	b	b	b	b	a	b	b	b	b	a	b	a	c	a	b	b	a	b	c	b	b	a	b	a	b	b	b	c	a	b	b	b	c	c	b	b	cbbbbbbabbbbabacabbabcbbababbbcabbbccbb
M86	G2	-	Mt1	2009	c	c	b	b	b	c	b	a	b	b	b	b	a	b	b	c	a	b	b	b	b	c	b	c	a	b	a	b	b	b	c	a	a	c	b	c	c	b	b	ccbbbcbabbbbabbcabbbbcbcababbbcaacbccbb
M06	G3	S1	Mt2	2011	b	a	c	a	c	b	b	b	a	a	b	c	b	b	b	c	b	a	b	a	b	a	b	c	a	c	b	a	b	a	b	b	a	b	c	a	c	b	b	bacacbbbaabcbbbcbabababcacbababbabcacbb
M07	G3	-	Mt1	2012	b	a	c	a	c	b	b	b	a	a	b	c	b	b	b	c	b	a	b	a	b	a	b	c	a	c	b	b	b	a	b	b	a	b	c	a	c	b	b	bacacbbbaabcbbbcbabababcacbbbabbabcacbb
M10	G3	-	Mt1	2010	b	b	b	a	c	a	b	b	c	b	a	b	c	b	c	b	a	b	b	b	a	b	b	b	b	b	a	b	b	a	b	b	b	b	c	b	c	b	b	bbbacabbcbabcbcbabbbabbbbbabbabbbbcbcbb
M27	G3	S1	Mt2	2007	b	b	c	b	b	a	b	c	b	b	b	c	b	b	b	c	b	b	c	b	b	c	b	b	b	b	a	b	a	a	b	a	c	c	c	b	c	a	b	bbcbbabcbbbcbbbcbbcbbcbbbbabaabacccbcab
M38	G3	-	Mt2	2007	b	b	c	c	c	a	a	b	c	b	c	b	c	b	c	c	a	b	b	c	a	c	a	b	b	a	b	a	b	a	b	b	b	c	a	a	c	b	c	bbcccaabcbcbcbccabbcacabbabababbbcaacbc
M54	G3	-	Mt2	2010	b	c	b	b	c	c	a	a	c	c	c	b	a	c	b	c	a	a	a	b	b	c	b	c	a	a	a	b	a	b	c	b	a	b	c	b	c	b	b	bcbbccaacccbacbcaaabbcbcaaababcbabcbcbb
M55(2)	G3	-	Mt1	2010	b	c	b	b	c	c	a	a	c	c	c	b	a	c	b	c	b	a	a	b	b	c	b	c	a	a	a	b	a	b	c	b	a	b	b	b	c	b	b	bcbbccaacccbacbcbaabbcbcaaababcbabbbcbb
M57(3)	G3	-	Mt1	2010	b	c	c	b	c	a	c	c	b	b	c	b	a	c	a	c	a	a	a	a	a	c	c	b	b	b	a	a	c	c	b	a	b	c	a	c	c	a	b	bccbcaccbbcbacacaaaaaccbbbaaccbabcaccab
M58(3)	G3	S3	Mt1	2011	b	c	c	b	c	b	c	a	c	b	c	a	b	b	c	c	a	a	a	a	a	c	b	a	a	b	b	a	a	b	c	a	b	b	b	a	c	a	b	bccbcbcacbcabbccaaaaacbaabbaabcabbbacab
M59	G3	-	Mt1	2007	b	c	c	b	c	b	c	a	c	b	c	a	b	b	c	c	a	a	a	a	a	c	b	a	a	b	b	a	a	b	c	a	c	b	b	a	c	a	b	bccbcbcacbcabbccaaaaacbaabbaabcacbbacab
M60	G3	-	Mt1	2010	c	b	b	a	b	a	c	c	b	b	a	c	b	b	c	b	a	b	a	b	a	a	a	c	b	b	a	a	b	a	a	b	b	b	c	b	c	b	c	cbbabaccbbacbbcbababaaacbbaabaabbbcbcbc
M72(2)	G3	S1	Mt2	2011	c	b	b	b	c	a	a	a	b	a	a	a	a	c	c	c	a	b	b	b	a	a	b	b	a	b	b	a	a	a	a	a	c	b	a	b	c	a	c	cbbbcaaabaaaacccabbbaabbabbaaaaacbabcac
M73	G3	-	Mt2	2010	c	b	b	b	c	c	a	a	b	b	a	a	b	b	b	b	b	b	b	b	b	b	a	c	a	a	a	a	b	b	c	b	a	b	b	b	c	b	b	cbbbccaabbaabbbbbbbbbbacaaaabbcbabbbcbb
M74	G3	-	Mt2	2009	c	b	b	b	c	c	a	a	b	b	a	b	b	b	b	b	b	b	b	b	b	b	a	c	a	b	a	a	b	b	c	b	a	b	b	b	c	b	b	cbbbccaabbabbbbbbbbbbbacabaabbcbabbbcbb
M75	G3	-	Mt1	2007	c	b	b	b	c	c	a	a	b	b	a	b	b	b	b	b	b	b	b	b	b	b	a	c	a	b	a	a	c	c	c	b	a	b	b	b	c	b	b	cbbbccaabbabbbbbbbbbbbacabaacccbabbbcbb
M78	G3	S1	Mt2	2011	c	b	c	a	b	a	c	c	b	b	a	c	b	b	c	b	a	b	a	b	a	a	a	c	b	b	a	a	b	a	a	b	b	b	c	b	c	b	c	cbcabaccbbacbbcbababaaacbbaabaabbbcbcbc
M80(3)	G3	-	Mt2	2010	c	b	c	b	b	b	a	b	c	c	c	b	a	c	b	c	a	c	a	a	c	b	b	c	a	b	a	a	a	a	c	a	a	b	b	a	b	a	b	cbcbbbabcccbacbcacaacbbcabaaaacaabbabab
M82	G3	S1	Mt2	2007	c	b	c	b	c	a	b	b	c	a	c	b	c	c	b	b	a	b	c	b	b	b	a	c	a	b	a	a	b	a	b	b	b	b	b	a	c	b	b	cbcbcabbcacbccbbabcbbbacabaababbbbbacbb
M89	G3	-	Mt1	2010	c	c	c	a	b	b	b	b	a	b	b	a	a	c	b	c	b	a	a	a	a	c	a	c	a	b	a	a	b	b	a	a	a	c	a	b	c	a	c	cccabbbbabbaacbcbaaaacacabaabbaaacabcac
M90	G3	S1	Mt2	MY	c	c	c	a	c	a	b	b	c	b	c	a	b	a	c	c	b	a	b	a	a	b	b	c	a	b	b	a	b	b	b	a	a	b	a	b	c	b	a	cccacabbcbcabaccbabaabbcabbabbbaababcba
M91(2)	G3	S1	Mt2	MY	c	c	c	a	c	a	b	b	c	b	c	a	b	a	c	c	b	a	b	a	a	b	b	c	a	b	b	a	b	b	b	a	a	b	a	b	c	b	c	cccacabbcbcabaccbabaabbcabbabbbaababcbc
M92	G3	S1	Mt2	2011	c	c	c	a	c	a	b	b	c	b	c	a	b	a	c	c	b	a	b	a	a	b	b	c	a	b	b	a	b	b	c	a	a	b	a	b	c	b	c	cccacabbcbcabaccbabaabbcabbabbcaababcbc
M93	G3	-	Mt1	2010	c	c	c	b	b	a	a	c	a	b	b	b	c	a	b	c	a	c	c	a	a	c	a	c	c	b	b	b	c	c	c	a	b	b	c	c	c	a	c	cccbbaacabbbcabcaccaacaccbbbcccabbcccac
M94	G3	S3	Mt1	2011	c	c	c	b	c	b	a	b	a	a	b	b	a	b	b	b	a	c	b	b	a	b	a	b	a	c	a	a	b	a	b	a	b	b	c	b	c	a	b	cccbcbabaabbabbbacbbababacaabababbcbcab
M95	G3	S1	Mt2	2007	c	c	c	b	c	c	c	a	c	b	c	a	b	b	c	c	a	a	a	a	a	c	b	a	a	b	b	a	a	b	c	a	b	b	b	a	c	a	b	cccbcccacbcabbccaaaaacbaabbaabcabbbacab
