# Supplementary material for: Loss of Heterozygosity Drives Clonal Diversity of Phytophthora capsici in China
Source: PLoS One. 2013 Dec 12;8(12):e82691. doi: 10.1371/journal.pone.0082691 (PMC3861455; doi:10.1371/journal.pone.0082691)
Supplement: Table S7 — Summary data for tissue samples. (XLSX) [file pone.0082691.s009.xlsx]

## Sheet: LOH in tissue samples
Multi-locus genotype	43_313485	41_363483	17_164249	13_177577	11_419981	30_517298	37_296971	22_58618	10_399503	24_755911	26_474538	8_415116	22_826381	5_914078	40_333183	4_507540	27_18936	2_764299	1_1552376	32_87587	29_571713	31_413194	14_963750	38_502017	36_160455	2_679567	7_136856	42_295125	15_528446	33_105868	SNP loci combination
	1.0186	1.2513	1.2864	2.0006	2.0655	3.0586	3.0993	3.1354	5.0042	5.0915	8.0258	8.0433	8.106	9.0343	10.0431	10.0853	10.1078	10.1574	11.0116	11.04	11.1183	11.1343	11.1467	12.0311	13.005	13.0465	13.0676	14.0903	15.022	16.0628
TG1_2	b	b	b	c	b	b	b	b	b	b	b	b	b	a	b	a	a	b	b	b	b	b	b	b	a	a	b	a	b	b	bbbbbbbbbaababbbcbbbabbbbaabbb
TG2_5	b	b	b	c	b	b	b	b	b	b	b	b	b	a	b	a	a	b	b	b	b	b	b	b	a	a	b	a	b	c	bbbbbbbbbaababbbcbbbabbbbaabbc
TG3	b	b	b	c	b	b	b	b	b	b	b	b	b	a	b	a	a	b	b	b	b	b	b	b	a	a	b	b	b	b	bbbbbbbbbabbabbbcbbbabbbbaabbb
TG4_16	b	b	b	c	b	b	b	b	b	b	b	b	b	a	b	a	a	b	b	b	b	b	b	b	a	a	b	b	b	c	bbbbbbbbbabbabbbcbbbabbbbaabbc
TG5	b	b	b	c	b	b	b	b	b	b	b	b	b	a	b	a	a	b	b	b	b	b	b	b	a	a	c	b	b	c	bbbbbbbbbabbabbbcbbbabbbbaacbc
TG6_2	b	b	b	c	b	b	b	b	b	b	b	b	b	a	b	a	a	b	b	b	b	b	b	c	a	a	b	b	b	b	bbbbbbbbbabbabbbcbbbabbbcaabbb
TG7_12	b	b	b	c	b	b	b	b	b	b	b	b	b	a	b	a	a	b	b	b	b	b	b	c	a	a	b	b	b	c	bbbbbbbbbabbabbbcbbbabbbcaabbc
TG8	b	b	b	c	b	b	b	b	b	b	b	b	b	a	b	a	a	b	b	b	b	b	b	c	a	a	c	b	b	c	bbbbbbbbbabbabbbcbbbabbbcaacbc
TG9	b	b	b	c	b	b	b	c	b	b	b	b	b	a	b	a	a	b	b	b	b	b	b	c	a	a	b	b	b	c	bbbbbbbbbabbabbbcbcbabbbcaabbc
M49(CL4)	b	b	b	c	c	b	b	c	b	b	b	b	b	a	b	a	a	b	b	b	b	b	b	c	a	a	b	b	b	c	bcbbbbbbbabbabbbcbcbabbbcaabbc

## Sheet: Sheet1
Tissue sample		10_399503	11_419981	2_764299	22_826381	24_755911	26_474538	29_571713	32_87587	37_296971	4_507540	42_295125	43_313485	5_914078	8_415116	41_363483	17_164249	13_177577	30_517298	22_58618	40_333183	27_18936	1_1552376	31_413194	14_963750	38_502017	36_160455	2_679567	7_136856	15_528446	33_105868	Genotype	Genotype	Number	G
2	10	b	b	b	b	b	b	b	b	b	a	a	b	a	b	b	b	c	b	b	b	a	b	b	b	b	a	a	b	b	b	bbbbbbbbbaababbbcbbbabbbbaabbb	bbbbbbbbbaababbbcbbbabbbbaabbb	2	G1
5	6	b	b	b	b	b	b	b	b	b	a	a	b	a	b	b	b	c	b	b	b	a	b	b	b	b	a	a	b	b	b	bbbbbbbbbaababbbcbbbabbbbaabbb	bbbbbbbbbaababbbcbbbabbbbaabbb		G1
4	3	b	b	b	b	b	b	b	b	b	a	a	b	a	b	b	b	c	b	b	b	a	b	b	b	b	a	a	b	b	c	bbbbbbbbbaababbbcbbbabbbbaabbc	bbbbbbbbbaababbbcbbbabbbbaabbc	5	G2
5	1	b	b	b	b	b	b	b	b	b	a	a	b	a	b	b	b	c	b	b	b	a	b	b	b	b	a	a	b	b	c	bbbbbbbbbaababbbcbbbabbbbaabbc	bbbbbbbbbaababbbcbbbabbbbaabbc		G2
5	7	b	b	b	b	b	b	b	b	b	a	a	b	a	b	b	b	c	b	b	b	a	b	b	b	b	a	a	b	b	c	bbbbbbbbbaababbbcbbbabbbbaabbc	bbbbbbbbbaababbbcbbbabbbbaabbc		G2
11	5	b	b	b	b	b	b	b	b	b	a	a	b	a	b	b	b	c	b	b	b	a	b	b	b	b	a	a	b	b	c	bbbbbbbbbaababbbcbbbabbbbaabbc	bbbbbbbbbaababbbcbbbabbbbaabbc		G2
18	5	b	b	b	b	b	b	b	b	b	a	a	b	a	b	b	b	c	b	b	b	a	b	b	b	b	a	a	b	b	c	bbbbbbbbbaababbbcbbbabbbbaabbc	bbbbbbbbbaababbbcbbbabbbbaabbc		G2
11	4	b	b	b	b	b	b	b	b	b	a	b	b	a	b	b	b	c	b	b	b	a	b	b	b	b	a	a	b	b	b	bbbbbbbbbabbabbbcbbbabbbbaabbb	bbbbbbbbbabbabbbcbbbabbbbaabbb	1	G3
1	1	b	b	b	b	b	b	b	b	b	a	b	b	a	b	b	b	c	b	b	b	a	b	b	b	b	a	a	b	b	c	bbbbbbbbbabbabbbcbbbabbbbaabbc	bbbbbbbbbabbabbbcbbbabbbbaabbc	16	G4
1	7	b	b	b	b	b	b	b	b	b	a	b	b	a	b	b	b	c	b	b	b	a	b	b	b	b	a	a	b	b	c	bbbbbbbbbabbabbbcbbbabbbbaabbc	bbbbbbbbbabbabbbcbbbabbbbaabbc
2	11	b	b	b	b	b	b	b	b	b	a	b	b	a	b	b	b	c	b	b	b	a	b	b	b	b	a	a	b	b	c	bbbbbbbbbabbabbbcbbbabbbbaabbc	bbbbbbbbbabbabbbcbbbabbbbaabbc
2	13	b	b	b	b	b	b	b	b	b	a	b	b	a	b	b	b	c	b	b	b	a	b	b	b	b	a	a	b	b	c	bbbbbbbbbabbabbbcbbbabbbbaabbc	bbbbbbbbbabbabbbcbbbabbbbaabbc
2	18	b	b	b	b	b	b	b	b	b	a	b	b	a	b	b	b	c	b	b	b	a	b	b	b	b	a	a	b	b	c	bbbbbbbbbabbabbbcbbbabbbbaabbc	bbbbbbbbbabbabbbcbbbabbbbaabbc
2	31	b	b	b	b	b	b	b	b	b	a	b	b	a	b	b	b	c	b	b	b	a	b	b	b	b	a	a	b	b	c	bbbbbbbbbabbabbbcbbbabbbbaabbc	bbbbbbbbbabbabbbcbbbabbbbaabbc
3	4	b	b	b	b	b	b	b	b	b	a	b	b	a	b	b	b	c	b	b	b	a	b	b	b	b	a	a	b	b	c	bbbbbbbbbabbabbbcbbbabbbbaabbc	bbbbbbbbbabbabbbcbbbabbbbaabbc
12	14	b	b	b	b	b	b	b	b	b	a	b	b	a	b	b	b	c	b	b	b	a	b	b	b	b	a	a	b	b	c	bbbbbbbbbabbabbbcbbbabbbbaabbc	bbbbbbbbbabbabbbcbbbabbbbaabbc
15	10	b	b	b	b	b	b	b	b	b	a	b	b	a	b	b	b	c	b	b	b	a	b	b	b	b	a	a	b	b	c	bbbbbbbbbabbabbbcbbbabbbbaabbc	bbbbbbbbbabbabbbcbbbabbbbaabbc
15	13	b	b	b	b	b	b	b	b	b	a	b	b	a	b	b	b	c	b	b	b	a	b	b	b	b	a	a	b	b	c	bbbbbbbbbabbabbbcbbbabbbbaabbc	bbbbbbbbbabbabbbcbbbabbbbaabbc
15	14	b	b	b	b	b	b	b	b	b	a	b	b	a	b	b	b	c	b	b	b	a	b	b	b	b	a	a	b	b	c	bbbbbbbbbabbabbbcbbbabbbbaabbc	bbbbbbbbbabbabbbcbbbabbbbaabbc
15	17	b	b	b	b	b	b	b	b	b	a	b	b	a	b	b	b	c	b	b	b	a	b	b	b	b	a	a	b	b	c	bbbbbbbbbabbabbbcbbbabbbbaabbc	bbbbbbbbbabbabbbcbbbabbbbaabbc
15	7	b	b	b	b	b	b	b	b	b	a	b	b	a	b	b	b	c	b	b	b	a	b	b	b	b	a	a	b	b	c	bbbbbbbbbabbabbbcbbbabbbbaabbc	bbbbbbbbbabbabbbcbbbabbbbaabbc
15	8	b	b	b	b	b	b	b	b	b	a	b	b	a	b	b	b	c	b	b	b	a	b	b	b	b	a	a	b	b	c	bbbbbbbbbabbabbbcbbbabbbbaabbc	bbbbbbbbbabbabbbcbbbabbbbaabbc
18	7	b	b	b	b	b	b	b	b	b	a	b	b	a	b	b	b	c	b	b	b	a	b	b	b	b	a	a	b	b	c	bbbbbbbbbabbabbbcbbbabbbbaabbc	bbbbbbbbbabbabbbcbbbabbbbaabbc
19	2	b	b	b	b	b	b	b	b	b	a	b	b	a	b	b	b	c	b	b	b	a	b	b	b	b	a	a	b	b	c	bbbbbbbbbabbabbbcbbbabbbbaabbc	bbbbbbbbbabbabbbcbbbabbbbaabbc
7	7	b	b	b	b	b	b	b	b	b	a	b	b	a	b	b	b	c	b	b	b	a	b	b	b	b	a	a	c	b	c	bbbbbbbbbabbabbbcbbbabbbbaacbc	bbbbbbbbbabbabbbcbbbabbbbaacbc	1	G5
2	5	b	b	b	b	b	b	b	b	b	a	b	b	a	b	b	b	c	b	b	b	a	b	b	b	c	a	a	b	b	b	bbbbbbbbbabbabbbcbbbabbbcaabbb	bbbbbbbbbabbabbbcbbbabbbcaabbb	2	G6
12	4	b	b	b	b	b	b	b	b	b	a	b	b	a	b	b	b	c	b	b	b	a	b	b	b	c	a	a	b	b	b	bbbbbbbbbabbabbbcbbbabbbcaabbb	bbbbbbbbbabbabbbcbbbabbbcaabbb
1	11	b	b	b	b	b	b	b	b	b	a	b	b	a	b	b	b	c	b	b	b	a	b	b	b	c	a	a	b	b	c	bbbbbbbbbabbabbbcbbbabbbcaabbc	bbbbbbbbbabbabbbcbbbabbbcaabbc	12	G7
2	16	b	b	b	b	b	b	b	b	b	a	b	b	a	b	b	b	c	b	b	b	a	b	b	b	c	a	a	b	b	c	bbbbbbbbbabbabbbcbbbabbbcaabbc	bbbbbbbbbabbabbbcbbbabbbcaabbc
2	20	b	b	b	b	b	b	b	b	b	a	b	b	a	b	b	b	c	b	b	b	a	b	b	b	c	a	a	b	b	c	bbbbbbbbbabbabbbcbbbabbbcaabbc	bbbbbbbbbabbabbbcbbbabbbcaabbc
2	23	b	b	b	b	b	b	b	b	b	a	b	b	a	b	b	b	c	b	b	b	a	b	b	b	c	a	a	b	b	c	bbbbbbbbbabbabbbcbbbabbbcaabbc	bbbbbbbbbabbabbbcbbbabbbcaabbc
2	4	b	b	b	b	b	b	b	b	b	a	b	b	a	b	b	b	c	b	b	b	a	b	b	b	c	a	a	b	b	c	bbbbbbbbbabbabbbcbbbabbbcaabbc	bbbbbbbbbabbabbbcbbbabbbcaabbc
2	8	b	b	b	b	b	b	b	b	b	a	b	b	a	b	b	b	c	b	b	b	a	b	b	b	c	a	a	b	b	c	bbbbbbbbbabbabbbcbbbabbbcaabbc	bbbbbbbbbabbabbbcbbbabbbcaabbc
5	5	b	b	b	b	b	b	b	b	b	a	b	b	a	b	b	b	c	b	b	b	a	b	b	b	c	a	a	b	b	c	bbbbbbbbbabbabbbcbbbabbbcaabbc	bbbbbbbbbabbabbbcbbbabbbcaabbc
7	9	b	b	b	b	b	b	b	b	b	a	b	b	a	b	b	b	c	b	b	b	a	b	b	b	c	a	a	b	b	c	bbbbbbbbbabbabbbcbbbabbbcaabbc	bbbbbbbbbabbabbbcbbbabbbcaabbc
11	1	b	b	b	b	b	b	b	b	b	a	b	b	a	b	b	b	c	b	b	b	a	b	b	b	c	a	a	b	b	c	bbbbbbbbbabbabbbcbbbabbbcaabbc	bbbbbbbbbabbabbbcbbbabbbcaabbc
11	12	b	b	b	b	b	b	b	b	b	a	b	b	a	b	b	b	c	b	b	b	a	b	b	b	c	a	a	b	b	c	bbbbbbbbbabbabbbcbbbabbbcaabbc	bbbbbbbbbabbabbbcbbbabbbcaabbc
15	1	b	b	b	b	b	b	b	b	b	a	b	b	a	b	b	b	c	b	b	b	a	b	b	b	c	a	a	b	b	c	bbbbbbbbbabbabbbcbbbabbbcaabbc	bbbbbbbbbabbabbbcbbbabbbcaabbc
15	16	b	b	b	b	b	b	b	b	b	a	b	b	a	b	b	b	c	b	b	b	a	b	b	b	c	a	a	b	b	c	bbbbbbbbbabbabbbcbbbabbbcaabbc	bbbbbbbbbabbabbbcbbbabbbcaabbc
7	3	b	b	b	b	b	b	b	b	b	a	b	b	a	b	b	b	c	b	b	b	a	b	b	b	c	a	a	c	b	c	bbbbbbbbbabbabbbcbbbabbbcaacbc	bbbbbbbbbabbabbbcbbbabbbcaacbc	1	G8
2	3	b	b	b	b	b	b	b	b	b	a	b	b	a	b	b	b	c	b	c	b	a	b	b	b	c	a	a	b	b	c	bbbbbbbbbabbabbbcbcbabbbcaabbc	bbbbbbbbbabbabbbcbcbabbbcaabbc	1	G9
BC		b	c	b	b	b	b	b	b	b	a	b	b	a	b	b	b	c	b	c	b	a	b	b	b	c	a	a	b	b	c	bcbbbbbbbabbabbbcbcbabbbcaabbc	bcbbbbbbbabbabbbcbcbabbbcaabbc	1
